# Supplementary material for: Depletion-dependent activity-based protein profiling using SWATH/DIA-MS detects serine hydrolase lipid remodeling in lung adenocarcinoma progression
Source: Nat Commun. 2025 May 27;16:4889. doi: 10.1038/s41467-025-59564-x (PMC12117057; doi:10.1038/s41467-025-59564-x)
Supplement: Supplementary file 12 — Supplementary Data 9 [file 41467_2025_59564_MOESM12_ESM.xls]

## Sheet: Sheet1
Sample										27 Al [ 1 ]			53 Cr [ 2 ]			59 Co [ 2 ]			60 Ni [ 2 ]			75 As [ 2 ]			78 Se [ 2 ]			82 Se [ 2 ]			111 Cd [ 1 ]			201 Hg [ 1 ]			206 (Pb) [ 1 ]			207 (Pb) [ 1 ]			208 Pb [ 1 ]
	Rjct	Data File	Acq. Date-Time	Type	Level	Sample Name	Comment	Vial Number	Dilution	Conc. [ ng/ml ]	Conc. RSD	CPS	Conc. [ ng/ml ]	Conc. RSD	CPS	Conc. [ ng/ml ]	Conc. RSD	CPS	Conc. [ ng/ml ]	Conc. RSD	CPS	Conc. [ ng/ml ]	Conc. RSD	CPS	Conc. [ ng/ml ]	Conc. RSD	CPS	Conc. [ ng/ml ]	Conc. RSD	CPS	Conc. [ ng/ml ]	Conc. RSD	CPS	Conc. [ ng/ml ]	Conc. RSD	CPS	Conc. [ ng/ml ]	Conc. RSD	CPS	Conc. [ ng/ml ]	Conc. RSD	CPS	Conc. [ ng/ml ]	Conc. RSD	CPS
	FALSE	008CALB_20J19k00.D	2020-10-19 11:10:33	CalBlk	1	Bl HNO3 2% LK		1001	1	0	N/A	73100.4	0	N/A	105.333	0	N/A	18.6667	0	N/A	346.007	0	N/A	10.6667	0	N/A	39	0	N/A	30	0	N/A	106.67	0	N/A	74.4467	0	N/A	512.24	0	N/A	512.24	0	N/A	2107.86
	FALSE	009CALS_20J19k00.D	2020-10-19 11:14:11	CalStd	2	1/5000 HNO3 2% LK		1002	1	14.4213	4.42463	214734	1.11523	2.39999	394.01	2.07124	3.09311	6852	2.15847	2.16654	2254.16	4.15695	5.81957	2011.45	10.5588	8.1524	707.017	10.5437	10.5391	346.003	1.00224	8.23356	1503.42	0.872264	11.3927	560.02	20.3031	0.966422	69160.2	20.4318	1.37044	62078.6	20.4755	0.886752	282241
	FALSE	010CALS_20J19k00.D	2020-10-19 11:17:46	CalStd	3	1/2000 HNO3 2% LK		1003	1	11.287	2.56245	183951	2.54211	12.4671	763.357	5.04265	1.12567	16597.6	5.17492	3.74737	4911.36	9.95431	2.14611	4785.98	25.1066	2.91833	1622.75	26.17	2.56292	812.687	2.44167	3.35693	3474.84	2.65906	4.58447	1543.43	50.4325	0.390612	169342	50.7631	0.549257	151959	50.7138	0.28497	689072
	FALSE	011CALS_20J19k00.D	2020-10-19 11:21:20	CalStd	4	1/1000 HNO 2% LK		1004	1	21.9903	0.553346	289070	5.12551	2.79185	1432.07	10.1388	0.389332	33261	10.2885	2.82091	9403.15	20.0948	0.776914	9624.59	51.1503	1.72871	3257.98	50.3345	3.40995	1531.07	5.02066	1.16556	6990.39	5.81419	9.31964	3238.15	101.003	0.870276	336534	100.792	0.891521	299353	100.964	0.774602	1.36127e+06
	FALSE	012CALS_20J19k00.D	2020-10-19 11:24:54	CalStd	5	1/500 HNO3 2% LK		1005	1	44.8372	0.414168	513453	9.98607	3.35182	2690.22	20.0854	2.40617	66146.6	20.1184	0.976559	18147.8	40.5563	1.70482	19495.6	100.399	2.36152	6385.82	101.2	3.68139	3061.27	9.8652	0.62853	13602.1	11.0121	5.69927	6051.21	199.659	0.992037	663210	199.252	0.838895	589908	200.039	0.509551	2.6888e+06
	FALSE	013CALS_20J19k00.D	2020-10-19 11:28:29	CalStd	6	1/200 HNO3 2% LK		1006	1	97.1215	0.327937	1.02694e+06	24.9716	2.35057	6569.23	49.931	1.28873	163114	49.8711	1.92014	44123.9	99.7568	2.03787	47552	249.577	1.40648	15689.9	249.314	0.659112	7441.23	25.0555	0.731617	33913.1	24.4215	3.75688	13221.1	499.881	1.00453	1.63678e+06	500.047	0.821327	1.45928e+06	499.701	1.09672	6.62089e+06
	TRUE	001SMPL.D	2020-10-19 11:44:11	Sample		rinc.		1089	1
	FALSE	017SMPL.D	2020-10-19 12:41:47	Sample		Tu1		1026	2	18.904	2.04892	165930	3.10098	5.73256	506.677	0.0603124	41.447	108.667	2.20782	12.47	1217.38	0.0524554	19.0217	21.3333	2.36494	18.9741	104.333	18.7185	5.25931	286.667	0.402735	1.14922	344.45	0.218054	48.8745	116.67	2.46219	3.6498	4157.26	2.32969	6.63729	3578.23	2.37594	0.500355	16331.2
	FALSE	018SMPL.D	2020-10-19 12:45:22	Sample		Tu2		1027	2	12.7247	5.65358	135586	2.70435	19.3466	455.343	0.103317	11.2421	159.333	2.58982	3.30511	1254.72	0.120455	18.4589	33.3333	13.0075	1.8819	379.677	67.119	1.24991	874.693	2.41014	3.3551	1466.75	0.26205	75.002	117.783	2.74359	5.20052	4229.52	2.69843	1.55812	3759.39	2.68092	1.00498	16791.4
	FALSE	019SMPL.D	2020-10-19 12:48:57	Sample		Tu3		1028	2	21.8771	1.78379	180529	2.74556	6.66749	460.677	0.0860042	15.457	141.333	0.542606	20.2032	512.677	0.0878913	32.0929	28	6.29886	10.0613	210	7.81812	6.37829	129.667	16.9257	2.64165	10017.4	0.178565	52.0835	101.117	1.82137	2.0191	3022.55	1.67909	1.5363	2560.24	1.71128	1.96544	11626.2
	FALSE	020SMPL.D	2020-10-19 12:52:32	Sample		Tu4		1029	2	46.4374	1.74533	301134	2.62193	14.3925	444.677	0.0401297	14.7936	76.6667	1.65123	13.0864	972.033	0.096915	20.4126	30.6667	2.19837	14.7944	97.6667	2.09726	6.55526	55.3333	0.07118	44.5505	134.45	0.254391	30.9458	121.113	2.40438	3.93045	3937.2	2.35422	4.95185	3491.54	2.35963	3.47844	15697.6
	FALSE	021SMPL.D	2020-10-19 12:56:08	Sample		Tu5		1030	2	42.3959	2.37353	281288	3.29672	12.5863	532.01	0.0701227	13.2179	118.667	0.871037	26.9133	643.353	0.0751841	19.9972	25.3333	4.42448	6.95003	158	10.9388	14.8665	171.667	0.280395	28.203	261.117	0.28858	16.8215	130.003	0.562241	6.9723	1264.52	0.528601	16.3568	1131.17	0.534973	6.50636	4985.93
	FALSE	022SMPL.D	2020-10-19 12:59:43	Sample		Tu6		1031	2	21.5022	0.603891	178688	2.65799	12.255	449.343	0.0406495	2.70917	78.6667	1.92306	11.6829	1098.71	0.0798557	39.5399	27.3333	6.46866	10.2583	224	8.1891	20.3722	140.333	0.180567	21.8837	203.337	0.183062	28.3578	106.673	1.27699	2.14394	2336.87	1.16631	5.00608	1985.7	1.18119	4.93769	8913.3
	FALSE	023SMPL.D	2020-10-19 13:03:20	Sample		Tu7		1032	2	54.5148	5.63271	340799	4.28578	17.5865	660.02	0.106339	9.74428	172	0.673418	2.8282	566.68	0.161192	33.6108	43.6667	6.42994	2.55138	214.667	30.7158	4.19226	435.677	2.64939	8.02098	1638.99	0.303501	21.7532	130.003	1.6068	4.02391	2709.16	1.60119	5.07038	2453.55	1.6583	2.39919	11286.2
	FALSE	024SMPL.D	2020-10-19 13:06:56	Sample		Tu8		1033	2	7.06881	4.90839	107812	2.71465	4.19596	456.677	0.0450355	23.2773	82.6667	0.862377	4.11849	645.353	0.0882918	37.0166	28.3333	4.78529	23.0704	169.667	23.3578	6.20298	339.67	2.99907	2.94826	1874.58	0.116422	98.6405	88.8933	1.19112	4.95317	2154.62	1.14675	4.12772	1911.25	1.22277	3.49546	8934.44
	FALSE	025SMPL.D	2020-10-19 13:10:32	Sample		Tu10		1034	2	96.3584	0.427418	546275	3.03401	11.9773	498.01	0.0736788	4.59172	127.333	0.714027	21.3296	597.347	0.0630694	66.8407	23.3333	4.19264	1.85503	155.667	23.8167	5.55288	352.337	5.61584	1.49742	3460.39	0.269992	29.125	124.45	0.793146	4.55863	1594.55	0.745033	8.62536	1406.75	0.799127	1.59441	6518.41
	FALSE	026SMPL.D	2020-10-19 13:14:08	Sample		Tu11		1035	2	5.48651	1.54528	100042	2.47256	11.0098	425.343	0.0649094	4.55403	111.333	0.239966	53.1182	397.343	0.102525	31.3121	31.3333	4.69166	0.681969	166	40.0424	1.52732	560.677	7.15602	1.66922	4310.6	0.21745	52.1526	112.223	0.364721	21.0906	954.487	0.257981	15.6648	762.253	0.362988	9.67206	3882.47
	FALSE	027SMPL.D	2020-10-19 13:17:44	Sample		Tu12		1036	2	33.6676	3.29959	238427	4.13638	13.4778	640.683	0.0563706	11.5954	102	0.787774	4.47752	632.017	0.0981008	40.771	31.3333	6.45647	11.9007	222.333	7.0496	19.5635	124.333	0.574627	20.5737	445.57	0.256802	34.444	122.223	0.337642	26.7302	951.153	0.24638	8.56906	775.587	0.3079	9.41838	3700.22
	FALSE	028SMPL.D	2020-10-19 13:21:20	Sample		Tu13		1037	2	8.74874	8.64337	116062	3.13703	10.8409	511.343	0.0262051	39.9557	51.3333	0.722214	22.5419	550.683	0.0377073	89.6804	16.3333	3.95305	3.428	136.333	73.2085	5.44328	941.697	0.626559	16.5193	434.453	0.0780938	114.328	74.4467	0.28258	10.0323	791.147	0.247859	6.61465	707.807	0.28229	5.30415	3227.96
	FALSE	029SMPL.D	2020-10-19 13:24:56	Sample		Tu15		1038	2	19.3621	16.0288	168179	3.39981	1.4572	545.353	0.0641309	16.7616	106.667	0.244539	10.337	385.343	0.0627165	27.8258	22	7.42579	10.1661	235	56.614	3.76927	756.02	0.410964	23.0254	317.787	0.143585	38.1628	90.0033	0.124723	11.0509	584.463	0.126185	30.7415	567.8	0.140764	12.8609	2482.34
	FALSE	030SMPL.D	2020-10-19 13:28:32	Sample		Tu16		1039	2	10.7142	1.3938	125713	2.90009	7.09572	480.677	0.043773	8.49749	76	0.485606	19.4797	466.01	0.037309	48.9734	16.3333	7.88986	3.07595	242	61.2636	3.00977	797.02	1.16185	8.0975	738.917	0.0722954	110.335	74.4467	0.33043	13.6356	862.26	0.255176	8.53372	722.25	0.292195	12.371	3306.85
	TRUE	031SMPL.D	2020-10-19 13:32:08	Sample		rinc.		1089	1
	FALSE	032SMPL.D	2020-10-19 13:35:44	Sample		R1U lot 1227		1007	1	26.9546	0.430991	337825	4.62325	4.83501	1302.06	1.99725	1.18108	6037.04	2.95828	1.91596	2706.89	43.7107	1.92872	19232.3	25.8215	3.27624	1528.74	27.3662	1.89737	777.687	2.38753	5.55881	2963.63	1.83	10.4445	916.71	28.5053	0.394722	83634.7	26.1747	1.31477	68519.9	27.0486	0.549503	321245
	FALSE	033SMPL.D	2020-10-19 13:39:20	Sample		R2U lot 1227		1008	1	74.2309	0.358318	802132	18.5514	3.3105	4907.37	33.5625	0.694639	103422	27.7002	0.750415	23258.2	81.8457	0.678315	36804.1	63.2023	2.00779	3774.41	67.8625	3.12	1930.45	13.6767	1.60796	16948.4	11.7842	6.38278	5672.34	59.5385	0.182333	178450	54.6457	1.73746	146045	56.5	0.642077	685348
	TRUE	034SMPL.D	2020-10-19 13:42:55	Sample		rinc.		1089	1
	FALSE	035SMPL.D	2020-10-19 13:46:31	Sample		R1P lot 1518		1009	1	10.2215	3.12467	173487	3.87631	7.98689	1108.71	2.05802	2.60423	6088.39	6.73774	4.77689	5646.92	11.5479	2.25477	4980.37	81.7186	2.33897	4662.95	84.4133	2.9097	2292.82	2.05203	1.64608	2536.88	2.00499	5.90678	976.713	0.295564	13.8413	1292.29	0.217391	21.3042	997.823	0.255417	3.20911	4789.24
	FALSE	036SMPL.D	2020-10-19 13:50:05	Sample		R2P lot 1518		1010	1	45.2119	1.43517	517132	10.7408	5.59357	2885.59	9.37315	1.37262	27749.8	13.5407	2.11714	11074.8	55.3441	1.80095	23902.5	133.221	1.6014	7602.63	135.485	3.91151	3674.39	9.6504	1.39514	11744.1	9.31654	3.22719	4347.31	0.267158	15.9858	1226.73	0.236917	17.8462	1061.17	0.270258	3.41432	5027.06
Bi[1]: Concentration value = 59.21 is over the calibration range Hg[1]: Concentration value = 1896.88 is over the calibration range Sb[1]: Concentration value = 205.56 is over the calibration range Cd[1]: Concentration value = 76.34 is over the calibration range Mo[1]: Concentration value = 324.07 is over the calibration range Se[2]: Concentration value = 11843.42 is over the calibration range Se…	FALSE	037SMPL.D	2020-10-19 13:53:41	Sample		rinc		1089	1	<0.000	N/A	37787.8	<0.000	N/A	102.667	52.2595		14.6667	4787.65		362.677	179.073		11	7315.15		44.3333	11843.4		25	76.3436	48.4658	21.11	1896.88	74.0827	56.6667	225.272	7.55923	164.447	248.839	44.9808	150	242.291	37.6397	670.01
