# Supplementary material for: Depletion-dependent activity-based protein profiling using SWATH/DIA-MS detects serine hydrolase lipid remodeling in lung adenocarcinoma progression
Source: Nat Commun. 2025 May 27;16:4889. doi: 10.1038/s41467-025-59564-x (PMC12117057; doi:10.1038/s41467-025-59564-x)
Supplement: Supplementary file 14 — Source Data [file 41467_2025_59564_MOESM14_ESM.zip]

Archive with 8 entries (7 files):
- source data/
- source data/Source data Fig.1.xlsx
- source data/Source data Fig.2.xlsx
- source data/Source data Fig.3.xlsx
- source data/Source data Fig.4.xlsx
- source data/Source data Fig.5.xlsx
- source data/Source data Fig.6.xlsx
- source data/Source data Fig.7.xlsx
