# Supplementary material for: Depletion-dependent activity-based protein profiling using SWATH/DIA-MS detects serine hydrolase lipid remodeling in lung adenocarcinoma progression
Source: Nat Commun. 2025 May 27;16:4889. doi: 10.1038/s41467-025-59564-x (PMC12117057; doi:10.1038/s41467-025-59564-x)
Supplement: Supplementary file 14 — Source Data [file 41467_2025_59564_MOESM14_ESM.zip › source data/Source data Fig.1.xlsx]

## Sheet: Description
Supplementary Fig. 1a-b-c-d related to Figure 1.
Sheet	Column	Description
(Supp Fig. 1c-d ) A manually assembled a reference list of 335 SHs consisting of 241 bona fide SHs, 54 enzymes by predicted (putative) activity, 15 human inactive and 25 non-annotated SHs	Protein	UniProt ID
	Gene	Gene name
	Gene ID	Gene ID
	Source	Main source of protein annotation to SH enzyme
	Classification	MEROPS, PANTHER, UniProt , Literature or InterPro domain Classification
	Type	Type of SH function (metabolic SH (mSH), serine protease (SP) or unannotated). Unannotated cases SUPERFAMILY domain annotation analysis (FDR <0.001)
	Detected/ quantified dd-ABPP	Type of enzyme detection in the current study
	Confirmed peptides on-bead st-ABPP	Peptides detected by spectral counting (SC). SH proteotypic peptides with low SC were considered for qualitative, but not quantitative analysis of the active form.
	Activity state	Active enzyme; inactive enzyme; enzyme with putative activity and unannotated cases. Unannotated protein assign to enzyme family based on protein SUPERFAMILY domain annotation analysis (FDR <0.001).
	MS/MS assays	Available peptide transition groups in the Targeted Library

## Sheet: Supplementary Fig. 1a-b
Sample type	Protocol FF (Proteins)	Sample type	Protocol OCT (Proteins)
Sample1 (N)	2046	Sample1 (N)	2018
Sample 2 (T)	2427	Sample 2 (T)	2395
Sample type	Protocol FF (Peptides)	Sample type	Protocol OCT (Peptides)
Sample1 (N)	11779	Sample1 (N)	11376
Sample 2 (T)	14772	Sample 2 (T)	14437
Sample type	Protocol stABPP- FF tissue /No SHs	Protocol stABPP- OCT tissue/No SHs
Sample1 (T long)	54	53
Sample 2 (Tshort)	52	46
Sample1 (T long)		52
Sample 2 (Tshort)		46
	N=2	N=4

## Sheet: Supplementary Fig. 1c-d
Protein	Gene	Gene ID	Source	Classification	Type	Detected/ quantified dd-ABPP	Confirmed peptides on-bead st-ABPP	activity state	MS/MS assays
Q9H6V9	c2orf43	60526	Nat Rev Drug Discov. 2012 ,PMID: 22212679	mSH/c2orf43	unannotated			active	yes
P10643	C7	730	unannotated	SUPERFAMILY domain annotation, SCR domain	unannotated	dd-ABPP	st-ABPP	unannotated	yes
P60953	CDC42	998	unannotated	SUPERFAMILY domain annotation, P-loop containing nucleoside triphosphate hydrolases	unannotated	dd-ABPP	st-ABPP	unannotated	yes
Q12805	EFEMP1	2202	unannotated	SUPERFAMILY domain annotation, Growth factor receptor domain	unannotated	dd-ABPP	st-ABPP	unannotated	yes
P00488	F13A1	2162	unannotated	Nat Rev Drug Discov. 2012 ,PMID: 22212679/ SUPERFAMILY domain annotation	unannotated	dd-ABPP	st-ABPP	unannotated	yes
P09467	FBP1	2203	unannotated	Phosphatase activity /Hydrolases like PPME1	unannotated	dd-ABPP	st-ABPP	unannotated	yes
P10412	H1-4	3008	unannotated	Superfamily"Winged helix" DNA-binding domain	unannotated	dd-ABPP	st-ABPP	unannotated	yes
Q58FG1	HSP90AA4P	5255	unannotated	SUPERFAMILY domain annotation, Ribosomal protein S5 domain 2-like	unannotated	dd-ABPP	st-ABPP	unannotated	yes
P17301	ITGA2	3673	unannotated	SUPERFAMILY domain annotation, Integrin alpha-2	unannotated	dd-ABPP	st-ABPP	unannotated	yes
P52732	KIF11	3832	unannotated	SUPERFAMILY domain annotations, the P-loop NTPase	unannotated	dd-ABPP	st-ABPP	unannotated	yes
P12724	RNASE3	6037	unannotated	SUPERFAMILY domain annotation, Eosinophil cationic protein	unannotated	dd-ABPP	st-ABPP	unannotated	yes
Q8TF72	SHROOM3	57619	unannotated	SUPERFAMILY domain annotation, PDZ	unannotated	dd-ABPP	st-ABPP	unannotated	yes
O00763	ACACB	32	unannotated	SUPERFAMILY domain annotation, ClpP/crotonase	unannotated		st-ABPP	unannotated	yes
P17927	CR1	1378	unannotated	SUPERFAMILY domain annotation, SCR domain analysis	unannotated		st-ABPP	unannotated	yes
Q96KR4	LMLN	89782	unannotated	SUPERFAMILY domain annotation, Leishmanolysin-like peptidase	unannotated		st-ABPP	unannotated	yes
P07911	UMOD	7369	unannotated	SUPERFAMILY domain annotation, Growth factor receptor domain	unannotated		st-ABPP	unannotated	yes
Q6YHK3	CD109	135228	unannotated	SUPERFAMILY domain annotation	unannotated	dd-ABPP		unannotated	yes
O00148	DDX39A		unannotated	Superfamily domain analysis, the P-loop NTPase	unannotated	dd-ABPP		unannotated	yes
P60900	PSMA6		unannotated	PMID: 23495936	unannotated	dd-ABPP		unannotated	yes
P28065	PSMB9		unannotated	PMID: 23495936	unannotated	dd-ABPP		unannotated	yes
P54577	YARS1	8565	unannotated	Class I aminoacyl-tRNA synthetases (catalytic domain)/ similar QRSL1	unannotated	dd-ABPP		unannotated	yes
Q9NZD8	SPG21	51324	unannotated	Superfamily domain analysis, Serine carboxypeptidase-like	unannotated			unannotated	yes
Q8TCT7	SPPL2B	56928	unannotated	Superfamily domain analysis, Signal peptide peptidase-like 2B	unannotated			unannotated	yes
Q13085	ACACA		unannotated, multifunctional enzyme	SUPERFAMILY domain annotation, Similarity with S49 peptidases / ClpP/crotonase (interPro)	unannotated	dd-ABPP		unannotated	yes
P28072	PSMB6		unannotated, multifunctional enzyme	Postacidic protease activity /serine in penicillin acylase domain InterPro/Ntn hydrolases	unannotated	dd-ABPP		unannotated	yes
P09668	CTSH		unannotated, multifunctional enzyme/ serine cysteine peptidase	serine cysteine peptidase / serine in penicillin acylase domain InterPro/Ntn hydrolases	unannotated	dd-ABPP		unannotated	yes
Q9NZP8	C1RL	51279	Merops	S1	SP	dd-ABPP	st-ABPP	active	yes
P09871	C1S	716	Merops	S1	SP	dd-ABPP	st-ABPP	active	yes
P00751	CFB	629	Merops	S1	SP	dd-ABPP	st-ABPP	active	yes
P00746	CFD	1675	Merops	S1	SP	dd-ABPP	st-ABPP	active	yes
P05156	CFI	3426	Merops	S1	SP	dd-ABPP	st-ABPP	active	yes
P23946	CMA1	1215	Merops	S1	SP	dd-ABPP	st-ABPP	active	yes
P08311	CTSG	1511	Merops	S1	SP	dd-ABPP	st-ABPP	active	yes
P27487	DPP4	1803	Merops	S9	SP	dd-ABPP	st-ABPP	active	yes
Q9UHL4	DPP7	29952	Merops	S28	SP	dd-ABPP	st-ABPP	active	yes
Q86TI2	DPP9	91039	Merops	S9	SP	dd-ABPP	st-ABPP	active	yes
P08246	ELANE	1991	Merops	S1	SP	dd-ABPP	st-ABPP	active	yes
P00748	F12	2161	Merops	S1	SP	dd-ABPP	st-ABPP	active	yes
Q12884	FAP	2191	Merops	S9	SP	dd-ABPP	st-ABPP	active	yes
P00739	HPR	3250	Merops	S1	SP	dd-ABPP	st-ABPP	active	yes
P03952	KLKB1	3818	Merops	S1	SP	dd-ABPP	st-ABPP	active	yes
P02788	LTF	4057	Merops	S60	SP	dd-ABPP	st-ABPP	active	yes
P00747	PLG	5340	Merops	S1	SP	dd-ABPP	st-ABPP	active	yes
P42785	PRCP	5547	Merops	S28	SP	dd-ABPP	st-ABPP	active	yes
P48147	PREP	5550	Merops	S9	SP	dd-ABPP	st-ABPP	active	yes
P24158	PRTN3	5657	Merops	S1	SP	dd-ABPP	st-ABPP	active	yes
P29144	TPP2	7174	Merops	S8	SP	dd-ABPP	st-ABPP	active	yes
P49863	GZMK	3003	Merops	S1	SP		st-ABPP	active	yes
Q92824	PCSK5	5125	Merops	S8	SP		st-ABPP	active	yes
P00750	PLAT	5327	Merops	S1	SP		st-ABPP	active	yes
P00749	PLAU	5328	Merops	S1	SP		st-ABPP	active	yes
Q4J6C6	PREPL	9581	Merops	S9	SP		st-ABPP	active	yes
P07477	PRSS1	5644	Merops	S1	SP		st-ABPP	active	yes
P35030	PRSS3	5646	Merops	S1	SP		st-ABPP	active	yes
Q86WA6	BPHL	670	Merops	S33	SP	dd-ABPP		active	yes
P00736	C1R	715	Merops	S1	SP	dd-ABPP		active	yes
P06681	C2	717	Merops	S1	SP	dd-ABPP		active	yes
Q16740	CLPP	8192	Merops	S14	SP	dd-ABPP		active	yes
Q6V1X1	DPP8	54878	Merops	S9	SP	dd-ABPP		active	yes
P00742	F10	2159	Merops	S1	SP	dd-ABPP		active	yes
P03951	F11	2160	Merops	S1	SP	dd-ABPP		active	yes
P00734	F2	2147	Merops	S1	SP	dd-ABPP		active	yes
P00740	F9	2158	Merops	S1	SP	dd-ABPP		active	yes
Q14520	HABP2	3026	Merops	S1	SP	dd-ABPP		active	yes
Q04756	HGFAC	3083	Merops	S1	SP	dd-ABPP		active	yes
Q92743	HTRA1	5654	Merops	S1	SP	dd-ABPP		active	yes
O43464	HTRA2	27429	Merops	S1	SP	dd-ABPP		active	yes
P06870	KLK1	3816	Merops	S1	SP	dd-ABPP		active	yes
P36776	LONP1	9361	Merops	S16	SP	dd-ABPP		active	yes
P08519	LPA		Merops	S01.999	SP	dd-ABPP		active	yes
P48740	MASP1	5648	Merops	S1	SP	dd-ABPP		active	yes
P08582	MFI2	4241	Merops	S60	SP	dd-ABPP		active	yes
P15941	MUC1	4582	Merops	S71	SP	dd-ABPP		active	yes
Q92597	NDRG1	10397	Merops	S33	SP	dd-ABPP		active	yes
Q9UN36	NDRG2	57447	Merops	S33	SP	dd-ABPP		active	yes
Q9UGV2	NDRG3	57446	Merops	S33	SP	dd-ABPP		active	yes
P52948	NUP98	4928	Merops	S59	SP	dd-ABPP		active	yes
P29120	PCSK1	5122	Merops	S8	SP	dd-ABPP		active	yes
P04070	PROC	5624	Merops	S1	SP	dd-ABPP		active	yes
P07478	PRSS2	5645	Merops	S1	SP	dd-ABPP		active	yes
Q6NTF9	RHBDD2	57414	Merops	S54	SP	dd-ABPP		active	yes
P67812	SEC11A	23478	Merops	S26	SP	dd-ABPP		active	yes
Q9BY50	SEC11C	90701	Merops	S26	SP	dd-ABPP		active	yes
Q9Y5Y6	ST14	6768	Merops	S1	SP	dd-ABPP		active	yes
P01266	TG	7038	Merops	S9	SP	dd-ABPP		active	yes
O14773	TPP1	1200	Merops	S53	SP	dd-ABPP		active	yes
Q9Y2G2	CARD8	22900	Merops	S79	SP			active	yes
P08217	CELA2A	63036	Merops	S1	SP			active	yes
P08861	CELA3B	23436	Merops	S1	SP			active	yes
Q99895	CTRC	11330	Merops	S1	SP			active	yes
P34913	EPHX2	2053	Merops	S33	SP			active	yes
P09958	FURIN	5045	Merops	S8	SP			active	yes
P12544	GZMA	3001	Merops	S1	SP			active	yes
P14210	HGF	3082	Merops	S1	SP			active	yes
Q96LU5	IMMP1L	196294	Merops	S26	SP			active	yes
P07288	KLK3	354	Merops	S1	SP			active	yes
Q92876	KLK6	5653	Merops	S1	SP			active	yes
O00187	MASP2	10747	Merops	S1	SP			active	yes
Q14703	MBTPS1	8720	Merops	S8	SP			active	yes
Q5EB52	MEST	4232	Merops	S33	SP			active	yes
Q9H300	PARL	55486	Merops	S54	SP			active	yes
P29122	PCSK6	5046	Merops	S8	SP			active	yes
Q8NBP7	PCSK9	255738	Merops	S8	SP			active	yes
P56730	PRSS12	8492	Merops	S1	SP			active	yes
O95084	PRSS23	11098	Merops	S1	SP			active	yes
Q16651	PRSS8	5652	Merops	S1	SP			active	yes
Q8TEB9	RHBDD1	84236	Merops	S54	SP			active	yes
Q9NRS4	TMPRSS4	56649	Merops	S1	SP			active	yes
P20160	AZU1	566	Merops	S1	SP	dd-ABPP		mouse inactive /putative activity in human	yes
P07099	EPHX1	2052	Merops	S33	SP	dd-ABPP		mouse inactive /putative activity in human	yes
P26927	MST1	4485	Merops	S1	SP	dd-ABPP		mouse inactive /putative activity in human	yes
Q6UWY2	PRSS57	389208	Merops	S1	SP		st-ABPP	putative activity	yes
P08709	F7	2155	Merops	S1	SP	dd-ABPP		putative activity	yes
P98073	TMPRSS15	5651	Merops	S1	SP	dd-ABPP		putative activity	yes
O15393	TMPRSS2	7113	Merops	S1	SP	dd-ABPP		putative activity	yes
Q9UKR0	KLK12	43849	Merops	S1	SP			putative activity	yes
P00738	HP	3240	Merops	S1	SP	dd-ABPP	st-ABPP	putative inactive	yes
Q14118	DAG1	1605	Merops	S72	SP	dd-ABPP		putative activity	yes
Q2T9J0	TYSND1	219743	Merops	S1	SP	dd-ABPP		putative activity	yes
P83110	HTRA3	94031	Merops	S1	SP			putative activity	yes
Q96T52	IMMP2L	83943	Merops	S26	SP			putative activity	yes
Q86WA8	LONP2	83752	Merops	S16	SP			putative activity	yes
P0CW18	PRSS56	641372	Merops	S9	SP			putative activity	yes
Q7RTY9	PRSS41	30715	Panther	mSH/hydrolase(PC00121)	SP			active	yes
Q86VB7	CD163	9332	Panther	SP/endoprotease PC00203	SP	dd-ABPP		unannotated	yes
Q9UGM3	DMBT1	1755	Panther/Surfactant Pulmonary-Associated D-Binding Protein	serine protease(PC00203)	SP	dd-ABPP		putative activity	yes
Q9NUJ1	ABHD10	55347	Merops	S9	mSH	dd-ABPP	st-ABPP	active	yes
P13798	APEH	327	Merops	S9	mSH	dd-ABPP	st-ABPP	active	yes
P06276	BCHE	590	Merops	S9	mSH	dd-ABPP	st-ABPP	active	yes
P23141	CES1	1066	Merops	S9	mSH	dd-ABPP	st-ABPP	active	yes
P10619	CTSA	5476	Merops	S10	mSH	dd-ABPP	st-ABPP	active	yes
P10768	ESD	2098	Merops	S9	mSH	dd-ABPP	st-ABPP	active	yes
P38571	LIPA	3988	Merops	S33	mSH	dd-ABPP	st-ABPP	active	yes
Q99685	MGLL	11343	Merops	S33	mSH	dd-ABPP	st-ABPP	active	yes
Q6PIU2	NCEH1	57552	Merops	S9	mSH	dd-ABPP	st-ABPP	active	yes
Q9Y570	PPME1	51400	Merops	S33	mSH	dd-ABPP	st-ABPP	active	yes
P22760	AADAC	13	Merops	S9	mSH		st-ABPP	active	yes
P22303	ACHE	43	Merops	S9	mSH		st-ABPP	active	yes
P49753	ACOT2	10965	Merops	Esterase/lipase/S9	mSH		st-ABPP	active	yes
Q63HM1	AFMID	125061	Merops	S9	mSH		st-ABPP	active	yes
Q6UWW8	CES3	23491	Merops	S9	mSH		st-ABPP	active	yes
Q8NFV4	ABHD11	83451	Merops	S33	mSH	dd-ABPP		active	yes
Q8N2K0	ABHD12	26090	Merops	S9	mSH	dd-ABPP		active	yes
Q96IU4	ABHD14B	84836	Merops	S33	mSH	dd-ABPP		active	yes
O00748	CES2	8824	Merops	S9	mSH	dd-ABPP		active	yes
Q7L211	ABHD13	84945	Merops	S9	mSH			active	yes
P08910	ABHD2	11057	Merops	S33	mSH			active	yes
Q8TB40	ABHD4	63874	Merops	S33	mSH			active	yes
Q8WTS1	ABHD5	51099	Merops	S33	mSH			active	yes
Q8N9L9	ACOT4	122970	Merops	S9	mSH			active	yes
Q5VST6	FAM108B1	51104	Merops	S9	mSH			active	yes
Q6PCB6	FAM108C1	58489	Merops	S9	mSH			active	yes
Q05469	LIPE	3991	Merops	S9	mSH			active	yes
Q9H3G5	CPVL	54504	Merops	S10	mSH	dd-ABPP	st-ABPP	putative activity	yes
P83111	LACTB	114294	Merops	S12	mSH	dd-ABPP	st-ABPP	putative activity	yes
Q9HB40	SCPEP1	59342	Merops	S10	mSH	dd-ABPP	st-ABPP	putative activity	yes
O95372	LYPLA2	11313	Merops /esterase	S9	mSH	dd-ABPP	st-ABPP	active	yes
O95870	ABHD16A	7920	Merops/ esterase	S9	mSH	dd-ABPP		active	yes
P49327	FASN	2194	Nat Rev Drug Discov. 2012 ,PMID: 22212679	mSH	mSH	dd-ABPP	st-ABPP	active	yes
Q2TAA2	IAH1	285148	Nat Rev Drug Discov. 2012 ,PMID: 22212679	mSH	mSH	dd-ABPP	st-ABPP	active	yes
O75608	LYPLA1	10434	Nat Rev Drug Discov. 2012 ,PMID: 22212679	mSH	mSH	dd-ABPP	st-ABPP	active	yes
Q5VWZ2	LYPLAL1	127018	Nat Rev Drug Discov. 2012 ,PMID: 22212679	mSH	mSH	dd-ABPP	st-ABPP	active	yes
P68402	PAFAH1B2	5049	Nat Rev Drug Discov. 2012 ,PMID: 22212679	mSH	mSH	dd-ABPP	st-ABPP	active	yes
Q15102	PAFAH1B3	5050	Nat Rev Drug Discov. 2012 ,PMID: 22212679	mSH	mSH	dd-ABPP	st-ABPP	active	yes
Q9HAT2	SIAE	54414	Nat Rev Drug Discov. 2012 ,PMID: 22212679	mSH	mSH	dd-ABPP	st-ABPP	active	yes
Q8WU67	ABHD3	171586	Nat Rev Drug Discov. 2012 ,PMID: 22212679	mSH	mSH		st-ABPP	active	yes
P28039	AOAH	313	Nat Rev Drug Discov. 2012 ,PMID: 22212679	mSH	mSH		st-ABPP	active	yes
O00519	FAAH	2166	Nat Rev Drug Discov. 2012 ,PMID: 22212679	mSH	mSH		st-ABPP	active	yes
P06858	LPL	4023	Nat Rev Drug Discov. 2012 ,PMID: 22212679	mSH	mSH		st-ABPP	active	yes
Q8WZ82	OVCA2	124641	Nat Rev Drug Discov. 2012 ,PMID: 22212679	mSH	mSH		st-ABPP	active	yes
Q13093	PLA2G7	7941	Nat Rev Drug Discov. 2012 ,PMID: 22212679	mSH	mSH		st-ABPP	active	yes
Q9BV23	ABHD6	57406	Nat Rev Drug Discov. 2012 ,PMID: 22212679	mSH	mSH	dd-ABPP		active	yes
Q8NCG7	DAGLb	221955	Nat Rev Drug Discov. 2012 ,PMID: 22212679	mSH	mSH	dd-ABPP		active	yes
O94830	DDHD2	23259	Nat Rev Drug Discov. 2012 ,PMID: 22212679	mSH	mSH	dd-ABPP		active	yes
P04180	LCAT	3931	Nat Rev Drug Discov. 2012 ,PMID: 22212679	mSH	mSH	dd-ABPP		active	yes
Q99487	PAFAH2	5051	Nat Rev Drug Discov. 2012 ,PMID: 22212679	mSH	mSH	dd-ABPP		active	yes
Q8NCC3	PLA2G15	23659	Nat Rev Drug Discov. 2012 ,PMID: 22212679	mSH	mSH	dd-ABPP		active	yes
P47712	PLA2G4A	5321	Nat Rev Drug Discov. 2012 ,PMID: 22212679	mSH	mSH	dd-ABPP		active	yes
P16233	PNLIP	5406	Nat Rev Drug Discov. 2012 ,PMID: 22212679	mSH	mSH	dd-ABPP		active	yes
Q8IY17	PNPLA6	10908	Nat Rev Drug Discov. 2012 ,PMID: 22212679	mSH	mSH	dd-ABPP		active	yes
P50897	PPT1	5538	Nat Rev Drug Discov. 2012 ,PMID: 22212679	mSH	mSH	dd-ABPP		active	yes
Q9UMR5	PPT2	9374	Nat Rev Drug Discov. 2012 ,PMID: 22212679	mSH	mSH	dd-ABPP		active	yes
O75884	RBBP9	10741	Nat Rev Drug Discov. 2012 ,PMID: 22212679	mSH	mSH	dd-ABPP		active	yes
Q9Y6Y8	SEC23IP	11196	Nat Rev Drug Discov. 2012 ,PMID: 22212679	mSH	mSH	dd-ABPP		active	yes
Q8NEL9	DDHD1	80821	Nat Rev Drug Discov. 2012 ,PMID: 22212679	mSH	mSH			active	yes
Q8IVS2	FABD	27349	Nat Rev Drug Discov. 2012 ,PMID: 22212679	mSH	mSH			active	yes
Q49AJ0	FAM135B	51059	Nat Rev Drug Discov. 2012 ,PMID: 22212679	mSH/C8orfK32	mSH			active	yes
Q8WWY8	LIPH	200879	Nat Rev Drug Discov. 2012 ,PMID: 22212679	mSH	mSH			active	yes
Q75T13	PGAP1	80055	Nat Rev Drug Discov. 2012 ,PMID: 22212679	mSH	mSH			active	yes
Q53H76	PLA1A	51365	Nat Rev Drug Discov. 2012 ,PMID: 22212679	mSH	mSH			active	yes
Q9UP65	PLA2G4C	8605	Nat Rev Drug Discov. 2012 ,PMID: 22212679	mSH	mSH			active	yes
Q68DD2	PLA2G4F	255189	Nat Rev Drug Discov. 2012 ,PMID: 22212679	mSH	mSH			active	yes
O60733	PLA2G6	8398	Nat Rev Drug Discov. 2012 ,PMID: 22212679	mSH	mSH			active	yes
Q96AD5	PNPLA2	57104	Nat Rev Drug Discov. 2012 ,PMID: 22212679	mSH	mSH			active	yes
P41247	PNPLA4	8228	Nat Rev Drug Discov. 2012 ,PMID: 22212679	mSH	mSH			active	yes
Q9NP80	PNPLA8	50640	Nat Rev Drug Discov. 2012 ,PMID: 22212679	mSH	mSH			active	yes
Q9H0R6	QRSL1	55278	Nat Rev Drug Discov. 2012 ,PMID: 22212679	mSH	mSH			active	yes
Q96JX3	SERAC1	84947	Nat Rev Drug Discov. 2012 ,PMID: 22212679	mSH	mSH			active	yes
Q86TX2	ACOT1	641371	Nat Rev Drug Discov. 2012 ,PMID: 22212679	mSH	mSH	dd-ABPP	st-ABPP	active	yes
Q6GMR7	FAAH2	158584	Nat Rev Drug Discov. 2012 ,PMID: 22212679	mSH	mSH	dd-ABPP		active	yes
Q8IV08	PLD3	23646	Nat Struct Biol. (PMID:10074947)	mSH	mSH	dd-ABPP	st-ABPP	putative activity	yes
Q6P988	NOTUM	147111	Panther	mSH	mSH		st-ABPP	active	yes
O00154	ACOT7/BACH	11332	Panther	mSH/lipase(PC00143)	mSH	dd-ABPP		active	yes
Q9Y305	ACOT9	23597	Panther	mSH/esterase(PC00097)	mSH	dd-ABPP		active	yes
Q8WXI4	ACOT11	26027	Panther	mSH	mSH			active	yes
Q6GPI1	CTRB2	440387	Panther	mSH/extracellular matrix glycoprotein(PC00100)	mSH			active	yes
O43866	CD5L	922	Panther	mSH/esterase(PC00097)	mSH	dd-ABPP		unannotated	yes
O14734	ACOT8	10005	Serine esterase	Serine esterase	mSH			active	yes
P43034	PAFAH1B1		Uniprot	mSH	mSH	dd-ABPP		active	yes
P02787	TF	7018	Merops	S60	inactive	dd-ABPP	st-ABPP	inactive	yes
P22891	PROZ	8858	Merops	S1	inactive	dd-ABPP		inactive (depleted due to co-factor activity for SERPINA 10))	yes
Q8NFZ4	NLGN2	57555	Merops	S9	inactive			inactive	yes
Q96CC6	RHBDF1	64285	Merops	S54	inactive			inactive	yes
Q6PJF5	RHBDF2	79651	Merops	S54	inactive			inactive	yes
P09093	CELA3A	10136	Merops	S1	inactive			inactive	yes
P05981	HPN	3249	Merops	S1	SP		st-ABPP	active	no
P20231	TPSB2	64499	Merops	S1	SP		st-ABPP	active	no
P10323	ACR	49	Merops	S1	SP			active	no
Q14032	BAAT	570	Merops	S9	SP			active	no
Q9UNI1	CELA1	1990	Merops	S1	SP			active	no
P08218	CELA2B	51032	Merops	S1	SP			active	no
Q9Y5Q5	CORIN	10699	Merops	S1	SP			active	no
P17538	CTRB1	1504	Merops	S1	SP			active	no
P40313	CTRL	1506	Merops	S1	SP			active	no
Q9H6B9	EPHX3	79852	Merops	S33	SP			active	no
Q8IUS5	EPHX4	253152	Merops	S33	SP			active	no
P10144	GZMB	3002	Merops	S1	SP			active	no
P20718	GZMH	2999	Merops	S1	SP			active	no
P51124	GZMM	3004	Merops	S1	SP			active	no
Q9UBX7	KLK11	11012	Merops	S1	SP			active	no
Q9UKR3	KLK13	26085	Merops	S1	SP			active	no
Q9P0G3	KLK14	43847	Merops	S1	SP			active	no
Q9H2R5	KLK15	55554	Merops	S1	SP			active	no
P20151	KLK2	3817	Merops	S1	SP			active	no
Q9Y5K2	KLK4	9622	Merops	S1	SP			active	no
Q9Y337	KLK5	25818	Merops	S1	SP			active	no
P49862	KLK7	5650	Merops	S1	SP			active	no
O60259	KLK8	11202	Merops	S1	SP			active	no
Q5W064	LIPJ	142910	Merops	S33	SP			active	no
Q9ULP0	NDRG4	65009	Merops	S33	SP			active	no
Q8N2Q7	NLGN1	22871	Merops	S9	SP			active	no
Q9NZ94	NLGN3	54413	Merops	S9	SP			active	no
Q9C000	NLRP1	22861	Merops	S79	SP			active	no
P16519	PCSK2	5126	Merops	S8	SP			active	no
Q6UW60	PCSK4	54760	Merops	S8	SP			active	no
Q16549	PCSK7	9159	Merops	S8	SP			active	no
Q9Y6M0	PRSS21	10942	Merops	S1	SP			active	no
Q9GZN4	PRSS22	64063	Merops	S1	SP			active	no
Q9BQR3	PRSS27	83886	Merops	S1	SP			active	no
Q8NF86	PRSS33	260429	Merops	S1	SP			active	no
O60235	TMPRSS11D	9407	Merops	S1	SP			active	no
Q9UL52	TMPRSS11E	28983	Merops	S1	SP			active	no
P57727	TMPRSS3	64699	Merops	S1	SP			active	no
Q8IU80	TMPRSS6	164656	Merops	S1	SP			active	no
Q9BZJ3	TPSD1	23430	Merops	S1	SP			active	no
Q9NRR2	TPSG1	25823	Merops	S1	SP			active	no
Q2TV78	MST1P9	11223	Merops	S1	SP			mouse inactive /putative activity in human	no
Q5K4E3	PRSS36	146547	Merops	S1	SP			putative activity	no
Q7RTY5	PRSS48	345062	Merops	S1	SP			putative activity	no
Q2L4Q9	PRSS53	339105	Merops	S1	SP			putative activity	no
Q6UWB4	PRSS55	203074	Merops	S1	SP			putative activity	no
Q8IYP2	PRSS58	136541	Merops	S1	SP			putative activity	no
Q6ZMR5	TMPRSS11A	339967	Merops	S1	SP			putative activity	no
Q86T26	TMPRSS11B	132724	Merops	S1	SP			putative activity	no
Q6ZWK6	TMPRSS11F	360200	Merops	S1	SP			putative activity	no
Q86WS5	TMPRSS12	283471	Merops	S1	SP			putative activity	no
Q9BYE2	TMPRSS13	84000	Merops	S1	SP			putative activity	no
Q9H3S3	TMPRSS5	80975	Merops	S1	SP			putative activity	no
Q7RTY8	TMPRSS7	344805	Merops	S1	SP			putative activity	no
Q7Z410	TMPRSS9	360200	Merops	S1	SP			putative activity	no
P83105	HTRA4	203100	Merops	S1	SP			putative activity	no
O43240	KLK10	5655	Merops	S1	SP			putative activity	no
Q9HB75	PIDD1	55367	Merops	S68	SP			putative activity	no
Q9NQE7	PRSS16	10279	Merops	S28	SP			putative activity	no
O75783	RHBDL1	9028	Merops	S54	SP			putative activity	no
Q9NX52	RHBDL2	54933	Merops	S54	SP			putative activity	no
P42658	DPP6	1804	Merops	S9	SP			putative inactive	no
Q9UI38	PRSS50	29122	Merops	S01.993	SP			threonine or serine nucleophile / putative activity	no
A1L453	PRSS38	339501	Nat Rev Drug Discov. 2012 ,PMID: 22212679	SP	SP			putative activity	no
Q15661	TPSAB1	7177	Panther	S01.143	SP		st-ABPP	active	no
Q5VXI9	LIPN	643418	Panther	serine protease(PC00203)	SP			active	no
Q7RTY7	OVCH1	23080	Panther	serine protease(PC00203)	SP			active	no
Q7RTY3	PRSS45P	30717	Panther	phospholipase(PC00186)	SP			active	no
Q9UKQ9	KLK9	284366	Panther	Uni/ serine protease(PC00203)	SP			putative activity	no
A6NIE9	PRSS29P	17542	Panther	serine protease(PC00203)	SP			putative activity	no
Q8NHM4	PRSS3P2	43788	Panther	serine protease(PC00203)	SP			putative activity	no
E5RG02	PRSS46P	37325	Panther	serine protease(PC00203)	SP			putative activity	no
A8MTI9	PRSS47	37326	Panther	serine protease(PC00203)	SP			putative activity	no
Q16609	LPAL2	21210	Uniprot	SP	SP			active	no
Q7Z5A4	PRSS42P		Uniprot	Uni/ serine protease(PC00203)	SP			putative activity	no
Q7Z5M8	ABHD12B	145447	Merops	S9	mSH			active	no
Q9BUJ0	ABHD14A	25864	Merops	S33	mSH			active	no
Q96I13	ABHD8	79575	Merops	S33	mSH			active	no
Q3I5F7	ACOT6	400668	Merops	S1	mSH			active	no
Q5XG92	CES4A	283848	Merops	S9	mSH			active	no
Q6NT32	CES5A	221223	Merops	S9	mSH			active	no
Q96GS6	FAM108A1 / ABHD17A	81926	Merops	S9	mSH			active	no
P07098	LIPF	8513	Merops	S33	mSH			active	no
Q5JUR7	TEX30	93081	Merops	S9	mSH			active	no
Q9H4I8	SERHL	253190	Merops	S33	mSH			putative activity	no
Q6P093	AADACL2	344752	Nat Rev Drug Discov. 2012 ,PMID: 22212679	mSH	mSH		st-ABPP	active	no
Q5VUY2	AADACL4	343066	Nat Rev Drug Discov. 2012 ,PMID: 22212679	mSH	mSH			active	no
Q96SE0	ABHD1	84696	Nat Rev Drug Discov. 2012 ,PMID: 22212679	mSH	mSH			active	no
Q9H3Z7	ABHD16B	140701	Nat Rev Drug Discov. 2012 ,PMID: 22212679	mSH	mSH			active	no
Q9Y4D2	DAGLa	747	Nat Rev Drug Discov. 2012 ,PMID: 22212679	mSH	mSH			active	no
Q9P2D6	FAM135A	57579	Nat Rev Drug Discov. 2012 ,PMID: 22212679	mSH/KIAA1411	mSH			active	no
P11150	LIPC	3990	Nat Rev Drug Discov. 2012 ,PMID: 22212679	mSH	mSH			active	no
Q9Y5X9	LIPG	9388	Nat Rev Drug Discov. 2012 ,PMID: 22212679	mSH	mSH			active	no
Q6XZB0	LIPI	149998	Nat Rev Drug Discov. 2012 ,PMID: 22212679	mSH	mSH			active	no
Q5VYY2	LIPM	340654	Nat Rev Drug Discov. 2012 ,PMID: 22212679	mSH	mSH			active	no
P0C869	PLA2G4B	100137049	Nat Rev Drug Discov. 2012 ,PMID: 22212679	mSH	mSH			active	no
Q86XP0	PLA2G4D	283748	Nat Rev Drug Discov. 2012 ,PMID: 22212679	mSH	mSH			active	no
Q3MJ16	PLA2G4E	123745	Nat Rev Drug Discov. 2012 ,PMID: 22212679	mSH	mSH			active	no
Q6P1J6	PLB1	151056	Nat Rev Drug Discov. 2012 ,PMID: 22212679	mSH	mSH			active	no
Q9NST1	PNPLA3	80339	Nat Rev Drug Discov. 2012 ,PMID: 22212679	mSH	mSH			active	no
Q7Z6Z6	PNPLA5	150379	Nat Rev Drug Discov. 2012 ,PMID: 22212679	mSH	mSH			active	no
Q9NV23	THEDC1	55301	Nat Rev Drug Discov. 2012 ,PMID: 22212679	mSH/THEDC1	mSH			active	no
P54317	PNLIPRP2	5408	Nat Rev Drug Discov. 2012 ,PMID: 22212679	mSH	mSH			putative activity	no
Q6ZV29	PNPLA7	375775	Nat Rev Drug Discov. 2012 ,PMID: 22212679	mSH	mSH			putative activity	no
Q8WYK0	ACOT12	134526	Panther	mSH/Uni /hydroxylase(PC00122)	mSH			active	no
Q5VXJ0	LIPK	643414	Panther	mSH/Uni/esterase(PC00097)	mSH			active	no
Q7RTZ1	OVCH2	29970	Panther	mSH/esterase(PC00097)	mSH			active	no
P54315	PNLIPRP1	5407	Panther	mSH/Uni/lipase(PC00143)	mSH			active	no
Q17RR3	PNLIPRP3	119548	Panther	mSH/Uni/lipase(PC00143)	mSH			active	no
P78509	RELN	5649	Panther	mSH/esterase(PC00097)	mSH			active	no
Q8N8W4	PNPLA1	285848	Prosite	serine lipase	mSH			putative activity	no
Q8N608	DPP10	57628	Merops	S9	inactive			inactive	no
Q8N0W4	NLGN4X	57502	Merops	S9	inactive			inactive	no
Q8NFZ3	NLGN4Y	22829	Merops	S9	inactive			inactive	no
Q6UXH9	PAMR1	25891	Merops	S1	inactive			inactive	no
Q8N3Z0	PRSS35	167681	Merops	S1	inactive			inactive	no
A4D1T9	PRSS37	136242	Merops	S1	inactive			inactive	no
Q6PEW0	PRSS54	221191	Merops	S1	inactive			inactive	no
P10745	RBP3	5949	Merops	S41	inactive			inactive	no
P58872	RHBDL4~withdrawn	162494	Merops	S54	inactive			inactive	no
