# Supplementary material for: Depletion-dependent activity-based protein profiling using SWATH/DIA-MS detects serine hydrolase lipid remodeling in lung adenocarcinoma progression
Source: Nat Commun. 2025 May 27;16:4889. doi: 10.1038/s41467-025-59564-x (PMC12117057; doi:10.1038/s41467-025-59564-x)
Supplement: Supplementary file 14 — Source Data [file 41467_2025_59564_MOESM14_ESM.zip › source data/Source data Fig.2.xlsx]

## Sheet: Description
Figure 2 c-d-e-f-i. Supplementary Fig. 4 c-d-e-f related to Figure 2.
Sheet	Column	Description
(Fig. 2a.)	The individual morphological tissue data for each patient used in dd-ABPP experiment
(Fig. 2c.)
(Fig. 2c.) Summarized information of PLS-DA analysis on total LUAD proteome
	Total LUAD Proteome	Input: 2806 Unique Protein Ids
	selectVar	Selected features on component 1,2 or 3
	value.var	Feature contribution to PLS-DA hidden component
(Fig. 2d.) Differential analysis of total proteome. P-value corresponds to generalized linear model (GLM) with gaussian distribution.	logFC	Logarithmic scale Fold Change between respective conditions
	AveExpr	Average experimental intensity on Log scale
	adj.P.Val	P-value FDR adjusted (Post hoc analysis multiple comparison)
		GLM accounted for patient smoking status, age and gender
(Fig. 2f-i and Suppl. Fig. 4c, 4d, 4f) Protein data matrix	Individual biosamples	Log2 Protein Intensities of 2806 unique proteins with low % of missing values out of 4981 Protein Groups detected
		across biosamples

## Sheet: Fig 2a
The individual morphological tissue data for each patient used in dd-ABPP experiment

## Sheet: Fig. 2c
Supervised PLS-DA analysis limited to 500 features per variate, Input :2806 unique UniProtIDs with <5% missing values					Output: 1365 class-relevant proteins
selectVar(comp = 1)	value.var		selectVar(comp = 2)	value.var		selectVar(comp = 3)	value.var
P20774	-0.123501		P04181	-0.170316		Q9NUJ1	-0.167476
P04062	0.120812		Q96H79	-0.154295		Q99685	-0.130542
Q9NZA1	-0.118527		P25815	-0.141921		A0AV96	-0.123494
P11021	0.114714		O75828	-0.140084		Q9BQ67	-0.122428
P24821	0.113212		Q9BUH6	-0.121809		Q16401	-0.120868
O00469	0.112942		P80511	0.119443		P53990	-0.119898
P04075	0.112028		Q9Y5V0	-0.117187		Q15631	-0.118465
Q9UMS4	0.110807		P16152	-0.114391		Q7L5N1	-0.116513
Q96CG8	0.107657		P04439	-0.111406		O00743	-0.115338
Q09666	-0.10331		Q9BUP0	-0.110465		P62191	-0.11017
Q92945	0.101412		P61457	-0.110068		O00194	-0.106221
O95810	-0.101155		P31947	-0.104195		Q9NP79	-0.105235
Q96HE7	0.101004		P10599	-0.102043		Q14894	-0.104946
P02768	-0.0992905		P62330	-0.0994826		O94874	-0.104863
Q9Y4L1	0.0990494		P32754	-0.0994085		Q96JB5	-0.103913
P02751	0.0965753		P17096	-0.096496		Q00765	-0.101394
P04406	0.0964208		Q92878	-0.0953951		Q9NUP9	-0.0990907
Q13813	-0.0959615		Q9Y5Q9	0.0951662		P56470	-0.098441
Q92542	0.0941748		Q96D15	-0.0949941		Q96GX9	-0.0981451
Q15393	0.0936495		P09211	-0.0944745		O00487	-0.0948573
Q9UBS4	0.0934283		P12532	-0.0944587		Q9BYT8	-0.0929829
Q96AE4	0.0932251		Q8NCW5	-0.0938483		Q9NYL9	-0.0925262
P35442	0.0929249		Q8N684	-0.0931322		P48643	-0.0924007
P09972	0.0923469		P14174	-0.0920785		P14324	-0.0918769
P26447	-0.0908002		Q96PE7	-0.0918126		P27361	-0.0890301
O95757	0.0898611		Q14914	-0.0915571		Q9Y230	-0.088439
P27797	0.0894432		P55263	-0.0909532		Q16540	-0.0883212
Q9Y263	0.0880097		Q9BVJ7	-0.0908415		Q96KP1	-0.0871366
O94855	0.0872386		Q16563	0.0897542		Q16774	-0.0871093
P02042	-0.0864158		O94903	-0.0882278		O75153	-0.0867395
Q2TAY7	0.0858952		P04206	0.087881		Q14980	-0.0846141
P69905	-0.0857065		Q7LBR1	-0.0865626		P51812	-0.084387
P13716	-0.085555		P15559	-0.0862723		P28482	-0.0840197
Q9BW30	-0.0851003		O15027	-0.0855313		P49590	-0.0836411
Q15847	-0.0844755		P11233	-0.0837017		P28066	-0.0832857
Q00796	0.0841195		O95994	-0.0825824		P54619	-0.0831312
P40616	0.0841073		P47929	-0.0817436		Q14498	-0.0829986
Q9P258	0.0839251		O60637	0.0817399		P02749	0.0828229
Q6NZI2	-0.0837522		P29034	-0.0815257		O95816	-0.0814427
Q6PCE3	0.0829001		Q6UB35	-0.0810733		Q92973	-0.0801902
P18206	-0.0828328		P63104	-0.0804287		P42025	-0.0797416
Q9Y617	0.0824835		Q99571	0.0790037		Q8N392	-0.0796217
P53992	0.0821518		P14543	0.0772023		O14907	-0.0792781
P02766	-0.0818938		P62140	-0.0767691		Q9BUT1	-0.0781421
P13674	0.080918		Q9H0D6	-0.0767595		P10644	-0.078139
P02775	-0.0807722		Q14558	-0.0753801		Q9UBF2	-0.0772762
P02774	-0.0804093		O00757	0.0749101		Q13085	-0.0771045
Q15124	-0.0803082		Q6GMR7	-0.0749027		Q5SYB0	-0.07687
Q969H8	0.0790754		P54819	-0.0738345		P62195	-0.0760828
P01033	0.0783902		Q9H074	-0.0737709		O94832	-0.0756508
Q9H3K6	0.0780211		P09104	-0.0737071		Q5RKV6	-0.0751777
O95302	0.0780092		Q8NFU3	-0.0734448		P05388	-0.0737913
O15247	-0.0777765		Q7L0Y3	-0.0732751		Q09161	-0.0736281
P08294	-0.0759964		Q14331	0.0725737		O00757	-0.0733555
P13667	0.075313		Q04760	-0.0723391		P42285	-0.0725952
P07738	-0.0751427		Q13643	-0.0715072		P11217	-0.0725524
Q96AY3	0.074777		Q8WUM4	-0.0699174		Q15274	-0.0718619
P32119	-0.0744174		Q14508	-0.0697579		P25788	-0.0715987
P34931	0.0742943		O43660	0.0695919		O14732	-0.0714081
Q10471	0.0738831		Q8TDL5	-0.069388		P53999	-0.0709279
Q13547	0.072503		P13984	0.0693251		O43813	-0.0706094
P69891	-0.0720026		P05089	0.0693163		Q7Z4W1	-0.0698985
P61009	0.07188		Q93034	-0.0691556		P08240	-0.0696422
P68871	-0.071845		P55327	-0.0689319		Q04917	-0.0681535
P15144	0.0715148		P35914	-0.0689116		P55210	-0.0678722
Q92688	0.071241		Q13442	-0.068405		Q9UQB8	-0.0675627
O75368	-0.0706816		Q96DB5	-0.0683794		Q13185	-0.0672169
Q01082	-0.0705295		O60701	-0.068091		Q9BTW9	-0.0661491
Q92598	0.0697396		P37802	-0.0675597		P53367	-0.0659698
Q9HC84	0.0696072		P52895	-0.0673576		P49368	-0.0659074
P63244	0.0695042		Q3KQV9	-0.0672317		P42126	-0.0653884
Q06210	0.0690911		Q9BPW8	-0.0664917		P55259	-0.0651625
Q96TA1	-0.0685546		O60234	-0.0658241		Q96Q11	-0.0646752
P18754	0.0683941		Q96A35	0.0655573		Q13232	-0.064631
Q12882	0.0683905		P19013	-0.0653614		Q16831	-0.0641324
Q8TCT9	0.068013		O75594	-0.0646151		Q99584	-0.0639868
P14618	0.0675589		P36222	-0.0644596		Q6DD88	-0.0639569
P51858	0.0663323		P12830	-0.0641627		P22694	-0.0638344
Q16531	0.066117		Q9Y5L4	-0.0640343		P30153	-0.0638015
Q06203	0.0647857		P12814	-0.0637113		O75131	0.0629022
Q01813	0.0647569		Q15819	-0.0635067		P11498	-0.0628968
O00267	0.064716		P98175	-0.0632584		P82979	-0.0623221
P61604	0.0638664		P53677	0.0631001		P49903	-0.0620238
Q9BRP4	0.0634847		P35625	-0.0629026		Q13011	-0.060768
P34897	0.0629319		P68106	0.0625021		Q86WA6	-0.0604084
O15143	0.0624548		P01880	0.0623547		P62906	-0.0583597
O43143	0.0624079		Q9UK45	-0.0622781		P10109	-0.0581387
Q9UJV9	-0.0616777		Q96A33	0.0620795		Q9UFN0	-0.0579212
P04843	0.060919		P63208	-0.0618549		Q5JVF3	-0.057898
P48735	0.0609055		Q8N1G2	-0.0615543		P19525	-0.0570176
P78417	-0.0608165		P60981	-0.0613684		Q9NVA2	-0.0569494
Q9HC35	0.0607967		P23142	-0.0613287		Q96C86	-0.0565226
Q96RQ9	0.0593634		P30044	-0.0606821		P78344	-0.0562079
Q92734	0.0592457		P05161	-0.0605729		P78310	0.0555139
Q8WXF1	0.0590319		Q9H3K2	0.0604082		Q9Y4Z0	-0.0554666
Q9BZK3	0.0586412		Q9Y6K5	-0.0598833		Q9Y224	-0.055272
P40926	0.0580976		Q03154	-0.0595301		Q7Z4V5	-0.0550175
P62701	0.0574441		Q9Y3B8	-0.0591929		Q9H6Z4	-0.054657
Q6IA86	0.0574432		Q9NSD9	-0.0589592		Q6P1N9	-0.054423
Q9NR30	0.0571256		Q9H3U1	-0.0589133		P06889	-0.0544048
P61964	0.0570006		Q9Y266	-0.0588739		P49589	-0.0541688
Q15366	0.0569013		Q15287	0.0577454		Q9Y2X3	-0.0539598
Q15437	0.0567222		Q92783	0.0577057		Q9P016	-0.0537653
Q14108	0.0566349		P30041	-0.056591		Q14152	-0.05328
P84095	0.0559194		Q9UBU9	-0.0565231		P04424	-0.0532745
P69892	-0.0555983		Q8TCT9	0.0563924		P31937	-0.0530238
P12111	-0.0551564		Q9H444	-0.0561849		Q15369	-0.0528114
Q15233	0.0547947		Q6ZRS2	0.0559758		Q02750	-0.0525781
P35268	0.054653		P63313	-0.0556889		Q9Y383	-0.0522849
P09382	0.0546457		P34896	0.0554435		Q8TEA8	-0.0522113
Q9BUJ2	0.054629		Q15063	-0.0551241		P60228	-0.0518896
Q7KZ85	-0.0546278		P10915	-0.0547205		Q15833	-0.0518522
P05107	0.0537932		P31948	-0.0545803		Q9NVD7	-0.0511466
Q9NP61	0.0537204		Q5SRE5	-0.0541956		O75674	-0.0509705
P14136	-0.0536653		P07237	-0.0540469		Q9UBN7	-0.0504846
P00568	-0.053393		O43399	-0.0540467		P01880	-0.0502804
Q9H3P7	0.0528551		P24844	-0.0538536		Q14232	-0.0501205
Q7KZF4	0.052747		P61086	-0.0536946		Q99442	-0.0497008
Q9HB71	0.0527393		P13797	-0.0531454		O75594	0.0496969
Q9NQW7	0.05228		P67936	-0.0525392		P31946	-0.0496562
Q6PI48	0.0521031		Q5TEJ8	0.0523566		P54868	0.0496262
P12429	-0.0520108		Q9Y4B6	0.0519736		P41240	-0.0494851
P27694	0.0517473		P08514	0.0519636		Q07812	-0.0494199
P10619	0.0514389		Q9UNM6	-0.0515301		P36915	-0.0493901
P49257	0.051438		O15347	-0.0515177		P49721	-0.0491677
Q03519	0.0511953		P14317	-0.0513387		Q9UBI6	-0.0489902
P02753	-0.0508342		Q13907	-0.0512604		P28070	-0.0489696
P07585	-0.0507551		P35659	-0.0512319		Q08623	-0.0489158
P16157	-0.0506586		P23246	-0.0509248		P40306	-0.0488949
Q13642	-0.0505896		Q9Y6H1	-0.0485186		Q53EL6	-0.0487322
Q8WYJ6	0.0505642		Q02880	0.048351		O14974	-0.0485234
Q96K21	-0.0502588		P35558	0.0480706		P50991	-0.048492
P13611	0.050151		P62269	-0.0477855		P41440	0.0484905
P21926	-0.0500084		P22626	-0.0473136		Q99598	-0.0480196
P06702	-0.0493975		O75531	-0.0467751		P50542	0.0475469
Q9Y295	0.0493799		O75608	-0.046734		P49458	-0.0474324
Q02809	0.0492211		P52306	-0.0466044		Q96BW5	-0.0472318
P78406	0.0488838		Q14192	-0.0463084		Q9NPD3	-0.047094
O14558	-0.0483468		P23528	-0.0460936		O75822	-0.0469553
P38646	0.0481713		O95347	0.0457903		Q14651	-0.0468524
P00338	0.0477007		P60174	-0.0455522		Q9BQ69	-0.0463209
O00151	-0.0475343		Q96EK6	-0.0452377		O75695	0.0462179
P28065	0.0474615		Q9UBB9	-0.045174		Q27J81	-0.0461932
P46063	0.047429		O60888	-0.0446627		O00571	-0.0461774
Q9UHD1	0.0470609		P13761	0.0445879		P15151	-0.0460741
P31943	0.0470527		Q7Z7H5	0.0439822		P29992	-0.045666
Q9NTZ6	0.0468558		Q6UVK1	-0.0436813		Q16698	-0.0448302
P36551	0.0467709		Q92879	-0.0433315		Q13200	-0.0448135
Q93009	0.0465141		Q9UNF0	-0.0433263		Q12979	-0.0448125
P26196	0.0462946		P03951	0.0430979		P61981	-0.0447136
Q9NZN4	-0.0462375		P51149	-0.0430758		P30838	-0.0446815
P00558	0.0462108		Q9UIJ7	-0.0429611		O14908	0.044586
P05161	0.046101		Q9Y3E1	0.0428785		P55769	-0.0445596
P35613	0.0460968		P63241	0.0427464		Q96P70	-0.0444993
P15586	0.0457668		P21912	-0.0421142		P04211	0.044479
P05452	-0.0453822		P04229	0.0419813		Q9BZZ5	-0.0443849
O00154	0.045236		P55058	-0.0418299		Q52LJ0	-0.0443349
P14625	0.0449054		Q96D46	-0.0417902		O15514	-0.0438767
P43307	0.0446044		Q9UI30	-0.0414045		Q8IZQ5	-0.0437127
P02652	-0.0442098		P35573	-0.0413429		O76003	-0.0436033
Q12904	0.0438049		P61006	-0.0411961		O00429	-0.0434684
Q13310	0.043706		Q96AB3	-0.04107		Q8WU90	-0.0431877
Q9Y3C6	0.0434301		P42167	-0.0410198		O76094	-0.0431161
Q13347	0.043333		P40616	-0.0409129		Q8IZP0	-0.0430233
P02647	-0.0433171		Q567U6	-0.0407473		Q9UK22	-0.0426358
Q32P28	0.0432404		Q8IX12	0.0406718		P62888	-0.0425648
O43707	-0.0431513		Q14126	-0.0403342		P28676	-0.0425362
P16278	0.04314		P61966	-0.0401499		Q99615	-0.0424563
P30043	-0.0430535		Q9NR31	-0.0396557		P02765	0.0420777
Q9Y4X4	0.0430462		Q10713	-0.039595		P49720	-0.0419058
O95777	0.042709		O60610	-0.0395527		Q96S66	0.04171
P51610	0.042582		P09455	-0.0395103		O14980	-0.0416689
O60547	0.0422339		P05413	-0.0386776		Q04323	-0.0414902
O00754	0.0421476		Q9Y285	-0.0386442		Q02818	-0.0409196
Q86X55	0.0419614		O75629	-0.0383307		O96000	-0.0406435
O14556	0.0415775		Q03518	0.0382683		O00232	-0.0406041
P07996	0.0412173		Q16706	0.0380945		P05387	-0.0405775
P19623	0.0411279		P27695	-0.0378906		O75935	-0.040139
P23588	0.0408529		P30084	-0.0378694		P35858	0.0397361
P00918	-0.0401414		P55265	-0.0377624		O60547	-0.0395644
P30566	-0.039672		P15151	0.037718		P11441	-0.0395417
P80217	0.0394133		Q96NY7	-0.0369703		Q14141	-0.0394051
O75083	0.0393394		Q9UH65	-0.0368893		P04439	0.0393394
P06727	-0.0393224		O60220	-0.0366965		P51649	-0.0391394
P11117	0.0390878		P36915	0.0364353		Q58FF6	-0.0387847
P09651	0.0389848		A6NHL2	-0.0362649		O15264	-0.0387329
P11142	0.038648		Q01130	-0.0361664		Q8IV36	-0.0387169
P46781	0.0383735		P46940	-0.036026		Q9UBC2	-0.0386397
Q9Y281	-0.037983		P52758	-0.0359164		P06276	0.0385049
O94979	0.0379103		P11678	-0.0358767		Q9P0V9	-0.038416
P11940	0.0376793		Q8N335	-0.0357837		O43272	-0.0383773
P04083	-0.037468		O95336	-0.0353367		P21980	0.0376755
P41250	0.0374574		P49406	0.0353142		P22061	-0.0373495
P35637	0.0373448		P16949	-0.0351113		P55060	-0.0372524
P55884	0.0372663		P30085	-0.0346509		P50995	0.0371608
O60341	0.0369472		Q9UNH7	-0.0346335		P17980	-0.0371431
Q9BY44	0.0366666		Q9Y303	-0.0345411		P10155	-0.0370719
P53597	0.0366313		Q01995	-0.0342388		O00410	-0.0370215
P22059	0.0365485		Q15165	0.034123		Q9UEE9	-0.0367574
Q03135	-0.0365198		Q96TC7	0.0340173		Q04637	-0.0367139
Q96NY7	0.0364344		P18669	-0.0337652		Q8TAX9	-0.0365684
P62249	0.036078		Q8N960	0.0337606		Q13363	-0.0362713
Q15052	-0.0360196		P30046	-0.0337222		Q92905	-0.0361743
P62318	0.0358893		P36980	0.0336827		P53384	-0.0360673
Q8NEZ5	0.0355305		P62081	-0.0335522		P37108	-0.0359521
Q04206	0.0352492		P12277	-0.0335159		Q9UNE7	-0.0359107
Q9Y5B9	0.0351661		Q04837	-0.0332626		P61011	-0.0358626
P60903	-0.0351318		Q01780	-0.0330548		O75489	-0.035699
P51991	0.0348463		P49591	-0.0330186		Q96QR8	-0.0353441
P35580	-0.0346684		O95163	0.0328938		P62910	-0.0353409
P07451	-0.0345866		P20936	-0.0324316		P08865	-0.0352774
P08670	-0.0345618		Q13724	0.0318638		P61020	-0.0352312
P27708	0.0345178		P06731	-0.0316477		P13671	0.03509
Q92820	0.0342738		P22392	-0.0315288		P14923	-0.0349531
P67809	0.0341365		Q9BTZ2	-0.031455		Q13426	0.0346802
Q96IJ6	0.0335164		P55011	-0.0312893		P09661	-0.0346243
P48723	0.0334044		P12268	-0.0311932		P51648	-0.0344593
P07858	0.0332025		P04433	0.0311389		Q9UNH7	-0.0343942
P62244	0.0326697		Q12840	-0.0307816		P10606	-0.0343403
Q9H0U3	0.0324309		Q9Y4P3	0.0307678		Q14155	-0.0339569
Q05639	0.0322832		P50995	-0.0304918		Q9NRX4	-0.033645
Q9UBB9	-0.0321974		A0M8Q6	0.0302627		O75396	-0.0335412
P55735	0.0320546		Q9H0R4	-0.0302443		Q9H0E2	-0.0332092
O15020	-0.0319624		P49354	-0.0299439		O00170	-0.0326779
Q9HB07	0.0317659		P29692	-0.0298614		Q8TF72	0.0325944
P00915	-0.0317289		Q96RF0	-0.0297302		P30626	-0.0325175
P25774	0.0316074		Q07960	-0.0297123		O95373	-0.0324968
Q05048	0.031528		Q9Y2B0	-0.029601		P20618	-0.0323563
P22087	0.03142		P63165	-0.0293999		Q9GZZ9	-0.0317562
P22102	0.031291		O43598	-0.0292535		Q9NRG1	-0.0317052
P12277	-0.0312854		P49902	-0.0292118		P07814	-0.0316283
Q16650	0.0311416		P21695	0.029152		Q32MZ4	-0.0315701
Q15436	0.03113		Q08209	-0.0291151		Q9UHB9	-0.0313377
P82094	-0.0310719		O14737	-0.0291057		Q08378	-0.0310993
P35080	0.030959		Q9UHV9	-0.0290718		O75347	-0.0310119
Q92692	0.0304665		P12081	-0.0289214		Q01130	-0.0309594
P15088	-0.0302787		O75312	-0.0288595		P27635	-0.0308372
Q969G5	-0.0300632		Q12905	-0.028841		Q9H299	-0.0306743
O43684	0.0297038		P30038	-0.028532		Q2KHT3	-0.0305295
A0AVT1	0.0296389		P24666	-0.0284764		Q92947	-0.0303921
Q15029	0.029327		O75874	-0.0279363		Q9BQB6	-0.0303369
P62826	0.0292935		P35611	0.0278776		P51808	-0.0302751
P61960	0.0290507		P28702	-0.0275102		P49748	0.0302419
P02549	-0.0287644		P10153	-0.0274895		O00148	-0.0299704
P13489	-0.02864		O00391	-0.0274829		Q96J01	-0.0298881
P15104	0.0284597		P11171	0.0274708		P63279	-0.0298437
Q92747	0.0283607		P15848	0.0272252		Q9C0E2	-0.0295532
P09012	0.0281947		P61626	-0.0271893		Q6NUK1	-0.0295307
Q00653	0.0281508		P02794	-0.0271458		Q6UVK1	0.029401
Q16629	0.0279784		P18583	-0.0269958		P07900	-0.0293657
Q96EP5	0.0275724		P14384	0.0269712		Q9NZD2	-0.0292562
Q5VUJ6	-0.0274974		P04080	-0.0269681		Q14694	-0.0289457
Q9P016	-0.0274162		P04196	-0.0266319		Q9BXJ9	-0.0288801
P61026	0.0274044		O00764	-0.0266293		P55809	-0.0288124
P23396	0.0270719		P20042	-0.0264459		O15247	-0.0287391
Q01085	0.0269859		P15907	0.0259741		Q4G0N4	-0.028474
Q99873	0.0268149		Q6XQN6	-0.025924		Q13907	-0.0284157
Q12907	0.0265875		Q96RU3	0.0258978		Q12849	-0.0282143
Q6P2E9	0.0265422		P22748	0.0258912		Q6PCB0	0.0279438
Q9Y3I0	0.0259418		P31949	-0.025815		P09874	-0.0278663
O43776	0.0259057		Q16543	-0.0257232		Q15019	-0.0278456
Q7Z7L8	-0.0258707		Q8IXM3	-0.0253332		Q13428	0.0277543
P08236	0.0257846		P09525	-0.0248546		Q9UBQ7	-0.0275605
Q9BQA1	0.0257513		Q15181	-0.0248371		P05455	-0.0274087
P12004	0.0253121		Q9Y385	0.0245646		Q15121	-0.0271788
Q14697	0.0249626		Q9UHB6	-0.0243436		P04206	-0.027161
P46940	-0.0249359		P84103	-0.0243015		O14578	-0.0270561
P61353	0.0245984		Q14247	-0.0242125		Q14839	-0.0269268
Q9H223	-0.0245597		P02792	-0.0240208		Q9Y570	-0.0268893
P49406	0.024421		Q92979	-0.0235284		Q9Y5X3	-0.0265151
P15090	-0.0243418		P04440	0.023154		Q9BW30	-0.0264365
P09417	-0.0243151		P07108	-0.0229681		Q9NX63	-0.026408
P26641	0.024308		Q9Y333	-0.0229399		Q6P1J9	-0.0259004
P04844	0.0241004		Q16352	-0.0228462		Q9P0M9	-0.0257619
P02730	-0.0239615		Q9H2U2	-0.0228385		P35270	-0.0255895
O75533	0.023789		P57764	-0.0226844		Q14790	-0.0255717
Q05707	-0.0237351		P53041	-0.0225464		P62841	-0.0254864
Q8N335	-0.0237085		P80303	-0.0223644		Q92597	-0.0252115
P68366	0.0236858		Q9NZ45	-0.0223291		P00167	-0.0246043
Q99538	0.0235908		P06753	-0.0222405		P61923	-0.0243362
P62280	0.0234121		P41218	0.0221972		Q16204	-0.0240361
P00325	-0.0232742		Q05682	-0.0218594		P06748	-0.0239472
O43670	0.0232279		P30533	-0.0217086		Q14653	-0.0236593
Q9NP81	0.0231077		P50542	-0.021665		P28161	-0.0236063
P11277	-0.0230447		Q9Y376	-0.0215111		Q14CB8	0.0233622
P62314	0.0229857		P17213	0.0211718		O75937	-0.0231299
Q9BUQ8	0.022945		P35813	0.020963		Q13098	-0.0229665
P68104	0.0229332		O00584	-0.0209159		Q8WYA0	0.0229112
P07355	-0.0226915		Q9Y4P8	0.0207927		P27348	-0.0227857
Q96CW1	0.0226558		Q5MNZ9	0.0206668		Q13153	-0.022473
Q6P2Q9	0.0225125		P32322	-0.0203255		Q9NVN3	0.022441
Q9BTZ2	-0.0223473		Q99497	-0.0202726		Q8N0W3	-0.0224023
Q7Z7H5	0.0222742		Q14699	0.0202255		P13010	-0.0223047
P26038	-0.0222399		Q7L804	0.0202197		P11686	-0.0220696
P52943	-0.0221172		Q9BRG1	-0.020189		P06731	-0.02206
Q14005	0.0220026		O95260	-0.0200085		Q06787	0.0218849
O15347	0.0220026		O75636	0.0198757		Q07021	-0.0218194
P05109	-0.0218124		Q6P587	-0.0197615		Q92764	-0.0215625
P07951	-0.021671		P61088	-0.0197298		P12956	-0.0215393
P60900	0.0212852		Q9Y2T2	0.0195367		P03951	0.0215062
P28062	0.0212831		Q8TBC4	-0.0192833		Q02817	0.0214188
P15848	0.0212754		P09960	-0.019281		P67812	-0.0212734
P13797	-0.0212584		P13646	0.0192064		P78371	-0.0211695
P48506	-0.0210862		O75348	-0.0190221		Q9Y3B8	-0.0211539
P29401	0.0210044		Q6PI48	-0.0189883		Q9HA77	-0.0211267
O60701	0.0209852		P00492	-0.0189105		Q92530	-0.021109
P61626	-0.0205958		Q9UQE7	0.0187278		Q08257	-0.0210499
P62328	-0.0205015		P49458	-0.0186444		O60749	-0.0210131
P35749	-0.0202373		Q9NQR4	-0.0186048		Q12874	-0.0209594
Q9NY65	0.0201928		O95447	-0.0185345		A0M8Q6	-0.0208589
P02656	-0.0201281		O15511	-0.0182871		Q8N163	-0.0205042
O60437	-0.0199025		Q9UNN5	0.0181313		Q96FW1	-0.0202728
P55795	0.0198108		P52789	0.0180702		P07451	0.0199434
Q9BQE3	0.0197106		Q9BT09	-0.0180022		A6NL28	-0.0199325
P39656	0.0195705		Q96HN2	-0.0178901		Q15554	0.0196019
Q92900	0.0194748		O15067	0.01788		Q9P2T1	-0.0195732
Q9Y383	0.0193818		P31942	-0.0178719		P18621	-0.0195481
P54886	0.0192816		Q99805	0.0177211		Q9UBE0	-0.019438
P22234	0.0189121		Q9NSE4	-0.0175205		Q15046	-0.0194203
P62266	0.0187623		P29401	-0.0174859		O43237	-0.0193747
P48444	0.0187085		P60660	-0.0173913		Q9UBT2	-0.0192984
P62241	0.0186574		O14579	-0.0171436		Q10713	-0.0192155
Q8N7H5	0.0184064		Q12834	0.0170779		Q5SSJ5	-0.0190875
P26368	0.0181028		Q9HCB6	-0.0170359		Q9HB19	-0.0189297
P61006	0.0179704		Q8WTS6	0.017018		P62258	-0.0189092
P30050	0.0176978		P52272	-0.0170122		Q9Y315	-0.0187765
P04040	-0.0176541		Q8IZD4	-0.0168407		Q9NQX3	0.0186386
P31483	0.0175218		O60264	0.0166815		P60983	-0.0185555
Q08211	0.0175169		P61289	-0.0166728		Q5VWQ8	0.0183535
Q9P2N7	-0.0174108		P20674	-0.0164448		Q9Y365	-0.0181876
Q9UN86	0.017294		A2RRP1	0.0164441		Q9NR28	-0.018154
P50238	-0.0171545		O43491	0.0163741		O95299	-0.0181523
Q9Y5K6	0.0171438		P21964	-0.0162884		Q29RF7	-0.0181381
Q13576	-0.0170539		O95816	0.0158503		P62333	-0.0181149
Q96T51	0.0169515		O14531	0.0158142		P13984	-0.0180691
P30041	-0.0168971		P62304	-0.0156695		Q15637	-0.017907
Q13243	0.0168914		P62316	-0.0156191		P12236	0.0177763
Q9UBR2	0.0167925		O43837	-0.0153977		Q9UI12	-0.0177214
P80723	0.0166912		Q9NZM1	-0.0151845		Q9NY12	-0.0177172
Q9NZ08	0.0166775		Q01415	-0.0150945		O94776	-0.0176892
P30520	0.0166371		Q99715	-0.01508		P20340	-0.017633
P09874	0.0164602		P06737	-0.0150735		Q13492	-0.0172595
Q9BTT0	0.0164417		P14550	-0.0149951		Q5TDH0	0.0172067
Q13435	0.0164314		P07998	-0.0149832		Q14746	0.0171172
P20702	0.0161373		Q9Y237	-0.0149497		P35900	-0.0171043
P08237	0.0157859		P37837	-0.0149164		P00441	0.0168679
P83731	0.0157271		Q7Z7G0	0.0148349		P02787	0.0165709
P29590	0.0156323		Q15185	-0.0147742		Q9H8Y8	-0.0165687
P50224	-0.015631		P20020	0.0145963		P36405	-0.0163291
Q9UHX1	0.0156011		P63173	-0.0145733		Q9Y3D6	-0.0163191
Q9BZK7	0.0154856		P04211	-0.0145138		Q5TEJ8	-0.0163171
Q08752	0.0154741		Q03519	0.0144084		P62310	-0.016304
P20700	0.0154052		P35442	-0.0141981		P22392	-0.016119
P10253	0.01525		Q9NZD2	-0.0139469		O94925	-0.0160966
O00115	0.0152038		Q04917	-0.0139031		Q969G3	-0.0159013
Q13951	-0.0151586		Q9UMZ2	-0.0138012		Q9NXG2	-0.0158265
P61221	0.0150083		Q8NFW8	-0.0136629		Q5T750	0.0157839
Q15904	0.0149441		Q9C0E2	0.0135178		O75351	-0.0157739
P26358	0.0149199		Q96C86	-0.0133909		Q6ZRS2	-0.0155023
Q16186	0.0148991		Q13938	-0.0132325		Q9HCE1	-0.0154688
P36578	0.0146622		Q86Y82	-0.0131065		O00567	-0.0154643
Q01415	0.0145967		Q96I99	-0.0130441		O15145	-0.01524
P39023	0.0144766		P22059	0.0130053		Q6NVY1	-0.0151889
Q12792	0.0144274		Q9UJX2	0.0129287		Q9Y696	-0.015169
Q96JY6	-0.0143279		P26368	-0.0127955		Q9Y4P3	-0.0150042
P33993	0.0141692		Q9HB71	-0.0127049		Q9P2J5	-0.0149363
O60637	0.0141533		Q969T9	0.0126122		O14579	-0.0148603
Q9H4M9	-0.0137848		Q8TB61	0.0126049		Q14974	-0.0143888
P31040	0.0136941		Q96DI7	0.0118253		Q08945	-0.0143337
P60468	0.0136888		P01776	-0.0117596		P38919	-0.0142163
P13796	-0.0136408		Q15582	-0.0117066		Q7L1Q6	-0.0139496
P09936	0.0132735		Q08495	0.0116633		Q8WVM8	-0.0139337
Q9Y385	0.0132504		P26599	-0.0113915		P62316	-0.0137803
Q07955	0.0129544		Q14258	-0.0113617		Q9Y376	-0.0137631
Q16706	0.0128284		P09496	-0.0113316		P35813	-0.0137339
Q15428	0.0126132		Q53GG5	-0.0112018		P05386	-0.0137232
P05141	0.0126071		Q7L014	0.0108496		Q66K74	-0.0136314
Q99611	0.0125827		O95456	0.0107855		P43243	-0.0133525
Q01581	0.0123734		P62310	-0.0107185		Q13561	-0.0131361
P41091	0.01222		P30419	-0.0106921		P52789	-0.012958
Q9NNW7	0.0122041		Q9NVG8	0.0106734		P34949	-0.0127375
Q9NR12	-0.0121569		Q9H845	-0.0105453		P15924	0.0127262
P19338	0.0119645		O94826	-0.0103499		Q99436	-0.0126575
P35606	0.0118567		P11277	0.0102639		Q9NX46	-0.0126108
P60842	0.0117867		P46926	-0.0100993		O75964	-0.0125838
Q9UK76	0.011688		P13674	-0.0100773		O60684	-0.0123503
Q00839	0.0116622		P07919	-0.0100498		O60784	-0.0122411
Q14103	0.0116264		Q9H008	-0.00997008		Q96L92	-0.011742
Q9Y4B6	0.0114669		P16452	0.00984882		P48681	-0.0117144
O15372	0.0113039		Q9Y547	-0.00981164		O75592	0.0115931
Q02543	0.0112695		Q9NZJ7	0.00975915		O75821	-0.0114795
P01714	0.0111843		Q14767	-0.00973122		P61421	-0.0113425
Q99536	-0.0110882		P11172	-0.00945425		Q9NTX5	-0.0111776
Q01433	0.0109773		Q969S9	-0.00944418		Q9UHR5	0.0111243
Q5VWQ8	0.0109487		P60903	-0.00939384		Q17RC7	-0.0108057
O75569	0.0106571		Q7LGA3	0.00922986		Q8NBJ7	-0.010706
Q15404	-0.0100149		P30613	0.00910323		Q16643	-0.0104575
Q96RP9	0.0099415		Q32P44	-0.00908109		P43487	-0.0104306
Q13131	0.0099372		Q13126	-0.00903296		P49207	-0.0104018
Q9Y277	0.0094642		P49327	-0.0089708		Q14240	-0.0103927
P41218	0.00933594		P02649	-0.00890927		Q9BSJ8	-0.0103316
Q6PCB0	-0.00930829		Q9BRA2	-0.00881321		P51159	-0.0102912
Q92499	0.00926358		Q53H82	-0.00865158		Q8WUF5	-0.0101884
P54727	0.00920182		P30273	0.00859513		Q9BSL1	0.0100779
O15371	0.00904413		Q9NP81	-0.00835055		P05166	-0.0100212
Q8IWB7	0.00890504		Q9BPZ7	0.0082677		P05107	0.00993942
Q9H832	0.00884704		Q12805	-0.00815238		P22830	-0.00958349
P41440	-0.00863822		P03973	-0.00798025		P26640	-0.00948738
P56537	0.0085122		Q15691	-0.00795818		P00915	0.00947199
Q9NZW5	0.00844925		Q15843	-0.0077847		P42704	-0.00936972
P02144	-0.00838514		P43487	-0.00772493		Q14344	-0.00934206
Q86Y46	-0.00823222		Q8WYA0	-0.0076992		P30042	-0.00931587
P46977	0.00797191		P50281	-0.00764903		Q9HCB6	0.00930587
P49411	0.00781576		Q02790	-0.007348		Q9Y678	-0.00917739
Q8WYP5	0.00775127		O75400	0.00723093		Q3LXA3	-0.00899999
P08575	0.00768414		O00231	-0.00720754		Q14116	-0.00869222
Q8WU39	0.00764195		Q9Y5K5	-0.00714015		O60229	-0.0086242
P12830	0.00757322		Q9HAV7	-0.00713029		Q9BSV6	0.00859984
Q13308	0.007303		P33241	-0.00708849		P61970	-0.00856038
O15067	0.0072885		Q9Y5S9	-0.00701816		P00736	0.00848011
Q99798	0.00720885		P43246	-0.00690138		P09543	-0.00823058
P09622	0.00704004		P09132	0.00674669		P13861	-0.0082071
Q1KMD3	0.00703477		O95340	-0.00664397		O43488	-0.00813282
Q9H2G2	0.00702788		P19419	-0.00662139		P50990	-0.0080535
Q16563	0.00702498		P47755	-0.00654063		Q9UJ70	0.00793875
Q6UXN9	0.00675752		P60228	-0.00641332		P51606	-0.00779189
O43592	0.00674633		Q96QK1	-0.00621984		Q13451	-0.00751951
Q8NFC6	-0.00673124		P31483	0.00610188		Q9Y2Q3	-0.00740164
Q92947	0.00667957		Q9NPD8	0.00594816		Q9BXW7	-0.00729588
P63220	0.00667946		Q15286	0.00567301		Q7Z2W9	-0.00725647
Q15149	-0.00665187		Q04637	-0.00561642		Q13148	-0.00700392
O96019	0.00662459		Q7L576	0.00554598		Q9NPJ3	-0.00698816
Q9ULC6	0.00661267		P15311	-0.00548306		Q13884	-0.00694976
Q13509	0.00660997		P06889	0.00546208		Q92599	-0.00686463
Q969X5	0.00658341		P08238	-0.00541793		Q9NRN7	-0.00685793
O75131	0.00642634		P61769	-0.00537418		P06132	-0.00682868
Q9H1Y0	0.00636705		O75683	-0.00532679		A0MZ66	-0.00664535
P08621	0.00623774		P0CG39	-0.00523721		Q9H3H3	-0.00656863
P35241	-0.00619844		P07355	-0.00517726		Q04837	-0.00655978
O95865	-0.00605971		P10809	-0.00514346		Q96AG4	-0.00629608
Q99733	0.0059728		P53582	-0.00488402		Q96P48	-0.00606273
Q06830	0.00594186		O15400	-0.00475549		Q9BTV4	-0.0059386
O75369	0.0058567		P56537	-0.00445713		B2RXH4	-0.00591936
P50851	0.00573925		Q14240	-0.00442334		P63167	-0.00585029
Q8TAT6	0.00561241		Q9UBN7	0.0043651		Q9P246	0.00579749
Q16658	0.00544825		P11216	-0.00435485		P01859	0.00578702
Q7L2E3	0.00544798		Q9HC38	-0.00435052		P19320	0.00569971
P43490	0.00540491		Q9NR28	-0.00427102		Q9GZP4	0.00568999
Q15365	0.00516475		P51888	-0.0041269		Q7L266	-0.00566154
Q8N960	0.00510316		P05455	-0.00391826		P53007	-0.00542069
P54920	-0.00500574		Q14344	-0.00371096		Q99541	0.00530219
Q9H307	0.00495342		Q00722	0.00370441		O60763	-0.00530146
P13639	0.00493033		P26640	-0.00363278		Q9Y371	-0.00525246
P00491	-0.00484564		P30040	-0.00362581		P07585	-0.00502338
P49321	0.0048104		Q9Y6Y0	0.00356137		Q92520	-0.00489285
P18085	0.00459068		P05165	0.00354265		P25786	-0.00487999
Q16555	-0.00451748		Q96S53	-0.00353292		Q13009	-0.00486115
Q04726	0.0044525		P14868	-0.00346406		Q9Y2H0	-0.00473921
P06132	-0.00433291		P08243	0.00338806		O95352	-0.00440201
Q01469	-0.00407633		Q5JTV8	0.00330463		Q63HN8	-0.00414677
P42574	0.00400963		P46379	-0.00325093		Q2TAA2	-0.00407099
P11498	0.00349399		O43504	-0.00318126		P07305	-0.00405789
P08962	0.00347091		P68402	-0.00300653		Q9UIA9	-0.00387899
Q08J23	0.00346745		P30048	-0.00273563		P31483	-0.00361967
P57721	0.00320113		O15031	0.00264296		Q9H4B7	-0.00357235
Q16222	0.00309366		Q5VWZ2	-0.00257939		P20810	-0.0035021
Q9P2T1	0.00307002		Q9Y3I1	0.00254342		Q9P0J1	-0.00334662
Q92817	-0.00303739		P07686	-0.00243473		Q92835	0.00312878
P15907	0.0028516		O95861	-0.00237259		Q9Y281	-0.00299813
Q9H488	0.00278555		P42330	-0.00234345		Q9NR50	-0.00292756
P39687	0.00272696		Q01105	-0.00233415		Q14244	-0.00283969
P13804	0.0027223		O94788	0.0023145		Q8NE71	-0.00280271
Q9HBL0	-0.0023969		Q5VWQ8	0.00228305		O95319	-0.00277002
P11310	0.00225101		P61106	-0.00227406		Q15717	-0.00274866
P40121	0.00214506		Q9NR45	-0.00223593		Q9Y6U3	-0.00272869
Q12840	-0.00209306		O75323	-0.00215377		Q9Y2Z9	0.00236905
Q14157	0.00189295		P31937	-0.00212648		Q08431	-0.00235078
P49915	0.00185341		Q86U42	-0.00205727		Q5XKE5	-0.00210835
O43148	0.00175217		P01717	0.00199774		Q9BXW9	0.00210722
P04839	0.00168861		Q9UL46	-0.00194702		Q02878	-0.00191949
P63241	0.0016638		Q12824	-0.00187886		P51452	-0.00191176
P43652	-0.00158778		P23141	-0.00175923		O43242	-0.00188807
P11216	-0.00158423		Q9NRN7	-0.00172732		Q9UHD9	-0.00186609
Q9H8Y8	0.00153216		P40818	-0.00147827		P32321	-0.00184701
P51884	-0.00141427		P78371	-0.00147174		Q14677	-0.0016946
P35568	-0.00121469		P62312	-0.00146599		O95466	-0.00163319
Q9UMX0	0.00101229		P63010	-0.00141986		P13489	-0.00161384
P21796	0.000936612		P63279	-0.0013684		P37837	-0.00161149
Q12931	0.000859256		Q15126	-0.00101049		P39748	-0.00154671
Q96C23	0.000682477		Q7Z2W4	-0.00082832		P23193	-0.00139176
Q3SY69	0.000464332		Q8WVX9	0.000759942		P15311	-0.00135288
P01009	-0.000452086		O14908	-0.000669716		P32969	-0.00107851
P35542	-0.000363701		Q96FW1	-0.000626535		Q14194	-0.000804666
P10809	0.000315024		Q01433	-0.000602593		P11172	-0.000650366
P01860	0.000314574		P62877	-0.000455616		P07951	-0.000574407
Q15005	0.000294328		P38919	-0.000335565		Q5JTV8	-0.000500892
P40818	-0.000235359		Q9Y295	-0.000319293		Q96FQ6	-0.000335029
P53621	0.000189773		O43252	-0.000140423		Q8NE86	-0.000238319
Q99714	0.00013146		P17987	-3.38675e-05		O60716	-0.000156701
O60504	-7.17302e-05		P36776	-1.5208e-05		P07919	-4.28421e-05

## Sheet: Fig. 2d
	Input: 1365 class-relevant proteins selected from PLS-DA variate 1-2-3
	Long Tumor vs. Nontumor						Short Nontumor vs. Tumor						Nontumor Long vs. Short						Tumor Long vs. Short
		logFC	AveExpr	adj.P.Val				logFC	AveExpr	adj.P.Val				logFC	AveExpr	adj.P.Val				logFC	AveExpr	adj.P.Val
	O00469	2.41332	8.33402	0			O00469	2.72723	7.79863	0			Q99685	1.39913	7.92184	0.0015			P04181	-2.52869	8.10866	0
	O15247	-2.62932	9.26941	0			O95810	-3.29776	9.77429	0			P07451	-1.63462	9.90754	0.0039			P13797	-0.912769	11.8181	0
	O95810	-3.12576	9.47963	0			P04062	2.25585	7.52431	0			O00194	1.20424	8.64169	0.0042			P25815	-3.69913	8.23762	0.0001
	P02042	-2.56139	15.4355	0			P04181	2.8384	8.73495	0			P04433	1.9393	10.6589	0.0047			Q96H79	-2.03359	8.02336	0.0003
	P02766	-1.851	12.763	0			P05161	1.97605	8.44445	0			O75131	-1.41535	10.5516	0.0057			Q8TCT9	2.06265	7.9401	0.0004
	P02768	-2.00601	17.8193	0			P25815	4.26594	8.69774	0			P04206	1.45546	10.3249	0.0098			P04206	2.06803	10.3249	0.0005
	P04062	2.00406	7.7955	0			P35442	3.72776	6.9158	0			Q9BSL1	-0.970752	8.68485	0.0131			P61626	-1.06602	12.3257	0.0005
	P04075	1.15806	13.9267	0			P40616	2.15828	9.28325	0			P01880	1.38058	9.57052	0.0134			O94903	-1.59379	9.17488	0.0006
	P04406	1.21339	15.8073	0			Q6PI48	2.787	7.19141	0			P11498	1.80702	6.38202	0.0144			Q15287	1.02083	8.39359	0.0013
	P11021	1.6642	12.5302	0			Q96H79	2.34688	8.49211	0			P03951	-1.55932	9.14894	0.0153			P01880	1.83338	9.57052	0.0014
	P13716	-2.4586	11.0893	0			Q9NZA1	-2.2241	9.91602	0			P49748	-0.896021	11.3527	0.0184			P80511	1.77159	8.37088	0.0018
	P13797	-1.18104	11.6056	0			P02775	-2.42419	9.70054	0.0001			Q9UQB8	1.67014	6.87781	0.0186			O60637	1.67413	8.54704	0.0019
	P20774	-2.91927	10.0072	0			P07451	-2.3948	10.3776	0.0001			Q9NUJ1	1.79718	8.14612	0.0196			O75828	-2.46409	7.97396	0.0019
	P27797	1.57827	12.693	0			P13674	1.70579	9.00096	0.0001			O14732	1.52231	7.2055	0.0222			P60903	-1.75513	10.0835	0.0025
	P69905	-2.52457	16.9087	0			P20774	-2.26536	10.2321	0.0001			Q04637	1.08594	8.85972	0.0233			P30041	-0.913164	13.7098	0.0027
	P78406	2.27296	7.07948	0			O15347	2.48919	8.24148	0.0002			Q9GZP4	-1.48494	9.77434	0.0235			P13716	-1.18063	11.3863	0.0029
	Q01082	-1.42809	11.3913	0			P02751	1.68293	11.8636	0.0002			P56470	1.717	7.79215	0.0248			P02768	-1.14556	18.1486	0.003
	Q09666	-1.73992	13.7801	0			P04075	0.780469	13.9277	0.0002			P50238	-1.07296	9.37649	0.0303			P46940	-0.708307	12.3665	0.0031
	Q13813	-1.7161	11.5856	0			P15559	3.04461	9.30664	0.0002			Q99541	-1.11505	8.39162	0.0336			Q16563	1.31713	11.1974	0.0033
	Q6NZI2	-3.94532	9.95073	0			P24821	2.84735	8.90064	0.0002			P04229	1.67846	8.67062	0.0345			Q8N335	-1.48459	9.83481	0.0037
	Q8TCT9	2.94237	8.39206	0			Q96CG8	1.78292	8.16036	0.0002			Q9Y383	1.12247	7.87829	0.0348			Q9UBB9	-0.92934	8.67723	0.0038
	Q92734	1.6441	9.13614	0			Q96D15	2.07437	7.18857	0.0002			P06731	1.95732	6.87357	0.0375			O95994	-2.13403	8.65056	0.0046
	Q92945	1.84396	11.3912	0			Q96HE7	1.91431	10.8099	0.0002			O96000	1.08313	7.92023	0.0388			P04433	1.98622	10.6589	0.0047
	Q969H8	2.08889	11.348	0			Q96NY7	2.61051	8.68391	0.0002			P12236	-1.60803	9.55326	0.0412			P12277	-1.93921	10.0942	0.0049
	Q96AE4	2.09165	11.327	0			P80511	-2.21153	8.14543	0.0003			O60547	1.13103	8.6281	0.0501			Q14331	0.687065	8.74877	0.0049
	Q96CG8	2.126	8.30901	0			Q9HB71	2.28507	8.87465	0.0003			Q14CB8	-1.75379	9.38593	0.052			P13984	0.93648	10.0884	0.005
	Q96HE7	2.14923	10.8239	0			Q06210	2.26813	9.03572	0.0004			Q9UNE7	1.32103	8.17009	0.0529			P53677	0.681	8.49517	0.0051
	Q96TA1	-1.88751	10.1312	0			Q15393	3.15953	8.97613	0.0005			O95447	-0.669464	12.5257	0.0579			P23142	-1.07747	11.1854	0.0053
	Q9NZA1	-3.08428	9.51193	0			P18754	1.94776	8.10917	0.0007			Q9NYL9	1.19567	8.31756	0.058			P24844	-1.7352	9.26691	0.0067
	Q9UMS4	2.56379	9.23638	0			Q6NZI2	-2.85917	10.4991	0.0007			A0AV96	0.988292	7.66803	0.0583			P30044	-0.631076	12.777	0.0079
	Q9Y263	2.8095	8.49504	0			Q9UMS4	2.08375	8.70518	0.0008			Q9UJ70	-0.927194	11.6517	0.0584			Q9BUP0	-0.64929	9.93503	0.0083
	Q9Y4L1	2.43721	11.0106	0			P08294	-2.4103	11.0324	0.0009			P68104	-0.983384	8.69091	0.0591			Q96D15	-1.46119	6.86387	0.0085
	P05107	2.13469	10.4329	0.0001			P61604	1.19527	13.3537	0.0009			Q6P1N9	1.22576	6.83915	0.0711			P12814	-1.07301	12.0098	0.0086
	P24821	3.15314	9.50365	0.0001			P12004	2.68367	9.00968	0.001			Q9NR28	1.01151	9.34196	0.0732			Q9Y4B6	1.06607	7.94153	0.01
	P26447	-1.05497	12.0808	0.0001			Q15124	-2.4915	10.3843	0.0012			O43776	-0.728085	11.5842	0.0767			Q04760	-0.871288	12.0998	0.0104
	P68104	1.92608	8.5278	0.0001			P01033	1.97238	9.76021	0.0013			O95352	1.34549	7.18423	0.0845			P32754	-2.13015	12.1572	0.0106
	Q15847	-2.71467	8.66321	0.0001			Q09666	-1.10859	14.0623	0.0013			Q13907	0.830604	6.7678	0.0854			P05161	-0.999045	8.1637	0.0108
	Q92542	2.33573	7.75831	0.0001			Q9Y295	1.48452	8.09938	0.0014			P25815	1.85866	8.23762	0.0858			Q9BVJ7	-1.21544	8.16293	0.011
	Q9Y617	2.47932	9.0652	0.0001			O75368	-0.978626	11.7976	0.0015			Q9HCB6	-1.394	9.42337	0.0874			Q96A33	0.792618	7.99536	0.0112
	P02647	-2.15731	14.1446	0.0002			P09972	1.06208	11.3297	0.0015			P01714	1.06891	12.247	0.0919			P78406	1.2077	6.78945	0.0114
	P02652	-2.49777	10.986	0.0002			Q8N684	1.72917	6.87595	0.0015			P62310	1.04812	10.72	0.092			Q9Y3B8	-1.14964	9.17207	0.012
	P02774	-1.78038	12.1493	0.0002			P53992	1.73164	9.2873	0.0016			Q16401	1.87624	8.09262	0.0923			P37802	-0.964138	13.2301	0.0126
	P02775	-2.26856	9.78675	0.0002			Q92542	1.89267	7.48306	0.0016			O60229	1.10165	10.7058	0.0947			Q96PE7	-1.11925	9.60084	0.0128
	P09972	1.28066	11.3655	0.0002			Q13813	-1.02858	11.8002	0.0017			Q9Y4Z0	0.683447	9.58013	0.0975			P04439	-1.32136	9.88364	0.0134
	P14618	0.881334	14.8236	0.0002			Q9BW30	-1.95459	8.42619	0.0017			P04080	-0.64715	12.0209	0.098			Q9Y5V0	-1.19614	9.0098	0.0148
	P18206	-1.15303	13.1567	0.0002			P14618	0.728648	14.8851	0.0019			P08240	1.01449	6.91613	0.0983			Q9BTZ2	-1.29317	12.7163	0.0151
	Q15287	1.17265	8.58119	0.0002			P16278	2.13913	9.42144	0.0019			P31040	-0.985526	9.44212	0.1029			Q13643	-0.917246	8.33154	0.016
	Q9BW30	-2.37509	8.55931	0.0002			O94855	1.97628	8.02221	0.002			P19525	1.06818	7.05348	0.1035			P16152	-1.78495	11.8307	0.0179
	Q9UBS4	2.49304	8.78135	0.0002			P04406	0.647205	15.804	0.002			Q9NZD2	0.786717	7.8748	0.1046			P63208	-0.773493	10.2797	0.0183
	O95757	1.83425	9.66561	0.0003			Q04637	1.36469	8.72861	0.0024			P32754	1.03971	12.1572	0.1058			P69905	-1.12786	17.1879	0.0186
	P07585	-2.32261	11.3327	0.0003			Q12882	2.24918	7.89111	0.0025			P04844	-1.30664	8.54837	0.1069			Q8WUM4	-1.50959	10.2008	0.0197
	Q7Z7H5	1.33435	8.78637	0.0003			P11277	-3.35858	8.89832	0.0026			P49590	0.709007	8.64774	0.1096			Q92878	-0.828793	7.73593	0.0198
	O94855	2.33183	8.2463	0.0004			Q6PCE3	1.77882	8.58041	0.0026			Q8WUF5	1.75494	7.26586	0.1097			Q9H3U1	-2.24145	6.99437	0.0201
	P04083	-1.48119	13.2095	0.0004			Q9BUH6	1.81138	9.17923	0.0026			Q5TDH0	-1.26629	8.50731	0.1101			Q9Y6K5	-1.36785	8.12401	0.0204
	P61626	-1.28414	12.0053	0.0004			O15020	-2.858	8.25367	0.0027			P12004	1.3057	9.19933	0.111			P09211	-0.971255	12.8379	0.0213
	P68871	-1.98848	18.2632	0.0004			Q9HC84	4.81119	8.95293	0.0028			P49458	1.40034	9.21295	0.1123			Q9BUH6	-1.45778	9.00181	0.0213
	P32119	-1.88901	14.0865	0.0005			P62701	2.43125	8.17061	0.0029			P04424	1.01246	9.41757	0.113			Q9H3K2	0.640067	8.74961	0.0216
	Q8WYJ6	1.82438	6.79995	0.0005			P54886	2.1679	8.78923	0.003			Q12792	-0.97892	9.20741	0.1171			P07355	-1.24749	14.4789	0.0217
	P02751	1.49269	11.7872	0.0006			Q9P258	1.84626	10.5782	0.003			Q8N392	0.723394	7.85493	0.1193			Q9H0D6	-1.52577	8.3572	0.0225
	P46940	-0.934337	12.1809	0.0006			P07738	-2.31215	10.2846	0.0031			O00469	0.692347	8.06632	0.1199			Q12840	-0.958826	10.4032	0.0231
	P61964	1.2537	8.14953	0.0007			Q2TAY7	1.5747	8.19587	0.0033			P42025	0.387589	8.34023	0.1203			Q9Y5Q9	0.764608	8.52599	0.0232
	P60903	-2.33487	9.52293	0.0008			P18206	-0.89647	13.5995	0.0035			Q92973	0.836389	7.8663	0.1253			Q6UB35	-0.422324	8.02603	0.0237
	O75083	0.943723	13.3458	0.0009			Q99733	1.87731	8.09373	0.0037			P06889	1.55434	9.15104	0.1287			P63104	-0.915916	12.3453	0.024
	P13667	1.05188	13.3457	0.0009			P35080	1.87127	9.04126	0.0038			P05107	-0.947502	10.5569	0.13			Q8N960	1.10951	8.96677	0.024
	P13674	1.45457	8.61384	0.0009			O95757	1.43007	9.59646	0.004			Q5VWQ8	-1.05843	6.27465	0.1348			Q13813	-0.558327	11.6929	0.0257
	P78417	-1.29404	11.825	0.0009			P51858	1.20978	10.8728	0.004			P07919	0.743792	8.35443	0.1369			Q8NCW5	-0.840746	9.49373	0.0257
	Q13547	1.71565	7.57259	0.0009			P11021	0.859732	12.5584	0.0042			P54868	-1.12267	4.70841	0.1418			O60547	1.369	8.6281	0.0263
	Q9BTZ2	-1.92011	12.4573	0.0009			P02042	-1.69173	16.0358	0.0044			P15559	1.13108	9.11878	0.1427			Q9Y385	0.881337	8.17654	0.0267
	P07738	-2.6809	9.75675	0.001			Q9Y5V0	1.3564	9.28206	0.0044			O75396	1.11385	8.86613	0.1441			P63241	0.557588	8.41213	0.0273
	P35580	-2.04598	8.72994	0.001			Q9UN86	2.26454	6.8836	0.0045			P50995	-0.692202	11.5023	0.1484			O00151	-0.95436	9.69713	0.0274
	Q96AY3	2.66849	8.30679	0.001			O15247	-1.61294	9.20559	0.0046			Q8WYA0	-1.34247	13.0212	0.1506			Q6ZRS2	1.59629	8.58263	0.0281
	Q9NZN4	-2.40099	11.7285	0.0011			Q9UHD1	1.75089	8.19467	0.0047			O75695	-1.11405	8.78141	0.1534			Q8IX12	1.01687	6.92191	0.0293
	O00151	-1.56907	9.42095	0.0012			P26447	-0.754649	12.2683	0.0049			P09417	-0.356786	10.3229	0.1608			Q9UIJ7	-1.33125	10.1175	0.0296
	P25774	1.84226	11.2071	0.0012			Q9H3K6	1.78931	8.8105	0.005			Q9BUH6	0.748076	9.00181	0.1614			Q9Y617	1.35056	8.66889	0.0297
	Q8N335	-1.93638	9.43867	0.0012			O60701	3.06279	10.4803	0.0051			Q14980	1.97286	7.29327	0.1624			Q09666	-0.59786	13.9212	0.0336
	P02656	-3.01475	9.50623	0.0013			Q00796	1.52516	9.1736	0.0052			Q5SRE5	0.393878	8.95318	0.1628			Q02880	0.64711	8.68451	0.0338
	P04843	2.80267	10.5581	0.0013			Q14126	2.01712	9.36018	0.0053			P23142	-0.439424	11.1854	0.1635			P02042	-1.03516	15.7356	0.0339
	P12429	-2.25505	11.7567	0.0014			Q96PE7	1.36446	9.78491	0.0054			Q9Y303	-0.929706	9.8021	0.1644			P02766	-0.888928	12.9942	0.0341
	Q15393	2.77962	9.09199	0.0014			Q92688	1.41693	10.8897	0.0056			P27797	-0.51439	12.7361	0.1651			P18206	-0.571063	13.3781	0.0341
	Q6P2E9	1.98729	7.76426	0.0014			Q96AY3	2.17167	8.94631	0.0056			Q9NP79	1.07464	7.95014	0.1725			Q14558	-0.595908	8.36464	0.0342
	P40616	1.35187	8.87051	0.0015			P13716	-1.28518	11.6833	0.0058			Q9BYT8	1.3141	6.70545	0.1727			P04229	1.7188	8.67062	0.0345
	P69891	-2.96291	9.81108	0.0015			P32119	-1.47487	14.4692	0.0058			P53999	1.01389	10.1556	0.174			P49406	0.839864	6.89006	0.0358
	Q03519	2.07278	8.73581	0.0015			Q9UBU9	1.77809	7.89331	0.0058			Q9Y230	1.45622	9.37875	0.1744			Q03519	1.38086	8.36013	0.0359
	Q06210	1.97452	9.10621	0.0015			P22087	2.10268	7.93221	0.0059			Q9Y3B8	0.746194	9.17207	0.1764			P15848	1.26639	9.28253	0.0364
	Q9BRP4	1.52221	8.58695	0.0015			P00338	0.85293	13.9077	0.0061			P18206	-0.314501	13.3781	0.1774			P31947	-1.63764	8.64918	0.0381
	Q9UBB9	-1.04786	8.38924	0.0015			P11498	2.14256	5.63826	0.0063			Q06787	-1.18008	9.59361	0.1802			Q9NZN4	-1.01986	12.0773	0.0381
	Q2TAY7	1.76688	8.9072	0.0016			O60437	-1.88892	8.92086	0.0065			O75369	-0.610183	11.4179	0.1834			Q16706	0.93271	8.75174	0.0384
	Q5VWQ8	2.16927	6.27104	0.0016			P23588	0.969106	9.37892	0.0068			Q8TDL5	1.00253	8.58269	0.187			O60220	-1.37285	7.55897	0.0392
	Q00796	1.78171	9.22194	0.0017			P01714	1.82359	11.9762	0.0074			P11021	-0.430464	12.5443	0.1871			O00757	0.812248	12.6181	0.0393
	P06727	-1.4852	10.9618	0.0019			P02549	-3.21751	8.48872	0.0079			P14324	1.90724	6.98575	0.1873			Q07960	-0.779161	11.1237	0.0393
	Q16563	1.40499	11.4973	0.0019			Q9NP61	1.22391	8.58273	0.0079			P07814	0.911844	10.5866	0.1874			Q9UQE7	1.23039	6.88762	0.04
	P35442	2.22935	6.73049	0.002			P55265	1.64414	7.69966	0.008			P08294	-0.782119	10.7571	0.1877			P10153	-1.75345	9.74083	0.0405
	O60637	1.48557	9.11174	0.0021			Q96AE4	1.36487	11.4586	0.008			Q01469	-0.539617	12.2017	0.1884			P60981	-1.11518	11.2951	0.0405
	Q92598	2.32816	9.35896	0.0021			Q9Y6K5	1.51988	8.40117	0.008			Q00765	1.66984	7.37863	0.1901			P04083	-0.800657	13.3511	0.0409
	P30566	-1.2325	9.80337	0.0022			O43143	1.72586	10.3722	0.0081			Q9BQ67	1.06926	7.80293	0.191			Q7Z7H5	0.911592	8.6342	0.0411
	P04844	2.70282	8.37505	0.0023			Q9BUP0	0.657924	10.0673	0.0083			P36405	0.271054	8.54933	0.192			P15559	-1.88252	9.11878	0.0414
	P35268	1.50514	8.3665	0.0023			Q9NSD9	2.02218	9.77661	0.0083			O94903	-0.536207	9.17488	0.1922			P17096	-2.58874	6.02717	0.0415
	P49406	1.2006	7.05398	0.0024			P02768	-1.032	18.4778	0.0085			P29992	0.908388	8.35322	0.1924			P02774	-0.825688	12.3845	0.0423
	Q86X55	2.13738	7.80616	0.0024			Q96TA1	-1.22931	10.5718	0.0087			O43707	-0.439536	10.999	0.1947			Q9NZA1	-0.834186	9.71398	0.0423
	P12277	-2.45704	9.52004	0.0025			P62249	2.27514	9.19324	0.0091			Q92734	-0.526763	9.11547	0.1986			Q13724	1.80405	7.93974	0.0429
	P28065	1.38429	11.2031	0.0025			Q06203	1.81768	8.14764	0.0091			O75368	-0.299513	11.6711	0.1998			P11233	-1.43766	9.63636	0.0434
	Q12882	2.14238	8.28981	0.0025			P19525	1.6105	6.87844	0.0093			O95810	-0.38066	9.62696	0.2011			P14543	1.28126	8.61677	0.0438
	O75368	-0.885849	11.5445	0.0026			Q8NEZ5	2.10305	8.70803	0.0094			Q99442	0.664848	8.59912	0.2028			Q9Y263	1.22435	8.19581	0.0438
	P53992	1.57168	9.45613	0.0026			P34897	1.52507	11.0961	0.0096			Q13009	0.388443	11.2269	0.2052			Q96TA1	-0.769694	10.3515	0.0442
	P00338	0.98036	14.12	0.0027			Q7KZ85	-1.25809	7.35631	0.0098			O75594	-0.648083	8.54621	0.2058			Q9Y5L4	-0.973387	8.73678	0.0459
	P30041	-0.960895	13.4292	0.0027			Q9Y4L1	1.448	11.2266	0.0099			Q15181	-0.641325	10.9369	0.2065			Q8N684	-1.20105	6.71364	0.0469
	P21926	-2.24964	8.9644	0.003			P12830	2.70451	9.66005	0.0101			Q14699	-0.32004	7.34785	0.2121			P02652	-1.15037	11.105	0.0477
	P48735	1.22516	11.6729	0.003			Q13509	2.34533	8.44984	0.0101			P36776	-1.16311	8.765	0.2129			Q9Y4P3	1.38965	6.77843	0.0478
	P63241	0.688056	8.53187	0.003			P36222	1.88177	6.85498	0.0103			O00148	0.942074	7.76474	0.2135			Q92945	0.744323	11.235	0.0487
	Q9HC35	1.74652	11.1041	0.003			P10809	1.20523	12.5528	0.011			Q96A33	0.345527	7.99536	0.2135			P40616	-0.815943	9.07688	0.0497
	Q9P258	1.8138	10.7405	0.003			O95302	2.02881	8.50518	0.0114			P47929	0.258239	8.90686	0.2172			P35914	-1.51229	9.30833	0.0501
	Q9UJV9	-1.85056	9.42663	0.003			P13611	2.35358	10.2183	0.0114			O43598	0.571025	8.96685	0.2176			P61088	-0.777624	10.0595	0.051
	P31040	1.7104	9.31468	0.0031			P52895	3.08138	8.19567	0.0117			P60903	-0.487024	10.0835	0.2197			P31483	1.17311	7.53636	0.0515
	O75131	1.5429	10.0805	0.0034			Q92598	1.85004	9.12061	0.0117			Q6PCB0	-1.08935	10.2251	0.2197			P22059	0.985544	7.88343	0.0519
	P43307	2.51874	9.10217	0.0034			Q9Y3B8	1.19736	9.27293	0.012			Q8WU39	1.0346	11.1224	0.2197			Q14914	-1.62243	8.98328	0.0529
	P49257	2.48363	9.33071	0.0035			Q9BZK3	1.54183	10.0067	0.0125			Q04917	0.831047	9.65103	0.22			Q96NY7	-1.18373	8.39587	0.0538
	O43776	1.14893	11.3429	0.0036			P09417	-1.10731	10.4539	0.0128			Q9NZN4	-0.375205	12.0773	0.2207			Q9UK45	-0.962857	10.2241	0.054
	P06702	-1.91853	13.211	0.0036			P11171	-2.75874	8.51599	0.0136			P54619	1.0648	8.28106	0.223			P02647	-0.928966	14.2678	0.0541
	Q9UQE7	1.75723	7.08172	0.0036			P61009	2.03242	8.70606	0.0136			Q15631	1.46934	7.6856	0.2231			O95447	-0.778657	12.5257	0.0546
	Q16531	1.46837	11.6556	0.0037			O75828	1.92816	8.44562	0.0138			P41440	-1.75167	9.59533	0.2273			P35580	-0.818835	8.91319	0.0546
	P08670	-1.67452	14.8425	0.0038			P48735	0.982564	11.9269	0.0138			O60437	-0.477556	8.80727	0.228			P61457	-1.83129	10.5561	0.0549
	Q6PCE3	1.61433	8.69091	0.0039			P19623	1.48425	9.83297	0.014			Q6PI48	0.715572	7.17396	0.228			Q7L0Y3	-0.799564	7.77693	0.055
	P14136	-1.79301	8.35783	0.004			Q12904	1.75019	9.30615	0.0141			Q10471	0.62302	8.34888	0.2292			P10915	-0.433946	8.50022	0.0562
	Q10471	1.63731	8.7451	0.004			P62241	1.89192	9.81395	0.0144			O00764	-0.81049	10.109	0.2303			O43707	-0.821897	10.999	0.0576
	Q99538	2.30217	8.0932	0.004			O14737	1.37848	7.69062	0.0145			Q9BTV4	1.08183	7.93781	0.2306			Q99497	-0.522343	12.0663	0.0585
	P07858	1.94836	12.5549	0.0041			Q01813	1.76974	10.1762	0.0147			Q9UBI6	0.891801	8.50271	0.2339			Q9NSD9	-1.29147	9.45706	0.0595
	P07951	-2.67598	6.84436	0.0042			P40926	0.837637	13.3222	0.0148			Q05682	-0.936928	10.1201	0.2357			P03951	1.05412	9.14894	0.0596
	P35613	2.12911	9.04412	0.0042			P16157	-2.801	9.67197	0.015			P04440	-0.937447	8.05085	0.2405			P04406	0.286317	15.8056	0.0624
	P61009	2.45724	9.46985	0.0043			P03951	-1.52834	9.27524	0.0153			P55735	-0.895287	8.37092	0.2413			Q6NZI2	-1.09142	10.2249	0.0625
	P63244	0.76685	13.2771	0.0043			P62244	1.51136	10.8976	0.0154			P80511	-0.869784	8.37088	0.2419			Q9BRP4	0.846341	8.34939	0.0635
	P34931	2.13641	9.4314	0.0044			Q9NZN4	-1.75634	12.4261	0.0155			Q92597	1.1047	8.46625	0.2428			P51888	-1.14675	12.0122	0.0638
	P40926	1.0191	13.1351	0.0045			P16949	2.44293	8.04859	0.0157			Q2TAY7	0.61524	8.55153	0.2461			P10599	-0.67925	11.5987	0.064
	P55735	2.27795	8.25648	0.0048			Q9NP81	1.62932	7.0186	0.0157			Q92947	0.723179	7.25447	0.2461			Q03154	-1.15433	9.33148	0.065
	O15143	1.35216	11.8927	0.0049			P56537	2.34915	8.63538	0.0159			Q96AB3	0.709884	9.55098	0.2495			P55263	-1.75687	9.0161	0.0658
	O95302	2.37411	8.87897	0.0049			Q13310	2.07092	8.81747	0.0159			Q7LBR1	0.554769	8.67394	0.2502			P36222	-1.35824	6.46778	0.067
	P02753	-1.67358	10.5239	0.0049			Q13643	0.977075	8.54638	0.016			Q14651	0.651873	8.6541	0.2519			P08514	1.4271	7.56711	0.0678
	Q14331	0.708295	8.91547	0.0049			P26196	2.02704	7.79966	0.0161			P00915	-0.75091	15.7435	0.2523			Q01995	-1.20379	12.831	0.0682
	Q7KZ85	-1.44556	7.35624	0.0049			P35611	-1.30813	9.15861	0.0161			Q15582	-0.64619	11.0559	0.2525			Q92783	0.61963	8.63722	0.0689
	Q15124	-2.08556	10.1944	0.005			Q12931	1.85693	8.90396	0.0164			Q92878	0.378073	7.73593	0.2538			O95340	-1.10976	8.44352	0.0691
	Q9H3K6	1.68803	9.05125	0.005			P69891	-2.19617	9.52347	0.0167			Q9UK22	0.338405	9.40304	0.2563			P08670	-0.908992	15.0557	0.0693
	P53677	0.765875	8.6408	0.0051			Q9Y281	-1.67598	8.52792	0.0173			P22392	0.965679	8.77303	0.2574			Q6GMR7	-1.52078	8.48307	0.0701
	Q99685	-1.12241	8.28807	0.0051			P05452	-1.24465	10.7371	0.0181			Q8N684	0.551847	6.71364	0.2587			Q7LBR1	-0.932281	8.67394	0.0706
	Q9BUJ2	2.61356	9.5177	0.0051			P15090	-1.83832	8.44347	0.0182			Q8WU90	0.847963	8.08474	0.2589			Q96RU3	0.886406	7.7494	0.0716
	Q9P016	-1.60756	7.69004	0.0051			Q10471	1.29846	7.95266	0.0182			P05089	-0.511049	8.85219	0.2595			P29034	-1.31096	9.44942	0.0718
	P30626	-1.04979	11.6111	0.0052			O00267	1.36447	7.01602	0.0183			P48643	1.25637	9.1707	0.2609			P12532	-1.4655	7.44104	0.073
	Q92688	1.38081	10.8058	0.0056			Q92879	1.71629	6.71442	0.0183			Q9Y285	-0.468008	8.30598	0.2621			O60701	-1.96943	9.80626	0.0741
	P08294	-1.94701	10.4819	0.0057			P69905	-1.38588	17.4672	0.0186			Q15274	0.952593	8.25656	0.2631			P67936	-1.07811	11.7144	0.0742
	P61604	0.967717	13.206	0.0058			P34931	1.69978	8.92739	0.0189			Q6P2E9	-0.740973	7.69553	0.2641			O15027	-0.593981	6.69573	0.0766
	P00558	0.664009	13.8461	0.0061			P41250	1.33683	10.4407	0.0189			P31937	1.15891	8.55388	0.2657			O43399	-1.20306	8.06379	0.0769
	P55884	1.43035	11.1125	0.0062			Q96FW1	1.4287	7.7183	0.0193			Q96JB5	0.778938	6.92645	0.2669			Q9UH65	-1.41443	8.16651	0.0781
	O14556	1.08382	9.97363	0.0063			Q15366	1.16852	10.2967	0.0197			O14737	0.643619	7.69172	0.2671			P11498	1.16801	6.38202	0.0791
	P01033	1.62258	9.68969	0.0063			Q9H223	-2.07155	9.81184	0.0197			Q6ZRS2	0.802125	8.58263	0.269			P14174	-1.0222	12.8383	0.0802
	P11142	0.916464	13.2231	0.0063			Q13642	-2.93168	10.8907	0.0198			P61626	-0.215289	12.3257	0.2703			Q10471	0.961862	8.34888	0.0812
	P24844	-2.06893	9.01431	0.0066			Q92878	0.856872	7.84861	0.0198			Q96GX9	1.21425	8.46774	0.2712			O15067	1.47302	8.15217	0.0835
	P05161	1.10094	7.88296	0.0067			P55327	1.44434	8.79704	0.0199			Q9NUP9	0.654299	8.53448	0.2713			P68871	-0.790936	18.4848	0.0839
	Q14108	2.58177	9.73382	0.0067			P30043	-1.7038	12.4888	0.0201			O00391	-1.17956	8.46792	0.2716			P61964	0.603641	8.02602	0.0842
	Q9Y3C6	2.05768	8.92557	0.0069			Q13547	1.19898	7.61859	0.0201			P07585	1.00923	11.0968	0.2733			Q13907	-0.883202	6.7678	0.0854
	P07355	-1.6418	14.086	0.0072			Q16650	1.26432	9.32031	0.0201			O94874	1.2157	8.10326	0.2735			P15907	0.474528	9.16055	0.0857
	Q15437	1.94438	9.60073	0.0072			P63220	1.69008	8.49474	0.0202			Q9NRN7	1.0107	7.31198	0.2738			P55327	-1.15666	8.45769	0.0859
	P61026	2.41269	7.72782	0.0076			O00754	1.6244	9.23119	0.0204			A0M8Q6	1.24081	9.05288	0.274			Q9UNN5	0.889591	7.0918	0.0873
	Q9NP61	1.2709	8.68079	0.0079			Q9UBS4	1.57572	8.42061	0.0204			Q9Y6U3	1.27082	6.4116	0.2744			Q9HCB6	-1.5237	9.42337	0.0874
	O43143	1.7555	10.5981	0.0081			Q92945	0.980017	11.0789	0.0209			P35268	-0.488726	8.46815	0.2769			Q8NFU3	-1.39504	10.3436	0.0914
	Q7KZF4	1.4998	10.7839	0.0085			Q7LBR1	1.1967	8.76832	0.0211			P11686	0.780673	9.04562	0.2778			P14317	-1.10199	8.92616	0.0925
	P00568	-1.82984	10.5651	0.0087			P27694	1.86877	9.13574	0.0213			Q12840	-0.409434	10.4032	0.2788			P31948	-0.66661	11.5504	0.0928
	Q9UHD1	1.53527	8.21277	0.0088			Q9H3P7	1.51653	8.49619	0.0219			P49327	-0.492462	12.2037	0.2794			P07108	-1.40529	9.86084	0.0938
	O60220	-1.7951	7.27629	0.0091			O14732	1.70782	6.7273	0.0222			Q96C23	-0.590304	10.7576	0.2801			Q14508	-0.770177	7.98673	0.094
	P11216	-1.15106	10.9262	0.0091			P02730	-2.08615	11.8002	0.0222			O15347	0.756709	8.15945	0.2802			P50238	-0.703153	9.37649	0.0941
	Q06203	1.89576	8.35321	0.0091			Q9Y383	1.31336	7.47127	0.0222			Q7Z7H5	-0.302894	8.6342	0.2807			Q01082	-0.425755	11.4499	0.0957
	P69892	-3.13031	9.80331	0.0092			Q96HN2	1.26247	8.44192	0.0227			P31483	0.525623	7.53636	0.281			P62330	-1.5985	10.1962	0.096
	Q6IA86	1.00435	8.9914	0.0094			P07996	1.85111	10.705	0.023			Q9Y4L1	-0.710607	11.1186	0.2813			Q5MNZ9	1.10606	7.69425	0.0965
	Q93009	2.42515	8.46946	0.0094			Q8TDL5	1.87911	8.6565	0.0231			P61011	0.556512	8.47732	0.2819			P60660	-0.728616	10.5098	0.0972
	P60900	0.895535	11.7949	0.0096			Q9NSE4	1.63978	9.86072	0.0231			P11172	0.651968	7.06297	0.282			P04080	-0.648593	12.0209	0.098
	P15144	2.62612	8.07787	0.0097			Q9BQE3	1.74484	8.9334	0.0232			Q8NE71	0.533642	7.85421	0.282			O14556	0.617407	9.79363	0.0992
	Q13347	1.87338	10.3556	0.0098			P68871	-1.29294	18.7064	0.0234			P07858	-0.916297	12.6919	0.2821			Q16186	0.756691	7.02157	0.0998
	O00754	1.91372	9.32388	0.0099			Q14CB8	-2.26019	9.85069	0.0237			P12814	-0.377261	12.0098	0.2873			Q99805	1.08756	7.35778	0.0998
	P13489	-0.72581	11.8459	0.01			Q6UB35	0.458916	8.08486	0.0237			Q9NTZ6	0.614129	8.04846	0.2874			Q13442	-1.03446	8.36635	0.1006
	Q9Y4B6	1.07172	8.29874	0.0103			Q96K21	-2.46419	11.5865	0.0237			P25774	-0.825747	11.3106	0.2892			Q8N1G2	-0.445014	9.28637	0.101
	P14625	1.05056	14.2355	0.0104			P38646	0.609432	12.6216	0.024			Q15843	-0.564096	10.1867	0.2919			Q15149	-1.03538	10.638	0.1015
	P38646	0.730129	12.5519	0.0105			Q32P28	1.84313	7.1436	0.0241			Q96C86	0.833153	8.69845	0.2933			P61086	-0.896202	8.9888	0.1023
	P61088	-1.18918	9.96709	0.0109			Q9NQW7	1.89236	10.233	0.0244			P07305	0.874987	7.91203	0.2947			O75629	-0.810107	9.46654	0.1027
	A0AVT1	1.78896	10.1656	0.011			Q00653	0.615894	11.2415	0.0245			P20674	1.07265	6.32801	0.2963			P02649	-1.31407	9.9109	0.104
	O00154	1.73868	9.19955	0.0112			Q9NTZ6	1.3153	7.80698	0.0247			Q99497	-0.222576	12.0663	0.2986			O95347	0.55373	7.856	0.1041
	Q9NR30	2.53289	7.91843	0.0114			P15144	2.16546	7.73896	0.0248			P61026	-1.12277	7.91275	0.2991			Q96DB5	-1.04857	7.69402	0.1042
	Q04206	2.07021	7.73064	0.0116			P00918	-1.87271	14.2484	0.0252			Q9Y4B6	0.362766	7.94153	0.3008			P04440	1.38201	8.05085	0.1065
	P15848	1.65552	9.61502	0.0118			Q01082	-0.811022	11.5085	0.0254			Q15833	0.851441	7.21097	0.3013			O95163	0.953251	7.48847	0.1068
	P31943	1.50161	10.8365	0.0118			Q8NCW5	0.893565	9.75467	0.0257			Q14894	1.14651	8.1349	0.3014			Q08209	-0.845752	9.24321	0.1072
	Q15029	1.78976	8.34717	0.0118			Q7L0Y3	0.904416	7.992	0.0258			O43504	-0.29813	10.796	0.302			P54819	-1.10067	12.0237	0.1076
	Q01813	1.95939	10.8788	0.012			Q9H2G2	1.09594	8.0103	0.026			P01860	0.479684	12.5127	0.3027			P61769	-1.40475	8.6825	0.108
	Q9NZW5	2.16734	9.95082	0.012			Q969G5	-1.6893	8.0739	0.0261			Q14677	1.46529	6.84384	0.3027			P09104	-1.11356	7.37165	0.1082
	P12111	-1.59822	10.6415	0.0121			O60547	1.43493	8.0031	0.0263			P62826	-0.409206	12.8368	0.3076			P52789	1.42519	8.43162	0.1082
	P26641	1.12445	12.3278	0.0121			P23193	2.03325	8.27639	0.0265			O14907	0.741364	8.92256	0.309			Q92734	0.609419	9.11547	0.1116
	Q8WXF1	1.43184	8.45063	0.0122			Q9UJV9	-1.35825	9.66226	0.027			Q9H6Z4	1.08322	7.016	0.3116			O95336	-0.967835	10.6114	0.1121
	P41218	2.78617	7.25916	0.0127			P13667	0.704026	13.3605	0.0271			O75592	-0.600141	9.28134	0.3117			P06731	-1.59527	6.87357	0.1124
	Q9Y385	1.11953	8.39825	0.0127			P23396	1.05375	11.917	0.0271			Q96S66	-0.226746	8.08826	0.3119			Q7L014	0.929827	8.63808	0.1125
	Q02809	1.78126	8.28555	0.0128			P32754	1.56751	12.4298	0.0274			O14578	0.417569	8.03026	0.3121			P04424	-0.866908	9.41757	0.113
	Q15366	1.33363	10.4997	0.0129			P06731	2.32326	6.78306	0.0277			Q01813	0.607738	10.5275	0.3125			Q14192	-0.78157	7.22831	0.1144
	Q96RQ9	2.88767	7.60602	0.013			P61353	1.58953	8.93943	0.0279			P05452	-0.345976	10.5792	0.3127			Q7L804	0.622835	10.8403	0.116
	P49748	0.966753	11.1421	0.0131			P36551	1.67672	8.79124	0.0281			P60228	1.19466	8.157	0.3128			Q3KQV9	-1.24843	7.31783	0.1167
	P62826	0.934241	12.7706	0.0131			Q9Y5K6	1.70415	7.85425	0.0282			P62191	1.4966	8.49181	0.3138			P40818	-0.964332	7.75026	0.1177
	O94903	-1.21892	8.64238	0.0133			P20936	1.3329	7.19886	0.0285			Q9H223	-0.557148	9.66351	0.3143			Q04206	1.20008	7.42205	0.1179
	Q9BZK3	1.41288	9.8895	0.0135			P61006	1.28637	8.75011	0.029			Q14498	1.46768	8.03577	0.3146			P52306	-0.766446	7.37158	0.1182
	P62701	1.93281	8.79369	0.0144			Q9Y263	1.55769	7.89659	0.029			P23396	0.452003	12.0392	0.3152			Q93034	-1.39114	7.23948	0.1198
	O43707	-1.23491	10.6837	0.0145			P27797	0.721554	12.7791	0.0295			O14579	0.599848	8.00986	0.3159			P07951	-1.38093	7.02579	0.1204
	Q9H3P7	1.73273	8.85214	0.0146			Q9Y617	1.36343	8.27258	0.0297			P61421	0.854035	8.28063	0.3189			O75400	1.70928	5.60485	0.1215
	P51858	0.98361	10.7444	0.0149			P50238	-1.26039	9.82052	0.0303			O60234	0.532711	8.56051	0.3192			Q03518	0.990241	7.71828	0.1227
	P16157	-2.88476	9.01493	0.015			P02774	-1.06979	12.6197	0.0304			P06727	0.515529	10.9672	0.3192			P05089	1.09118	8.85219	0.1233
	Q14697	1.0696	12.2298	0.015			Q9HB07	1.73523	8.22651	0.0308			P27635	0.993002	7.92611	0.3199			Q969H8	0.590635	11.3122	0.1236
	Q04760	-0.808628	11.8464	0.0151			Q16555	-1.01377	13.1024	0.0316			P24666	-0.448366	11.1884	0.3204			Q96QK1	-0.84498	10.9879	0.1251
	O94979	1.82163	10.3731	0.0152			Q96D46	1.489	7.39863	0.0317			Q02818	0.881085	8.1896	0.3204			Q8TDL5	-1.29776	8.58269	0.1254
	P51610	2.28281	7.11308	0.0153			Q9Y547	1.21178	8.76606	0.0319			Q13642	-0.894729	10.5191	0.3216			Q96D46	-0.940727	7.29459	0.1254
	P18754	1.3842	8.50399	0.0155			P15586	1.89205	10.2508	0.0322			Q14790	0.408685	8.90476	0.3231			P49354	-1.02333	6.92139	0.126
	Q8N960	1.33418	9.23511	0.0155			P23246	1.79855	10.1462	0.0325			Q9UBU9	0.628235	7.8153	0.3234			P50995	-0.843522	11.5023	0.126
	Q9HC84	3.77442	8.75619	0.0158			P00568	-1.43226	10.6876	0.0328			Q7Z4W1	0.665507	10.4186	0.3239			Q5TEJ8	1.39616	7.44506	0.1274
	P13984	0.789051	10.351	0.0161			Q13308	2.10649	8.71183	0.0328			O43272	0.551054	9.05534	0.3245			P11678	-2.18537	8.78001	0.1276
	Q16706	1.13191	9.00174	0.0162			P02766	-0.997685	13.2253	0.0341			P02765	-0.526836	12.6752	0.3254			P52895	-2.13797	7.61433	0.128
	Q12792	1.59057	8.87898	0.0165			Q14558	0.624238	8.46994	0.0342			P43243	0.691951	8.58029	0.3261			P06889	1.39892	9.15104	0.1287
	P11940	1.9224	8.23348	0.0167			P10619	1.51818	8.98424	0.0344			Q10713	0.717714	7.61086	0.3274			P26447	-0.337626	12.1745	0.1298
	Q15052	-2.68597	14.9849	0.017			P26368	1.62501	10.1678	0.0351			Q6XQN6	-0.603166	10.7036	0.3285			Q92817	-1.02578	7.44115	0.1298
	P28062	1.84217	10.3387	0.0172			P52306	1.10665	7.48604	0.0357			P42330	1.11371	7.32291	0.3289			Q15181	-0.886641	10.9369	0.1305
	P12814	-0.985453	11.6473	0.0174			P29590	1.40106	8.34119	0.0368			P63104	0.435385	12.3453	0.329			O60234	-1.1406	8.56051	0.1307
	Q9UIJ7	-1.61979	9.78584	0.0175			Q14192	1.10094	7.45674	0.0371			Q05707	-0.52421	10.9294	0.3295			O14578	0.737838	8.03026	0.1308
	P23588	0.808341	9.33811	0.0178			Q9H845	1.69789	7.75326	0.0372			P02656	1.30051	9.40576	0.3301			P78417	-0.486695	11.9277	0.131
	P26358	0.869142	8.8319	0.0179			Q9Y5Q9	-0.693976	8.37867	0.0372			P62701	0.872299	8.48215	0.3301			P36405	0.354879	8.54933	0.1317
	Q969G5	-1.93482	7.99224	0.0179			Q969H8	1.05083	11.2764	0.0375			O75083	-0.329053	13.355	0.3308			P03973	-1.15264	9.34252	0.1321
	P05452	-1.18421	10.4214	0.0181			O14558	-1.20871	9.23727	0.0377			Q96FW1	0.697027	7.75311	0.3334			Q86X55	1.08382	7.6483	0.1323
	O00267	1.3899	7.39722	0.0183			P29401	0.981632	14.5111	0.0377			P28161	0.770436	7.66085	0.3339			Q05707	-0.990493	10.9294	0.1336
	P15104	1.98463	9.67408	0.0183			Q9BVJ7	0.99755	8.36778	0.0379			Q9UFN0	0.808291	7.29373	0.3343			Q9Y266	-1.12069	8.96043	0.1336
	P22059	1.24387	8.22066	0.0183			P06132	-1.15335	9.11466	0.0382			A6NL28	0.939359	10.5845	0.3348			Q6P2E9	1.01586	7.69553	0.1338
	P63208	-0.804963	10.1552	0.0183			P51991	1.14468	11.2965	0.0384			Q92879	0.62745	6.65614	0.3352			P47929	-0.550877	8.90686	0.1344
	P28161	-1.62117	7.67793	0.0184			P62318	1.23397	9.27237	0.0389			Q9BPZ7	-0.270074	9.68854	0.3381			Q5VWQ8	1.04399	6.27465	0.1348
	P84095	2.19136	7.81312	0.0185			Q15233	2.19043	7.89065	0.0398			Q14746	-0.721069	11.4942	0.3394			P12429	-0.778271	11.9016	0.135
	O43670	1.60209	8.8901	0.0186			Q6IA86	0.76774	8.85459	0.0402			Q92530	0.856522	9.22429	0.3408			P41218	1.88148	6.91151	0.137
	P36551	1.93187	8.95604	0.0186			Q8WXF1	1.12304	8.45309	0.0403			Q63HN8	0.820859	7.31629	0.3429			P23528	-0.797032	12.749	0.139
	Q99798	0.941003	11.8054	0.0188			Q9HC35	1.20345	10.7515	0.0403			P60174	-0.187538	13.9913	0.3434			Q7LGA3	0.242131	9.39206	0.1397
	O95777	1.494	10.2414	0.0193			P04040	-1.67315	13.3932	0.0408			Q14247	-0.682954	8.88614	0.3436			O75594	-0.811833	8.54621	0.1409
	P46063	1.69511	9.24613	0.0194			Q9BUQ8	2.53778	6.48766	0.0411			P28070	0.536768	10.1087	0.3445			P12830	-1.69854	9.15863	0.142
	Q8WUM4	-1.49294	9.84646	0.02			Q5SRE5	0.748325	8.98851	0.0421			P54886	0.808026	8.89566	0.3447			Q99571	1.02447	9.19782	0.1426
	P30043	-1.65575	12.1272	0.0201			P57721	1.1098	10.0678	0.0425			P43307	-0.929554	9.25348	0.3481			P26358	0.387388	8.72303	0.1431
	Q16186	1.05784	7.25562	0.0201			Q08J23	2.02458	7.83406	0.0427			O75822	0.882087	7.55273	0.3483			O75608	-0.873664	10.6826	0.1444
	Q16650	1.23671	9.11039	0.0201			P09012	1.16693	8.19243	0.0435			P52943	-0.79172	8.54816	0.3487			Q9Y376	-1.21085	7.5874	0.1444
	Q1KMD3	1.51633	11.3048	0.0201			Q9NRN7	1.77284	7.22102	0.0435			O94826	0.679431	7.55383	0.3495			P14384	1.83847	6.35267	0.1466
	P09651	1.64636	8.76528	0.0204			P46781	1.7075	11.1723	0.0437			Q12874	0.648384	6.76063	0.3497			P54920	-0.971583	9.2092	0.1467
	Q8NFC6	-1.30652	10.2691	0.0208			P49411	0.985952	11.2299	0.044			O60637	0.584664	8.54704	0.3511			Q6XQN6	-0.975507	10.7036	0.1482
	P46977	2.36417	8.46585	0.0212			P35241	-1.75325	9.10859	0.0448			Q1KMD3	-0.690747	11.3774	0.3518			Q96EK6	-0.929109	6.75002	0.1485
	P27694	2.00633	8.9652	0.0213			Q9H4M9	-2.08099	8.62787	0.0448			P15924	-1.65151	6.14324	0.3574			P15151	0.527991	8.53147	0.1491
	P35637	1.92432	9.30058	0.0215			P49902	0.862852	7.6489	0.0449			Q99584	1.41017	6.67594	0.3575			P30046	-1.06194	12.007	0.1493
	Q96EP5	1.70778	7.60176	0.0216			P00558	0.478327	13.9569	0.045			Q07960	-0.266351	11.1237	0.3605			Q8WYA0	-1.34804	13.0212	0.1506
	P02730	-2.13671	11.5791	0.0222			P18085	1.1656	11.0675	0.0466			P07738	-0.343452	10.0207	0.362			Q96A35	0.953571	8.41876	0.151
	Q03135	-3.0773	8.98374	0.0224			Q03135	-2.51751	8.89114	0.0469			P42126	1.1965	9.79556	0.3635			O60610	-1.03324	8.42424	0.1511
	P07996	1.9759	10.6568	0.023			P63244	0.531147	13.2366	0.0472			O75674	0.451019	8.21959	0.3641			P30626	-0.458835	11.6252	0.1511
	P05109	-1.7563	13.0545	0.0231			P60842	2.0148	10.7021	0.0475			P30566	0.378007	9.84213	0.3671			Q9NVG8	0.937845	8.81613	0.1514
	Q12840	-0.961647	10.0612	0.0231			P43490	1.54091	11.1007	0.0476			O75531	0.559837	8.31855	0.3674			Q15819	-0.767717	9.70231	0.1518
	P07108	-2.07514	9.6161	0.0233			P29034	1.46817	9.81595	0.0483			P30043	-0.385642	12.308	0.3675			P42167	-1.37345	9.9696	0.1521
	Q9BQA1	1.38345	7.84098	0.0233			P84095	1.74349	7.60653	0.0485			O00567	0.823598	7.5129	0.3681			Q6P587	-0.763644	6.5941	0.1564
	Q13642	-2.62834	10.1476	0.0235			Q3KQV9	1.61019	7.61944	0.0489			Q9UEE9	0.319713	8.71826	0.3681			Q04637	-0.561492	8.85972	0.1572
	Q96K21	-2.25035	11.3624	0.0239			P27708	1.87386	7.98028	0.0491			Q8WYJ6	-0.576248	6.83043	0.369			P11216	-0.67759	11.0354	0.1574
	P11117	1.53198	9.71524	0.0241			Q01415	1.58529	8.72057	0.0491			Q99733	0.639542	8.12953	0.37			P32119	-0.589822	14.2778	0.1576
	P15088	-2.34776	9.56953	0.0242			Q9NR30	1.90711	7.27071	0.0493			P10644	0.67088	8.44423	0.3703			P12111	-0.730316	10.9085	0.158
	P48723	1.92277	7.13244	0.0242			Q14914	1.83411	9.32117	0.0494			P35442	0.563898	6.82315	0.3709			Q9UBN7	0.712151	8.8133	0.1584
	P34897	1.25204	11.2676	0.0254			Q16531	0.994634	11.359	0.0496			Q6UB35	0.18697	8.02603	0.371			P35573	-1.07899	9.40558	0.1597
	P09382	0.787997	12.501	0.0258			P00915	-1.73407	16.0618	0.0503			Q14232	0.980858	6.27837	0.3722			Q9H444	-0.90923	5.57923	0.1597
	P40818	-1.52391	7.56496	0.0259			P12111	-1.20562	11.1755	0.0505			O15020	-0.672322	8.232	0.3726			A0M8Q6	1.74391	9.05288	0.1599
	O60547	1.6729	9.25311	0.0262			Q5VUJ6	-1.27589	9.24491	0.051			P14923	1.3212	5.56961	0.3726			P84103	-0.898836	9.98324	0.1609
	Q15233	2.55197	8.18428	0.0267			O15143	0.933491	11.7836	0.0511			Q9H8Y8	0.534431	8.41485	0.3738			Q04726	0.36505	7.72546	0.162
	P32754	-1.60235	11.8846	0.0274			O15027	0.630348	6.86709	0.0512			Q9P016	0.58455	7.68918	0.3755			Q5SRE5	-0.535201	8.95318	0.1628
	O15067	1.93189	8.51581	0.0276			Q16222	1.66807	6.62825	0.0512			Q13185	0.708387	7.8238	0.3761			P62140	-1.28684	8.49297	0.1631
	P61353	1.71191	8.98964	0.0279			P36578	1.96937	9.94732	0.0514			Q02790	-0.675389	9.74768	0.3774			O43660	1.19043	8.79699	0.1636
	P35542	-1.84841	8.8727	0.0282			P30520	0.987782	10.4737	0.0521			Q9UNH7	0.660165	7.69895	0.3778			Q15063	-1.45614	10.1065	0.1641
	P13611	1.93503	10.2188	0.0283			Q9UK45	1.05558	10.3957	0.054			Q01433	-0.520151	7.84566	0.3781			O95865	-0.701126	10.9297	0.1642
	P54920	-1.82845	8.99883	0.0291			Q9HBL0	-2.21938	8.35089	0.0543			Q9UN86	0.70153	6.92248	0.3783			Q9Y303	-0.822565	9.8021	0.1644
	P09417	-0.917396	10.192	0.0293			P35580	-1.14131	9.09644	0.0546			Q9Y5L4	0.42681	8.73678	0.3798			Q2TAY7	0.80742	8.55153	0.165
	Q8IX12	0.950446	7.25229	0.0293			P61457	1.57854	10.904	0.0549			Q9H3K2	0.281098	8.74961	0.3812			P27797	0.342328	12.7361	0.1651
	P15090	-1.57748	8.26206	0.0299			Q99873	1.63843	9.55273	0.0549			Q15286	-0.901005	7.72654	0.3825			P52758	-1.30407	6.89568	0.1652
	P61960	1.13673	7.94637	0.0308			P10915	0.469035	8.58043	0.0562			P16157	-0.615161	9.34345	0.3826			Q9UNF0	-1.26104	9.28986	0.1654
	Q9HB07	1.84996	8.07847	0.0308			P80217	1.70612	7.39757	0.0569			Q16555	-0.377013	13.0654	0.3839			O15347	-1.08483	8.15945	0.1658
	P12236	2.04155	9.12579	0.0309			P78406	1.01764	6.49943	0.0575			O00429	1.04872	6.09883	0.3845			P51149	-0.601285	11.7814	0.1658
	Q9P2N7	-1.69481	7.23969	0.0312			P35573	1.60308	9.79944	0.0581			Q13509	0.857216	8.54099	0.3845			P21964	-0.915686	8.06037	0.1663
	Q9NQW7	1.66687	10.4459	0.0314			O43707	-0.852544	11.3144	0.0594			Q9P2T1	0.532036	8.94489	0.3851			Q9UNM6	-1.22869	8.40352	0.1663
	Q08752	1.4116	9.3059	0.0316			Q9H1Y0	0.957253	8.81034	0.0604			Q9BQ69	0.514609	7.40646	0.3868			P62328	-0.595377	9.98492	0.1666
	Q12904	1.44678	9.41168	0.0317			Q9Y5L4	0.878999	8.87342	0.0606			Q9HC38	-0.208538	12.0163	0.3877			P35558	1.4038	7.17952	0.1671
	P26196	1.69942	8.03018	0.0318			P61221	1.44779	9.72027	0.0613			P30041	-0.20915	13.7098	0.3886			Q96C86	-0.91311	8.69845	0.1681
	P15586	1.94077	9.91974	0.0322			P53582	1.00208	9.84108	0.0618			Q16352	0.592541	9.32965	0.3886			Q15165	1.39334	8.29551	0.1694
	O75569	1.26799	7.60245	0.0328			P67809	1.56293	5.1524	0.062			Q96KP1	1.23163	7.49115	0.3896			P14136	-0.852882	8.5433	0.1704
	Q15428	1.58149	6.61799	0.034			Q15437	1.34182	9.43347	0.0624			Q15149	-0.345388	10.638	0.3913			P11021	0.374	12.5443	0.1706
	Q9Y281	-1.39701	8.58223	0.0348			P07585	-1.24748	10.861	0.0642			Q16831	0.629843	8.32235	0.3914			O95456	1.3099	7.04101	0.1728
	P11498	1.50356	7.12577	0.0353			Q7KZF4	1.04513	11.0041	0.0646			Q14116	0.841671	7.53234	0.3919			P20020	0.765845	7.14326	0.1729
	P13639	0.779973	13.6986	0.0354			P04843	1.66775	10.556	0.065			P00338	0.148596	14.0139	0.3924			O00584	-1.07523	8.34021	0.1746
	P37802	-0.839303	12.9721	0.0359			Q05639	2.35737	8.1517	0.065			O15247	0.572019	9.2375	0.3928			Q92692	0.817382	7.16	0.1749
	P29590	1.38649	8.05199	0.0368			P22234	1.45835	10.4749	0.0652			P12277	-0.357526	10.0942	0.3929			P63313	-1.21176	6.73605	0.1753
	O14558	-1.19005	9.14074	0.0377			O00194	0.746671	8.23053	0.0654			P29401	-0.309693	14.3159	0.393			P35625	-1.67232	8.08451	0.1758
	P10619	1.35714	9.44477	0.0377			P35268	0.934312	8.56981	0.0654			Q01130	0.650371	9.732	0.3931			Q10713	-0.951817	7.61086	0.179
	P06132	-1.20131	9.24964	0.0382			P62310	1.34795	10.6096	0.0657			Q14767	-0.806895	7.98356	0.3934			P36915	1.67839	7.66191	0.1794
	P51991	1.15434	11.0068	0.0384			P30533	1.07057	6.7593	0.0658			P04040	-0.472837	13.2808	0.3936			Q9HC38	-0.431998	12.0163	0.1809
	Q96RP9	1.48334	8.12043	0.039			P55263	1.57756	9.32294	0.0658			Q15369	0.943661	7.98658	0.3936			P02753	-0.710323	10.6815	0.1814
	P62328	-1.1964	9.77725	0.0391			Q02809	1.28845	8.6336	0.0661			P04406	-0.279864	15.8056	0.3938			P05413	-1.34778	8.86387	0.1818
	Q16658	1.18143	11.6745	0.0392			Q9Y333	1.14179	9.82342	0.0663			P23141	-0.777187	11.9297	0.3952			Q96TC7	1.08498	9.05963	0.1838
	Q6P2Q9	1.95974	7.8356	0.0397			P55795	1.90279	8.1496	0.0664			Q01581	0.452938	7.52065	0.3957			P30273	0.835202	7.05832	0.1851
	Q92820	1.86436	9.03628	0.0397			Q15436	2.04429	8.49534	0.0664			P00918	-0.54882	14.0591	0.3969			P06753	-0.812362	11.7411	0.1857
	P04440	1.80279	8.162	0.0399			Q96RQ9	2.08887	7.52732	0.0666			P35625	-0.907991	8.08451	0.3981			Q01581	0.891421	7.52065	0.1861
	P10153	-1.88606	9.19344	0.0405			Q9Y4X4	1.3798	7.60602	0.0668			P35080	0.647039	9.14584	0.3988			P28065	0.563062	11.1183	0.1868
	O60437	-1.38816	8.69368	0.0411			Q9Y5B9	1.50331	6.91058	0.0669			P27361	0.881702	8.5074	0.3991			Q9H074	-1.42224	7.70216	0.1873
	Q9Y4P3	1.35496	7.19324	0.0415			Q15847	-1.39408	8.71069	0.0671			P18754	0.676603	8.30658	0.3994			Q16543	-1.00288	9.51873	0.1897
	Q01995	-1.46048	12.5172	0.0416			P22102	1.17433	9.5252	0.0676			P12111	-0.33772	10.9085	0.3999			Q9BPW8	-1.42749	8.89787	0.1904
	P19623	1.17363	10.0442	0.0418			P30050	1.39128	9.5833	0.0684			Q9NPD3	0.602344	8.45443	0.4002			Q9Y285	-0.698801	8.30598	0.1926
	Q13310	1.65985	8.9089	0.0419			O14579	1.11349	7.99944	0.0686			P26641	-0.353286	12.3418	0.4003			P62269	-1.19402	9.97187	0.1933
	Q9Y4X4	1.65806	7.75789	0.0423			P31947	1.31222	9.07575	0.0687			Q2KHT3	0.54029	8.62314	0.4012			P09525	-1.21385	11.5256	0.194
	Q13724	1.98375	8.46363	0.0429			Q92820	1.52947	9.45764	0.0689			Q9Y3E1	-0.68266	9.67898	0.4029			O43504	-0.475027	10.796	0.1949
	P46781	1.60761	11.1103	0.0437			P09382	0.6114	12.4238	0.0691			Q15847	0.612819	8.68695	0.4031			P68106	0.838747	10.4822	0.1972
	Q9H4M9	-1.93498	8.35512	0.0448			Q6P1N9	1.19882	6.61642	0.0711			O75347	0.618547	10.2558	0.4032			Q13938	-1.45197	9.72318	0.1973
	P08514	1.59072	7.90766	0.046			Q9H832	1.82103	7.9056	0.0712			P25788	0.570964	11.5033	0.4051			P52943	-1.2849	8.54816	0.1981
	O95865	-1.25642	10.75	0.0465			P46063	1.26047	9.3916	0.0725			P13639	-0.370895	13.7713	0.4059			P22626	-0.461654	12.9828	0.1985
	Q04726	0.581122	7.81769	0.0473			Q14108	1.72019	9.57408	0.0725			Q14126	0.602155	9.25956	0.4061			Q9NSE4	-0.743256	9.67172	0.1985
	P43490	1.54233	10.4448	0.0476			P32322	1.36566	7.20074	0.0728			Q9BXW7	0.600416	7.29829	0.4066			Q15286	1.22552	7.72654	0.1991
	Q8TAT6	1.39841	8.90525	0.0476			Q9Y3I0	1.02837	10.4922	0.073			P22059	0.363391	7.88343	0.4082			Q9H2U2	-0.899465	9.97105	0.1996
	P10253	1.98376	10.6759	0.0482			Q92597	1.71963	8.14888	0.0732			P10253	-0.64254	10.8096	0.4086			P00491	-0.478467	11.509	0.1997
	P08236	1.83477	9.38681	0.0483			Q9NR28	1.01611	9.24124	0.0732			P53621	-0.824692	11.4342	0.4087			P13761	0.710408	11.8438	0.1998
	P13796	-0.60005	12.8834	0.0486			Q15819	0.936011	9.84162	0.0736			Q9H845	0.824458	7.80631	0.4087			P98175	-0.40189	8.88274	0.2014
	Q96IJ6	1.58962	10.0787	0.0487			P39023	1.58299	8.03125	0.0737			P80723	-0.755949	8.47563	0.4097			Q8WTS6	0.937451	8.49851	0.2037
	Q9HB71	1.30413	8.74632	0.049			Q92979	0.942473	7.60926	0.0747			P26599	-0.538659	10.8348	0.4105			O94826	-0.723891	7.55383	0.2064
	P27708	1.77535	7.89449	0.0491			P78417	-0.73153	12.0304	0.0748			Q5VUJ6	-0.321592	9.07896	0.4105			P09960	-0.598477	12.3512	0.2096
	Q9Y696	-1.02019	10.4921	0.0495			O75396	1.47083	8.6876	0.0753			P51888	-0.344766	12.0122	0.4127			P07738	-0.712199	10.0207	0.2116
	Q9Y376	-1.74052	7.44561	0.0499			Q96T51	1.15633	5.77148	0.0757			P55884	-0.517235	11.1694	0.4135			Q14699	0.418837	7.34785	0.2121
	P16278	1.37205	9.28547	0.05			Q9BSL1	-0.69687	8.8569	0.0763			O00757	0.332994	12.6181	0.4149			P36776	-1.049	8.765	0.2129
	P62314	1.37128	11.5239	0.05			P11117	1.15563	9.33957	0.0766			Q9BQE3	0.668093	9.14477	0.4151			P06702	-0.782068	13.3252	0.2142
	P00918	-1.5323	13.8698	0.0508			O43776	0.65791	11.8255	0.0767			P07355	-0.324181	14.4789	0.4152			P30085	-1.12626	9.20627	0.2149
	Q5VUJ6	-1.29651	8.91301	0.051			O43399	1.34796	8.22615	0.0769			O43670	-0.432751	8.85881	0.4162			P22392	-1.14159	8.77303	0.2159
	O75369	0.967231	11.2209	0.0511			P53999	1.30595	9.85797	0.0771			Q15404	-0.394088	10.4889	0.4162			Q9Y6H1	-0.894915	10.6708	0.2165
	P62280	1.83609	7.27501	0.0512			O60341	1.82282	5.92436	0.0773			Q14653	0.704973	8.62143	0.4164			A0AVT1	0.821936	9.96326	0.2167
	P36578	1.9966	9.60557	0.0514			P35914	1.35465	9.59426	0.0793			Q96AY3	-0.887935	8.62655	0.417			Q9UBU9	-0.940265	7.8153	0.2173
	P31483	1.35068	7.96104	0.0515			Q14103	1.14012	10.0327	0.0793			Q07812	0.644276	8.13574	0.4174			O43598	-0.749062	8.96685	0.2176
	Q05707	-1.70999	10.5507	0.0519			O43684	1.41165	9.34931	0.0797			O15264	0.326218	8.142	0.4177			O60888	-1.19166	9.64581	0.2179
	Q96CW1	1.54442	9.77801	0.0519			Q9BY44	1.48926	8.87082	0.0827			Q14005	0.609858	7.97168	0.4178			Q8TB61	0.987102	6.92586	0.2199
	P08575	1.99579	9.9093	0.0537			Q6PCB0	-1.76455	10.5938	0.0832			Q93034	0.598676	7.23948	0.4183			Q04917	-0.793286	9.65103	0.22
	Q8IWB7	1.57936	7.98958	0.0538			P33241	1.37862	7.97343	0.0847			Q92692	0.410562	7.16	0.4186			P34896	1.26263	8.07541	0.2225
	Q96NY7	1.3952	8.10783	0.0538			Q9Y277	1.87671	7.71963	0.0853			Q9H4B7	0.965442	8.64632	0.4192			Q9HC35	0.624158	10.9278	0.2234
	O75400	2.37037	5.99604	0.0545			Q13907	0.90782	6.78095	0.0854			P43246	-1.05996	6.50335	0.4226			P21926	-0.730311	9.05561	0.2238
	P08962	1.56692	8.41839	0.0546			P12429	-1.27813	12.0465	0.0857			P18669	0.476899	10.3468	0.423			P61006	-0.73406	8.46739	0.2238
	Q13951	-1.32529	10.4872	0.0549			O43252	1.48012	8.22834	0.086			P41091	-0.535604	9.41811	0.4233			P35568	-1.69946	11.0765	0.2256
	Q99873	1.72647	9.48715	0.0549			P01860	0.914316	12.3811	0.087			Q7L5N1	1.25845	8.15136	0.4234			P31943	0.661548	10.6628	0.2274
	Q13243	1.23235	8.30022	0.055			O75629	1.06393	9.67494	0.0871			P35573	-0.496468	9.40558	0.4235			P07237	-0.623863	12.3668	0.2278
	Q92499	1.59889	11.2597	0.0551			P61960	0.86064	8.16579	0.0873			Q58FF6	0.685695	8.95645	0.4238			Q01469	-0.418875	12.2017	0.228
	Q01085	1.50617	8.80373	0.0554			P08236	1.47252	8.83684	0.0879			Q9UNM6	0.545899	8.40352	0.4264			P60174	-0.328373	13.9913	0.2281
	P63104	-0.788347	12.2251	0.0555			P50851	1.15297	8.87902	0.0885			P61221	0.440493	9.85316	0.427			P13674	-0.512736	8.8074	0.2299
	P68366	1.02695	10.1097	0.0564			P53041	1.94632	5.50925	0.0885			P00491	-0.191962	11.509	0.4275			P07919	-0.535508	8.35443	0.2301
	Q9NY65	1.51183	9.75214	0.0564			Q9H0U3	1.63706	8.57907	0.0892			O95816	1.01911	7.19989	0.4283			O00764	-0.970016	10.109	0.2303
	Q92817	-1.76887	7.12358	0.0565			P19338	0.680123	13.4664	0.0895			Q86WA6	0.801067	8.4323	0.4291			Q9UMS4	0.771223	8.97078	0.2303
	Q9H3K2	0.452955	8.9799	0.0567			P09651	1.1777	8.94059	0.0902			O75569	-0.343088	7.57556	0.432			P62304	-0.716547	9.24072	0.2333
	Q9NTZ6	1.05296	8.28994	0.0567			O75533	0.922672	7.36442	0.091			P50224	-0.754145	8.10462	0.4332			Q05682	-1.1394	10.1201	0.2357
	P80217	1.59689	7.50182	0.0569			Q9BRP4	0.779773	8.11182	0.091			P55210	0.628433	9.4658	0.4338			Q15428	1.03499	6.33402	0.2389
	Q9NYL9	-1.13345	8.53658	0.058			Q10713	1.31138	7.66939	0.0916			P67809	0.570511	5.43293	0.4355			P35542	-0.796888	9.01113	0.2401
	P53597	1.40537	11.1737	0.059			O15371	1.17216	9.93279	0.092			Q13131	0.567758	8.56223	0.4357			Q9UK22	0.421305	9.40304	0.2423
	P03951	1.0851	9.02264	0.0596			P09936	2.20658	9.09365	0.0922			Q8NFW8	1.0534	6.04891	0.437			P49458	-0.932827	9.21295	0.2432
	P29401	0.820192	14.1207	0.0601			O95994	1.41723	9.16808	0.0924			Q9H074	0.583163	7.70216	0.4372			Q92947	0.812648	7.25447	0.2461
	P00915	-1.50549	15.4252	0.0605			P14317	1.28402	9.0934	0.0925			Q9Y5B9	0.490528	7.19951	0.4374			Q9Y3E1	1.06402	9.67898	0.2461
	Q16629	1.07929	10.5971	0.0605			Q13435	1.25442	7.4951	0.0927			Q92817	-0.244486	7.44115	0.4378			P30533	-0.587021	6.6163	0.2477
	Q9NZ08	1.85406	10.6715	0.0608			Q93009	1.58887	8.32101	0.0927			Q9UBF2	0.493598	7.55803	0.4398			P13796	-0.293867	12.9682	0.2487
	Q92692	1.38916	7.46699	0.0616			Q9Y237	1.05271	9.02126	0.0932			Q15165	-0.685902	8.29551	0.4406			Q96AB3	-0.907727	9.55098	0.2495
	P54727	0.948304	10.5026	0.0619			P00325	-1.92726	13.4006	0.0934			P10619	0.541054	9.2145	0.4413			Q9Y696	-0.563948	10.5807	0.2507
	P67809	1.54403	5.71345	0.062			P69892	-2.03803	9.96594	0.0943			P49354	0.543225	6.92139	0.4415			P63165	-0.98145	8.23393	0.2513
	Q9BY44	1.76324	9.18691	0.0629			P14174	0.848629	13.1269	0.0946			Q9H4M9	-0.345753	8.49149	0.442			Q15582	-0.656317	11.0559	0.2525
	Q15833	-1.41975	7.2715	0.063			Q01433	1.18639	8.12148	0.0946			P11142	-0.263264	13.2299	0.4427			Q9NZJ7	0.864496	8.75117	0.2533
	P51888	-1.34002	11.6393	0.0638			P82094	-1.13535	10.7691	0.0958			P09874	0.503558	9.39895	0.443			Q53GG5	-1.30492	8.80337	0.2558
	Q05048	1.38075	8.39274	0.0638			P17987	0.975043	10.8923	0.0961			Q9BZK7	0.395064	10.4451	0.4432			Q9Y3C6	0.831528	8.79288	0.2562
	P15907	0.51404	9.31878	0.0642			Q14258	1.46313	7.69388	0.0966			P62328	-0.235284	9.98492	0.4433			Q9UJX2	0.392553	9.12941	0.2567
	P35606	1.46666	10.9738	0.0642			Q9Y2B0	1.33914	8.19173	0.0967			P35611	-0.285097	9.26386	0.4436			O95810	-0.208655	9.62696	0.2575
	P55259	-1.19263	9.69944	0.0642			P53597	1.13615	10.8404	0.0973			Q15287	-0.270426	8.39359	0.4448			P19013	-0.804021	8.17609	0.2579
	P02144	-0.912713	9.53678	0.0643			Q15637	1.78803	7.91188	0.0974			P13674	-0.261516	8.8074	0.4449			O75531	-0.966154	8.31855	0.2584
	Q92747	1.77095	9.60167	0.0646			Q9Y4Z0	0.756257	9.44983	0.0975			Q8NFC6	0.512419	10.2685	0.4462			Q9NZM1	-1.06884	8.67834	0.2584
	Q9UK76	1.33358	8.19344	0.0648			Q8WU39	1.82205	10.7274	0.0977			P02787	-0.392634	15.2914	0.4466			Q01813	0.797389	10.5275	0.261
	Q9Y295	0.888385	8.03306	0.0652			P35637	1.36117	9.43661	0.0979			O43813	0.890226	9.0943	0.447			P00338	0.276027	14.0139	0.2618
	Q9Y5K6	1.35019	7.87034	0.0656			P08240	0.984154	6.75139	0.0983			P49721	0.761658	10.5775	0.4475			Q01130	-0.786068	9.732	0.2629
	Q15436	1.84279	8.7625	0.0664			P80723	1.53139	8.81166	0.0983			O94979	-0.578895	10.5054	0.4487			Q15274	0.924919	8.25656	0.2631
	Q96A33	0.593459	8.2799	0.0666			P20702	1.01868	7.47898	0.0986			O00743	0.778412	8.17173	0.4497			Q16531	0.533549	11.5073	0.2632
	P41250	1.00711	10.421	0.0667			P26038	-0.384724	14.1487	0.0992			Q9UBN7	0.29853	8.8133	0.4498			P60900	0.348954	11.76	0.2634
	Q9Y5B9	1.67799	7.48845	0.0669			P41440	-2.67006	10.2115	0.0995			Q12979	1.55779	7.14592	0.451			Q9H8Y8	0.782162	8.41485	0.2649
	O75533	1.10259	7.69692	0.0674			Q13442	1.0784	8.51736	0.1006			A0MZ66	0.374832	7.8669	0.4511			P35442	-0.934508	6.82315	0.265
	P63220	1.28017	8.46292	0.0674			Q04837	1.51582	8.8441	0.1015			P56537	0.67964	8.63821	0.4513			P30566	-0.533031	9.84213	0.2656
	Q13576	-2.01648	7.0513	0.0675			P61086	1.05004	9.15609	0.1023			P23193	0.899297	8.35856	0.4519			P31937	-0.878827	8.55388	0.2657
	P22102	1.04806	9.65332	0.0676			O00151	-0.76507	9.97331	0.103			Q13126	-0.761805	9.38093	0.4527			Q05048	0.662671	8.17274	0.2657
	Q07960	-0.723721	10.8623	0.0689			O00757	-0.586336	12.3318	0.1035			Q13938	0.956294	9.72318	0.453			Q04837	-0.937134	8.79672	0.2664
	P30050	1.23132	9.69535	0.0696			Q15904	1.32308	8.09411	0.1038			Q9BVJ7	0.396023	8.16293	0.4541			P01717	0.926003	12.0642	0.2665
	P53621	1.93379	11.285	0.0697			P20700	1.18679	8.96763	0.1042			P37837	0.330663	11.9305	0.4545			P04075	0.187783	13.9272	0.2669
	Q9Y5X3	-1.25362	8.52537	0.0698			Q08211	0.947996	10.35	0.105			O94832	0.744247	7.5522	0.4547			Q96JB5	0.821951	6.92645	0.2669
	Q9H223	-1.55058	9.51518	0.0707			P68366	0.811037	9.84682	0.1052			P30153	0.760595	10.5038	0.4551			O14737	-0.63924	7.69172	0.2671
	P02549	-2.18627	8.46847	0.0712			P62266	1.3746	7.17719	0.1064			Q04837	0.747614	8.79672	0.4552			O75368	-0.206736	11.6711	0.268
	Q92783	0.567528	8.83115	0.0712			P10599	0.543881	11.7605	0.1076			P08575	-0.591996	9.88118	0.4563			Q14126	-1.00465	9.25956	0.2685
	Q96RU3	1.0514	7.93383	0.0716			P50224	-1.5588	8.38074	0.1084			P11171	-0.578619	8.74133	0.4571			P29401	-0.471133	14.3159	0.2695
	Q9Y3I0	1.03315	10.728	0.073			P14923	1.96362	5.43244	0.1086			Q96Q11	0.441056	7.96967	0.458			Q96DI7	1.05725	8.15908	0.2695
	P20702	1.22273	7.55703	0.0732			P30419	0.729173	8.12173	0.1086			P37108	0.832082	8.13088	0.4594			O00469	0.378445	8.06632	0.2702
	P39023	1.72557	8.1317	0.0737			Q8WUF5	1.39528	6.69677	0.1097			Q96HN2	0.3209	8.38659	0.4594			P02656	-0.898649	9.40576	0.2711
	O60701	1.82	9.13224	0.0741			Q92947	1.07625	6.87051	0.1097			P21964	0.628335	8.06037	0.4599			O00391	-1.16299	8.46792	0.2716
	P67936	-1.05662	11.4979	0.0742			P49458	1.49788	9.09607	0.1123			Q13428	-1.23963	4.97875	0.4604			P35659	-0.922907	7.87362	0.2724
	P55795	1.6556	8.58773	0.0743			Q5VWZ2	1.46387	8.32936	0.1126			Q9UBB9	-0.222616	8.67723	0.4605			Q13243	0.701831	8.12634	0.2731
	P60660	-0.972332	10.3722	0.0748			P07814	1.11824	10.3724	0.1128			P11441	0.552286	8.32101	0.4608			Q9Y6U3	0.942789	6.4116	0.2744
	Q96T51	1.17979	5.64817	0.0757			P04424	0.959914	9.38119	0.113			Q9H3U1	-0.669425	6.99437	0.4608			Q16401	-0.761802	8.09262	0.2745
	P22087	1.37374	8.06647	0.0758			P15104	1.33441	9.54302	0.1132			P32119	-0.175684	14.2778	0.461			Q9Y383	0.505645	7.87829	0.2745
	O60341	1.67332	6.46265	0.0773			P62280	1.40115	7.39989	0.1149			P13646	-0.636514	6.99368	0.4616			O75083	0.29237	13.355	0.275
	Q32P28	1.38221	7.2138	0.0788			O94979	1.19277	10.6376	0.116			Q9H0E2	1.00252	8.26201	0.4618			P49591	-0.777049	10.0438	0.2763
	Q6PI48	1.28609	7.15652	0.0796			Q12792	0.946445	9.53584	0.1171			P61981	0.612347	9.40574	0.4625			Q14694	0.731799	7.66723	0.2776
	O43684	1.42743	9.53361	0.0797			Q15404	-1.34141	10.6958	0.1172			O00267	0.368482	7.20662	0.463			Q9NR31	-1.26184	10.0159	0.2782
	Q15149	-1.4455	10.2928	0.08			Q9BQA1	0.948506	7.76278	0.1173			O43491	-0.1884	8.4279	0.463			P23246	-1.03989	9.99386	0.2795
	P52943	-2.23099	8.02901	0.0802			P60903	-1.06676	10.644	0.118			P26640	0.441064	10.1497	0.463			A6NHL2	-0.202617	9.28956	0.28
	Q96C23	1.08104	10.5869	0.0806			P08621	1.38603	8.0588	0.1182			P11277	-0.32867	9.09959	0.4639			P37837	-0.55591	11.9305	0.2802
	P62241	1.3328	9.49506	0.0807			Q02543	1.76226	9.31666	0.1182			Q5RKV6	0.338998	7.80589	0.4639			P49327	-0.42515	12.2037	0.2802
	Q8N7H5	0.972214	7.75214	0.0815			Q9NZD2	0.739263	7.80565	0.1201			P46977	-0.515411	8.29961	0.4657			Q9UBS4	0.819399	8.60098	0.2819
	P48506	-1.68772	9.48946	0.0819			P22748	-1.8604	8.08386	0.1204			P55263	0.529499	9.0161	0.4666			P11172	-0.704265	7.06297	0.282
	Q9UBI6	-1.07017	8.64555	0.0833			O75312	0.916831	8.75128	0.1205			Q92499	-0.45877	11.3136	0.4691			P51884	-0.674944	14.1071	0.2867
	P02649	-1.834	9.72268	0.0849			O00148	1.37725	7.51352	0.1213			Q9P0M9	0.249683	8.96415	0.4692			Q8WYJ6	0.454354	6.83043	0.2889
	P41091	1.244	9.26024	0.0852			P35613	1.2193	8.59438	0.1216			Q13347	-0.52878	10.4165	0.4701			Q8N7H5	0.576723	7.57799	0.2918
	Q9Y277	2.0802	8.0376	0.0853			Q9UHX1	1.48662	8.74988	0.1219			Q96AE4	-0.494979	11.3928	0.4706			Q15843	-0.634746	10.1867	0.2919
	Q13907	-0.805986	6.75465	0.0854			Q96IJ6	1.18691	9.87651	0.1224			P61960	-0.357469	8.05608	0.4723			P09417	-0.166877	10.3229	0.2922
	Q5MNZ9	1.30745	7.98041	0.0866			Q96RF0	0.564313	8.06204	0.123			P15151	0.299811	8.53147	0.473			P06727	-0.536981	10.9672	0.2923
	Q9UNN5	0.94869	7.34424	0.0873			Q12907	1.68861	10.1683	0.1232			P22061	0.460729	10.1737	0.4748			Q16352	-0.608913	9.32965	0.2949
	P50238	-0.890575	8.93246	0.0878			P05089	-0.98356	8.70716	0.1233			Q16658	-0.343865	11.6328	0.4749			Q9NZ45	-0.655922	8.89456	0.2951
	Q9UBR2	1.44824	11.2716	0.0881			Q9UMX0	1.37012	7.67834	0.1245			O60701	-0.726639	9.80626	0.475			Q96RF0	-0.377525	7.98169	0.2953
	P19338	0.666009	13.2925	0.0895			Q12905	0.667132	11.0652	0.1257			Q7L804	0.205125	10.8403	0.4753			P20674	-1.24294	6.32801	0.2963
	Q9H0U3	1.43714	9.11099	0.0897			P51610	1.4666	7.06661	0.1264			Q03154	-0.378116	9.33148	0.4756			Q12834	0.275295	10.1015	0.2965
	Q3SY69	1.35805	8.01502	0.0901			P07919	0.850424	8.30236	0.1277			Q16650	-0.196116	9.21535	0.4776			Q9H008	-0.972907	9.68978	0.2968
	Q02880	0.550624	8.84438	0.0908			O14556	0.568978	9.61364	0.1292			Q2TAA2	0.340696	7.99038	0.4778			O15400	-0.889956	8.7987	0.3008
	O15371	1.19308	9.90011	0.092			O15372	1.24353	8.673	0.1296			O75828	0.577461	7.97396	0.479			Q15833	-0.609324	7.21097	0.3013
	Q16401	-1.73801	8.37123	0.0923			P35749	-1.80891	9.23383	0.1305			P62269	0.573352	9.97187	0.481			Q9NZD2	-0.510093	7.8748	0.3017
	O96000	-0.82795	8.11437	0.0927			P11940	1.23554	8.17043	0.1311			P62314	-0.429139	11.6338	0.482			Q9NZW5	0.83397	9.91538	0.3022
	Q13435	1.39804	7.7284	0.0927			P36405	0.433689	8.39284	0.1317			P43490	-0.656587	10.7728	0.4822			P01009	-0.564926	14.0245	0.3054
	P39656	1.49533	11.2652	0.0933			Q16629	0.815989	10.6646	0.1325			Q13232	0.852208	9.18042	0.4822			P35613	0.904641	8.81925	0.3054
	P00325	-2.11917	12.7978	0.0934			O43148	1.20282	6.79224	0.1332			P80303	0.694345	6.57712	0.4824			Q9Y2B0	-0.867978	7.9634	0.3055
	Q01433	1.12344	7.56985	0.0946			Q05707	-1.2437	11.308	0.1336			Q6DD88	1.26367	5.94113	0.4836			P49902	-0.519679	7.58598	0.3059
	Q9BQE3	1.25415	9.35615	0.0948			Q14005	1.23229	7.60059	0.1343			P35749	-0.756061	8.9523	0.4849			Q567U6	-1.12201	6.1049	0.306
	P61006	0.949147	8.18466	0.0951			Q99536	-0.43038	12.3456	0.1347			P02794	-0.710189	11.4315	0.4857			Q08945	1.23252	8.09397	0.3063
	P62244	1.03466	10.9117	0.0958			Q14157	0.827931	7.49851	0.136			Q9BXJ9	0.78657	8.32037	0.4857			O95260	-0.750999	9.66141	0.3065
	P82094	-1.2512	10.7584	0.0958			Q9H307	1.18813	7.45851	0.1361			P50991	0.503476	10.5341	0.4859			Q01415	-0.727974	8.48018	0.3073
	Q15904	1.53625	8.16398	0.096			P47929	0.420899	8.98001	0.1368			P10153	-0.436129	9.74083	0.4867			Q14005	0.874501	7.97168	0.3077
	Q15286	1.74536	7.80767	0.0966			P60468	0.846777	9.21245	0.1369			O94788	0.564216	8.14597	0.4872			P31949	-0.512629	10.9637	0.3088
	Q05639	1.93229	8.44879	0.0977			Q7L2E3	1.27448	4.6341	0.1376			Q9NX63	0.807358	6.16223	0.4874			Q9BRA2	-0.507312	10.1198	0.31
	P80723	1.69918	8.1396	0.0983			Q96EK6	1.16464	6.97997	0.1389			P54727	-0.378231	10.5907	0.488			P62081	-1.3102	7.08026	0.3102
	P35568	-2.43017	10.5543	0.0989			Q9BUJ2	1.47309	9.65131	0.1391			P55259	0.592445	9.58943	0.488			Q9UNH7	-1.00965	7.69895	0.3107
	P26038	-0.382342	14.0581	0.0992			Q00839	0.799863	10.5542	0.1393			P02652	0.674382	11.105	0.4882			Q14240	-0.805518	9.84654	0.312
	Q99805	1.04771	7.67411	0.0998			P31937	1.53909	8.48385	0.1399			Q9GZZ9	0.407442	8.15633	0.4905			P05452	-0.285536	10.5792	0.3127
	Q92900	2.52676	8.69241	0.1013			P52943	-1.73781	9.06732	0.1402			Q08257	0.308757	11.9375	0.4909			P20774	-0.551865	10.1196	0.3127
	P62318	0.932367	9.20024	0.1015			P61964	0.540472	7.9025	0.1409			Q13442	0.430425	8.36635	0.4936			P60228	-0.957437	8.157	0.3128
	P07451	-1.00588	9.43746	0.1022			P62328	-0.836308	10.1926	0.1419			P61006	-0.396836	8.46739	0.4939			Q14498	1.30094	8.03577	0.3146
	Q12907	2.01603	10.6931	0.1025			Q96JY6	-1.02424	8.32865	0.1427			P61457	0.439818	10.5561	0.494			Q53H82	-1.02666	7.88609	0.3148
	P62249	1.45167	9.19468	0.1029			P26358	0.529847	8.61416	0.1431			P84103	-0.307987	9.98324	0.4946			P09496	-0.777438	10.3881	0.3153
	Q14103	0.952618	10.2629	0.1032			P83731	1.39378	8.04058	0.1431			P00325	-0.50692	13.0992	0.4955			O14579	-0.558135	8.00986	0.3159
	P20020	0.939453	7.34258	0.1034			Q96RP9	1.03418	8.15551	0.1431			P02042	-0.165494	15.7356	0.4957			P80303	-1.17768	6.57712	0.3163
	P20700	1.15642	8.68823	0.1042			P16152	1.14798	12.3539	0.1432			P02144	0.288293	9.52743	0.4962			Q9UJV9	-0.481781	9.54444	0.3165
	Q14005	1.49694	8.34277	0.1047			Q07955	0.750839	11.2689	0.1432			Q9C0E2	1.20895	6.44609	0.4967			P16949	-1.18284	7.94505	0.3168
	Q08211	0.86159	10.3073	0.105			P04439	0.776804	10.3194	0.1433			P02549	-0.535873	8.4786	0.4977			P55265	-0.825482	7.56042	0.3174
	P62266	1.27055	7.26878	0.1064			O95777	0.950816	10.2119	0.1456			Q8IWB7	-0.40935	7.94397	0.4981			Q6PI48	-0.785338	7.17396	0.3176
	O95163	0.983221	7.73616	0.1068			P49590	0.586533	8.48044	0.1461			P35900	0.904511	8.37474	0.4983			Q01780	-0.702252	10.1044	0.3188
	P51884	-1.00743	13.8829	0.1069			Q14508	0.554584	8.1736	0.1472			P63279	0.420859	8.58468	0.4995			Q14697	0.459805	12.1682	0.319
	Q08209	-0.913249	9.10313	0.1072			P20042	1.04328	9.19702	0.1473			P61769	-0.409144	8.6825	0.4996			P24666	-0.52698	11.1884	0.3204
	P61769	-1.71238	8.22903	0.108			Q01469	-0.923354	12.4413	0.1478			Q9Y333	0.254729	9.7461	0.5021			P54868	-0.779977	4.70841	0.3204
	P11277	-1.89616	9.30086	0.1082			P48444	1.01539	11.1859	0.1496			P17213	-0.209056	9.96544	0.5028			Q02818	-0.614436	8.1896	0.3204
	Q92947	1.16572	7.63842	0.1097			Q8WYA0	1.57378	13.6938	0.1506			P02792	-0.688986	13.0832	0.5037			Q7L576	1.04258	7.1994	0.3224
	O95336	-0.90873	10.2949	0.1121			O00154	1.03436	8.98836	0.1509			Q14155	0.580764	7.58682	0.5038			P30040	-0.644294	11.3143	0.3227
	P23142	-0.722301	10.8062	0.1121			P09543	1.11077	8.01123	0.1514			P10809	0.250258	12.514	0.5042			Q9HB71	-0.618805	8.81049	0.323
	P48444	1.25182	11.0525	0.1122			Q7Z7L8	-1.51445	11.5066	0.152			P30044	-0.15664	12.777	0.5046			P00915	-0.522334	15.7435	0.3231
	Q7L014	1.02883	8.87973	0.1125			Q9BTT0	1.39274	8.57751	0.1536			Q9Y547	0.496376	8.7856	0.5061			P02765	-0.745591	12.6752	0.3254
	Q9NUP9	-0.862836	8.67131	0.1127			P08238	0.830977	11.5324	0.1542			Q08431	0.548733	8.30935	0.5064			P49257	0.98888	9.14679	0.3273
	Q13938	-2.00201	9.59926	0.1128			P13489	-0.42398	11.8511	0.1546			Q9NRX4	0.591658	7.42403	0.5082			P28161	-0.702101	7.66085	0.3281
	P04424	-0.919451	9.45396	0.113			P63104	0.562955	12.4654	0.1548			Q13492	0.349839	8.0181	0.509			P18669	-0.885391	10.3468	0.3295
	P11441	-1.01243	8.4388	0.1134			Q13131	1.03381	8.29854	0.1549			P18621	0.601889	6.78113	0.5093			Q969T9	1.27274	8.98752	0.33
	Q15165	1.66825	8.47237	0.1134			Q93034	1.16326	7.43759	0.1552			O60716	0.604056	7.10505	0.5094			Q8IXM3	-0.549102	8.05024	0.3318
	O15020	-1.60004	8.21033	0.1146			Q969X5	0.946136	8.65171	0.1563			P04439	-0.421764	9.88364	0.5095			P05107	0.451593	10.5569	0.3325
	Q96C86	-1.27413	8.67846	0.116			Q99611	1.17994	8.60243	0.158			Q99536	-0.0841812	12.2861	0.5095			Q15847	-0.707768	8.68695	0.3325
	Q7Z7L8	-1.86295	11.301	0.1162			P15088	-1.49881	9.72602	0.1595			Q9BUJ2	-0.703847	9.5845	0.5103			P30084	-0.664392	11.518	0.333
	Q96DI7	1.30754	8.36891	0.1164			Q9H8Y8	1.08198	8.0857	0.1596			Q99798	-0.302375	11.8007	0.5117			Q96FW1	-0.557779	7.75311	0.3334
	Q15404	-1.38089	10.282	0.1172			O00115	1.47223	9.15546	0.1598			P29590	-0.281908	8.19659	0.5118			A6NL28	-0.613481	10.5845	0.3348
	P08621	1.43222	8.09016	0.1182			P04433	1.01436	9.67749	0.1615			P60981	-0.305379	11.2951	0.5124			Q9Y4P8	0.484291	7.23504	0.335
	Q02543	1.52741	9.62276	0.1185			O94826	1.0321	7.56495	0.1617			P01717	0.400003	12.0642	0.5128			Q92879	-0.860563	6.65614	0.3352
	Q01581	1.49448	7.85674	0.1206			P49321	1.05364	9.38701	0.1623			P51812	0.603093	7.84783	0.513			O75131	-0.46913	10.5516	0.3355
	Q99714	0.84493	11.1697	0.1208			Q14980	1.51127	6.53652	0.1624			Q6NZI2	-0.00527707	10.2249	0.5147			Q9NR28	-0.608612	9.34196	0.338
	P22061	-0.825299	10.2187	0.1211			P62140	1.1619	8.80164	0.1631			O43399	0.553619	8.06379	0.5151			Q9BPZ7	0.279079	9.68854	0.3381
	P36405	0.517514	8.70581	0.1216			O43592	0.713282	8.56716	0.1636			P08962	-0.264231	8.33365	0.5151			P20042	-0.680927	9.02198	0.3388
	Q9NR12	-1.01781	10.8034	0.1219			O43660	-0.95156	8.55033	0.1636			Q9H2U2	-0.33978	9.97105	0.5153			Q14746	-0.663519	11.4942	0.3394
	Q9UHX1	1.30943	8.63442	0.1219			A2RRP1	-0.981375	9.06361	0.1642			P30273	-0.458919	7.05832	0.516			P48506	-0.651475	9.68973	0.3398
	Q03518	0.925938	7.93762	0.1227			Q96A35	-0.784479	8.23679	0.1646			O00232	0.720409	8.42081	0.5169			P18621	1.09632	6.78113	0.3401
	Q96QK1	-1.02743	10.8171	0.1251			P62314	0.95261	11.7437	0.1655			P16949	0.768675	7.94505	0.517			Q92530	-0.503909	9.22429	0.3408
	Q9H8Y8	1.32971	8.744	0.1253			P21964	1.03231	8.13221	0.1663			Q12882	0.452098	8.09046	0.5172			Q63HN8	0.620276	7.31629	0.3429
	P30273	1.07925	7.15239	0.1257			Q9UNM6	1.23121	8.57422	0.1663			O95347	0.218254	7.856	0.5173			Q14247	-1.01775	8.88614	0.3436
	P22234	1.12857	10.2401	0.1261			Q06830	0.629652	15.1649	0.1667			P82979	0.597298	8.70789	0.5188			Q7L266	1.07359	6.96059	0.3436
	P00491	-0.712826	11.3414	0.127			P21926	-1.15387	9.14682	0.1669			Q9Y315	0.798438	7.19299	0.5188			P04196	-0.942943	9.55913	0.3442
	Q8NFU3	-1.12311	10.0354	0.1272			O60504	-1.81172	6.95017	0.1671			Q9BPW8	0.525059	8.89787	0.5192			P09874	0.722595	9.39895	0.3447
	O75674	-0.680042	8.29855	0.1275			P31943	0.873253	10.4892	0.1674			P34949	0.682334	5.65151	0.5196			Q06787	-0.626225	9.59361	0.3463
	O15372	1.15	8.66046	0.1296			Q9H0E2	1.45214	8.10052	0.1679			P55809	0.668052	8.50785	0.5197			O15031	0.896616	6.62219	0.3475
	Q9BSL1	0.55645	8.5128	0.1304			Q9NZ45	1.05987	9.03657	0.1684			P01009	-0.260146	14.0245	0.5204			O75348	-0.805352	9.6457	0.3485
	O60234	-1.02638	8.40854	0.1307			P14136	-0.829123	8.72877	0.1704			P02730	-0.195827	11.6896	0.5207			P25774	0.411453	11.3106	0.3486
	O14578	0.709549	8.31911	0.1308			P09874	1.02601	9.09241	0.1706			Q14157	-0.209398	7.40092	0.5207			Q96S53	-0.8772	7.84812	0.3494
	P61221	1.09837	9.98605	0.1316			Q8NFW8	1.83756	6.01173	0.1707			O43252	0.356807	8.19737	0.5219			P06737	-1.15076	8.58958	0.3501
	P49354	-0.974116	6.80137	0.1317			A0AV96	0.648958	7.32238	0.1722			P05165	-0.625775	8.46833	0.5219			P61421	-0.430381	8.28063	0.3502
	O43148	1.16811	6.5112	0.1332			Q13347	1.05942	10.4774	0.1731			P49902	0.26799	7.58598	0.5226			O00194	0.440392	8.64169	0.3514
	Q9UFN0	-1.28888	7.39369	0.1332			Q92692	0.982344	6.85301	0.1732			P38919	0.624094	10.1256	0.5249			Q92979	-0.542913	7.46177	0.3535
	P60468	0.988916	9.46891	0.1333			P26640	0.89911	10.1481	0.1737			Q9UBT2	0.709284	8.69823	0.5255			P27695	-0.562571	10.5227	0.3537
	Q12931	1.18463	8.57913	0.1342			P05141	1.45179	8.97506	0.1739			P24821	0.450114	9.20214	0.5264			Q15052	-0.886271	15.1428	0.3545
	Q99536	-0.499807	12.2267	0.1346			P37108	1.36467	8.05574	0.174			Q04323	0.548201	8.80933	0.5269			P63173	-1.01503	6.82546	0.3551
	P11233	-1.07872	9.30791	0.1358			P63313	1.00274	7.17562	0.1753			P02768	-0.171551	18.1486	0.5272			P14625	0.346082	14.1844	0.3565
	Q14157	0.856367	7.30333	0.136			P02753	-0.883556	10.8392	0.1754			O00151	-0.150356	9.69713	0.5275			Q92900	1.13132	8.33938	0.3582
	Q9UJ70	0.70044	11.3283	0.1363			P35625	1.51401	8.72959	0.1758			O43660	-0.20381	8.79699	0.5282			Q7Z4W1	-0.39305	10.4186	0.3594
	P47929	-0.388217	8.8337	0.1368			Q99538	1.19207	7.93249	0.1768			Q14344	0.452721	8.66898	0.5296			Q9UI30	-0.571437	6.77837	0.3604
	Q7L2E3	1.36923	4.16779	0.1376			Q9ULC6	0.632306	13.9748	0.1774			P05413	-0.75017	8.86387	0.53			Q14155	0.916215	7.58682	0.3606
	Q8WYP5	0.673487	9.05651	0.1377			P05107	0.735598	10.6809	0.1786			P00558	-0.203647	13.9015	0.5305			Q8WU90	0.591262	8.08474	0.3611
	Q8TB61	1.21295	7.15343	0.1382			P35659	1.22099	8.00245	0.1791			Q9NZW5	-0.692227	9.91538	0.5305			P32322	-0.776417	7.01082	0.363
	P23528	-0.716541	12.5755	0.139			P08237	1.25184	9.39133	0.1797			Q5XKE5	0.491061	14.2385	0.5315			P13646	0.978556	6.99368	0.3633
	Q00839	0.844745	10.5075	0.1393			Q9BZK7	0.895899	10.2069	0.1836			P04843	-0.565406	10.5571	0.5317			P55011	-0.897908	8.14637	0.3664
	Q7LGA3	0.242581	9.46666	0.1397			Q01581	1.056	7.18456	0.1861			Q567U6	-0.539651	6.1049	0.5317			P61009	0.976201	9.08795	0.3667
	P60842	1.45081	10.4656	0.1401			Q02790	1.21778	10.09	0.1862			O60341	0.613042	6.1935	0.533			P30043	-0.337594	12.308	0.3675
	P04040	-1.17691	13.1685	0.1414			P28065	0.597388	11.0335	0.1868			P49368	0.579999	11.3782	0.5333			O00567	-0.605057	7.5129	0.3681
	Q6UXN9	1.46345	7.72161	0.1419			P14324	1.71192	6.62748	0.1873			Q96TA1	-0.111489	10.3515	0.5334			Q9UEE9	0.349891	8.71826	0.3681
	P04839	1.66052	8.08934	0.1427			Q86WA6	1.10096	8.25441	0.1875			Q99611	0.376138	8.8281	0.5341			Q9UBF2	0.66575	7.55803	0.3695
	Q96JY6	-1.00483	8.0677	0.1427			P02647	-0.792009	14.3909	0.1877			P55265	0.268527	7.56042	0.5347			Q99733	-0.496377	8.12953	0.37
	P83731	1.2245	8.19302	0.1431			P43307	1.26489	9.4048	0.1885			Q9Y5K5	0.258262	7.91734	0.535			P10644	0.648946	8.44423	0.3703
	Q07955	0.852445	11.0779	0.1432			Q9NR12	-0.786859	10.9645	0.1887			P17987	0.285248	10.858	0.5364			Q86U42	-0.516825	8.64772	0.3709
	Q9UH65	-1.19703	7.89591	0.1446			Q16543	1.17454	9.66143	0.1897			P43487	0.463644	9.70405	0.5365			P28062	0.562146	10.3235	0.3721
	Q9Y3B8	-0.698471	9.07121	0.1453			P49915	0.957195	9.58139	0.19			P11216	0.2409	11.0354	0.5374			Q14232	0.878109	6.27837	0.3722
	Q8NEZ5	1.23879	8.66372	0.1464			Q8WYJ6	0.793782	6.8609	0.1919			Q8IZQ5	0.393527	8.94045	0.538			P14923	-0.772533	5.56961	0.3726
	P14384	1.85248	6.83127	0.1466			P49257	1.24156	8.96287	0.1925			Q52LJ0	0.568615	6.94452	0.5401			O00154	0.56335	9.09395	0.3743
	P09874	1.24505	9.70549	0.1472			Q9Y285	0.74202	8.59768	0.1926			P13716	-0.00721171	11.3863	0.5403			P02792	-1.04324	13.0832	0.3748
	Q01469	-0.802613	11.962	0.1478			P62269	1.2498	10.127	0.1933			Q8IX12	0.304686	6.92191	0.5406			Q9P016	-0.581101	7.68918	0.3755
	Q8WYA0	1.56822	12.3486	0.1506			Q7Z7G0	-1.09511	9.18269	0.1944			Q969H8	-0.447428	11.3122	0.5412			Q13642	-0.591389	10.5191	0.3762
	P35241	-1.22876	9.30532	0.1509			P54819	0.833522	12.2863	0.1958			O60684	0.584184	9.29782	0.5413			P43487	-0.616733	9.70405	0.3766
	Q9NVG8	0.977594	9.08538	0.1514			Q92734	0.507918	9.09481	0.1967			Q16774	0.505438	8.4361	0.5421			Q02790	-0.694067	9.74768	0.3774
	P06731	-1.22934	6.96409	0.1531			P11310	0.658678	11.3347	0.1969			Q9Y376	0.643691	7.5874	0.5421			Q01433	-0.583097	7.84566	0.3781
	O75695	1.10489	8.43947	0.1534			Q15052	-1.54521	15.3008	0.1998			P46926	-0.430455	9.96457	0.5424			A2RRP1	0.628068	9.30697	0.3782
	Q9BTT0	1.2312	8.78206	0.1536			P98175	0.405841	8.95226	0.2014			Q96QR8	0.556938	6.37418	0.5426			Q9UN86	-0.546034	6.92248	0.3783
	P49411	0.685814	11.2103	0.1539			Q99442	0.594527	8.34253	0.2028			Q8NCW5	-0.203007	9.49373	0.5431			Q9BZK7	0.557846	10.4451	0.3799
	P08237	1.52663	9.19509	0.1543			P62081	1.80118	7.4086	0.2031			P05109	0.452655	13.1099	0.5445			P61966	-0.637704	9.28084	0.3809
	Q13131	0.95305	8.82592	0.1549			P42330	1.74097	7.25634	0.2042			P30626	0.402602	11.6252	0.5452			O95861	-0.445475	10.2583	0.3811
	Q9BUQ8	1.74591	6.25254	0.1549			Q05048	0.935425	7.95273	0.2051			Q15126	0.582866	7.2682	0.5479			Q9Y230	-0.336397	9.37875	0.3815
	O96019	2.14062	7.09967	0.155			Q15029	0.98303	8.01893	0.2051			Q92820	-0.588806	9.24696	0.548			P16157	-0.698914	9.34345	0.3826
	Q969X5	0.932946	8.88392	0.1563			P21796	1.23991	10.5877	0.2056			Q9H2G2	0.381691	8.06637	0.5484			Q13576	-0.824792	7.28966	0.384
	Q6P587	-0.789198	6.42868	0.1564			Q15717	1.02215	9.80845	0.2064			Q96P48	0.269651	8.65857	0.5493			Q13492	0.564804	8.0181	0.3847
	P35080	0.995536	9.25043	0.1572			P42574	1.03204	9.83465	0.2066			Q86X55	-0.452387	7.6483	0.5504			O15511	-0.622827	11.3295	0.3849
	P78310	1.05122	13.0718	0.158			P38919	1.19565	10.1024	0.2067			Q02809	-0.594456	8.45957	0.5505			Q9P2T1	0.627699	8.94489	0.3851
	Q99611	1.33034	9.05377	0.158			P48506	-1.18587	9.89001	0.2069			Q96J01	0.498938	5.35205	0.551			Q14258	-0.706937	7.45446	0.3861
	P30044	-0.371552	12.58	0.1582			P14543	-0.717047	8.36111	0.2071			P24844	0.724839	9.26691	0.5516			Q9NR30	0.960602	7.59457	0.3862
	O75828	-1.11338	7.5023	0.1584			P22059	0.621712	7.54619	0.2085			P51159	1.14904	8.5244	0.5525			O00429	-0.82695	6.09883	0.3899
	P35573	1.02056	9.01172	0.1597			Q9Y230	0.992414	9.09879	0.2094			P62304	0.571636	9.24072	0.5528			P08236	0.731086	9.11182	0.3901
	O00115	1.6761	9.20758	0.1598			Q15365	0.662699	11.6412	0.2123			P04075	-0.189806	13.9272	0.553			Q99538	0.715755	8.01285	0.3908
	P50851	0.881205	9.06464	0.1606			Q8NE71	0.934911	7.66749	0.2126			Q9HB19	1.56774	10.6381	0.5531			O43491	0.864983	8.4279	0.3911
	P04433	1.06128	11.6402	0.1615			P14625	0.562935	14.1333	0.213			Q9UQE7	-0.453992	6.88762	0.556			Q16831	0.515503	8.32235	0.3914
	P26368	1.08292	9.81171	0.1615			P06702	-0.811394	13.4395	0.2142			O75874	-0.279875	12.0712	0.5562			Q14116	0.566591	7.53234	0.3919
	Q06787	1.48841	9.14203	0.1615			P30085	1.13279	9.37301	0.2149			Q5VWZ2	0.429989	8.27646	0.5563			P23141	-1.05266	11.9297	0.3923
	P28676	-1.05709	9.06098	0.1616			O95352	0.884986	6.95799	0.2153			Q9H832	0.496315	8.00942	0.5564			Q6IA86	0.255117	8.92299	0.3923
	P49321	1.08621	9.25941	0.1623			P08670	-0.709005	15.2688	0.2159			P63010	-0.349442	9.64932	0.5566			O15247	-0.44437	9.2375	0.3928
	P25815	-1.29185	7.7775	0.1629			P22392	1.03339	8.817	0.2159			Q9H0U3	0.631873	8.84503	0.5569			Q14767	-0.816204	7.98356	0.3934
	O43592	0.744391	8.55496	0.1636			Q03519	0.813751	7.98446	0.2159			Q8TF72	-0.999728	8.38145	0.5587			P24821	0.755909	9.20214	0.395
	P52789	1.15832	8.8948	0.1639			Q9Y6H1	1.03879	10.8448	0.2165			Q99615	0.709051	7.06008	0.5588			P02794	-1.03733	11.4315	0.3953
	P13804	0.768733	11.3806	0.1646			A0AVT1	0.954621	9.76087	0.2167			P07951	0.655173	7.02579	0.5592			O15145	-0.563424	10.4097	0.396
	Q86Y46	-1.78613	9.92522	0.1656			O43598	0.751136	9.01136	0.2176			Q9Y295	0.231748	8.06622	0.5599			Q9BQ69	-0.285206	7.40646	0.3973
	Q06830	0.681457	15.0853	0.1667			Q13492	0.847169	7.78944	0.2186			Q9NZ08	-0.464182	10.6652	0.5601			Q9UK76	0.656406	8.06171	0.3976
	P03973	-1.12141	9.01113	0.1674			P12532	0.984091	7.83938	0.219			Q9P0V9	0.565152	7.79544	0.5619			P20936	-0.70962	7.05839	0.3978
	Q99541	0.740214	8.03558	0.1677			P39687	0.850168	9.84738	0.2199			Q14558	0.17472	8.36464	0.5627			O95816	1.33357	7.19989	0.3998
	Q9H0D6	-1.02742	7.97023	0.1696			O75608	0.780305	10.9483	0.22			Q14694	0.321111	7.66723	0.5639			P26641	0.297613	12.3418	0.4003
	Q9NNW7	1.25879	7.62485	0.1696			P78371	1.09192	10.2054	0.2208			P0CG39	0.38444	10.1412	0.5642			P16278	-0.51951	9.35346	0.4006
	Q01415	1.09093	8.23978	0.1697			P49327	0.604382	12.4331	0.2224			Q9UJX2	-0.278262	9.12941	0.5645			O75347	-0.495707	10.2558	0.4032
	P40121	0.63447	13.0965	0.1703			Q9P2T1	0.8623	8.65496	0.2229			P63313	-0.546521	6.73605	0.5654			P55058	-1.09679	8.68747	0.4041
	O95456	1.44211	7.28101	0.1728			Q9H074	1.13739	7.91193	0.2244			O95861	-0.203633	10.2583	0.5659			Q12905	-0.380982	10.9907	0.4043
	P09012	0.784671	8.31282	0.1736			O75369	0.534958	11.6149	0.2246			Q96JY6	-0.270662	8.19818	0.5659			Q9NY65	0.605421	9.64852	0.4051
	P05141	1.6599	9.12407	0.1739			Q92817	-0.987577	7.75871	0.2275			P50851	0.321496	8.97183	0.5663			Q9H845	-0.612253	7.80631	0.4087
	Q53GG5	-1.646	8.47165	0.1764			P07355	-0.718493	14.8719	0.2294			P15311	0.303664	12.0298	0.5668			Q9Y5B9	0.665203	7.19951	0.41
	Q9GZP4	0.9862	9.3587	0.1764			Q15005	1.06396	8.532	0.2304			P51991	-0.294531	11.1517	0.5668			P26599	-0.484888	10.8348	0.4105
	Q9ULC6	0.70317	13.8868	0.1774			Q9BTV4	0.726841	7.58656	0.2306			P62906	0.828416	9.15676	0.5669			Q5VUJ6	-0.342208	9.07896	0.4105
	Q13492	1.06213	8.24676	0.1788			Q01085	0.961702	8.86968	0.2321			P63208	0.275199	10.2797	0.5693			P48723	0.786784	6.992	0.4106
	P33993	1.04659	8.3444	0.1789			P07237	0.475695	12.5314	0.2322			P78371	0.550746	10.2068	0.5696			Q13363	-0.629463	6.87943	0.4114
	P27361	-1.16763	8.68529	0.179			P13804	0.591125	11.2904	0.2327			Q6P1J9	0.496974	6.55056	0.5698			Q9UBI6	-0.32048	8.50271	0.4122
	Q9HC38	-0.456196	11.8561	0.1809			P39656	1.03455	11.157	0.2332			Q66K74	0.304122	7.87909	0.5699			P40121	0.291138	13.0104	0.4145
	Q99497	-0.408733	11.8801	0.1811			P62304	0.957981	9.27694	0.2333			Q5SYB0	0.925606	7.92786	0.5707			Q9HAV7	-0.799776	7.75658	0.4147
	Q9BZK7	1.05868	10.6833	0.1836			P63165	1.31979	8.43021	0.2333			P51606	0.448361	8.74925	0.5709			P26368	-0.627154	9.98976	0.4156
	Q96TC7	0.886018	9.32699	0.1838			O96000	0.561745	7.72609	0.2353			P28702	-0.738021	8.3094	0.5724			O43670	0.55793	8.85881	0.4162
	P06753	-0.951011	11.5717	0.1857			Q13576	-1.32033	7.52802	0.2354			P15907	0.158422	9.16055	0.5732			Q15404	-0.433572	10.4889	0.4162
	P35749	-1.4229	8.67077	0.1857			P68104	0.611769	8.85403	0.2355			P08236	0.368842	9.11182	0.5733			P18583	-0.774665	7.30409	0.4163
	Q02790	1.1991	9.40532	0.1862			Q9NNW7	0.969517	7.17986	0.236			Q8N335	-0.0999578	9.83481	0.5752			Q9NNW7	0.58962	7.40236	0.4169
	Q9NUJ1	-1.03461	8.65998	0.1863			P10253	1.23347	10.9433	0.2371			O75348	0.418455	9.6457	0.5775			Q99442	0.361496	8.59912	0.4172
	P35558	1.14061	7.58563	0.1872			Q96EP5	0.95572	7.4897	0.239			P04062	0.39709	7.6599	0.5777			P53041	-1.05971	5.29383	0.418
	P09622	0.586216	11.3665	0.1885			Q9BRA2	0.720037	10.2547	0.2398			Q3LXA3	0.961885	6.59849	0.5779			P80723	-0.588158	8.47563	0.419
	Q9Y383	0.696535	8.28532	0.1885			P55735	0.945117	8.48535	0.2413			P02774	-0.115091	12.3845	0.5785			Q9H4B7	0.869702	8.64632	0.4192
	P49915	0.879775	9.48329	0.19			Q9Y3E1	-1.17976	9.58364	0.2461			P19623	0.366541	9.93859	0.5786			O75874	-0.559059	12.0712	0.421
	P12830	1.31312	8.6572	0.1901			Q92747	1.13206	9.55278	0.2482			Q9UMS4	0.291179	8.97078	0.5787			Q86Y82	-0.921854	7.84635	0.4225
	P30520	0.663566	10.423	0.1905			P13796	-0.351867	13.0531	0.2487			Q14152	0.335901	9.52226	0.5822			P43246	-0.818233	6.50335	0.4226
	P29992	-1.00163	8.52721	0.1924			Q96AB3	0.983974	9.60044	0.2495			Q15637	0.945259	8.01614	0.5825			Q15029	0.731612	8.18305	0.4226
	P11310	0.76478	11.3141	0.1969			Q6P2Q9	1.16634	7.88998	0.2499			Q9NNW7	0.30035	7.40236	0.5829			Q9UJ70	-0.366336	11.6517	0.4229
	Q9BVJ7	-0.613917	7.95807	0.1982			P61626	-0.433403	12.646	0.2505			P15090	-0.311838	8.35276	0.5835			Q58FF6	-0.603029	8.95645	0.4238
	Q9NSE4	0.909239	9.48273	0.1985			Q03154	0.792365	9.71459	0.251			Q9NP61	0.0745667	8.63176	0.5846			P15311	-0.533935	12.0298	0.4255
	Q9H488	1.25834	8.04008	0.1987			P09211	0.480609	13.0779	0.2515			P28062	-0.501398	10.3235	0.5856			Q12874	0.354474	6.76063	0.4258
	Q8WU39	1.33289	11.5174	0.1995			A0MZ66	0.727046	7.76765	0.2519			Q06203	0.166537	8.25042	0.5862			P21912	-1.27182	7.87762	0.4259
	P42167	-1.12168	9.66556	0.2003			Q9H488	0.981169	7.67314	0.2519			Q02750	0.539186	8.99939	0.587			P46977	1.18036	8.29961	0.4263
	P23396	0.63861	12.1615	0.2016			Q86Y46	-1.33995	10.1551	0.252			O00487	0.986923	7.58633	0.5872			Q99715	-0.890611	8.72215	0.4277
	P43652	-1.50892	10.6016	0.203			Q15582	0.810831	11.3815	0.2525			Q86Y82	0.388956	7.84635	0.5875			Q8WU39	0.545451	11.1224	0.4279
	P50224	-1.15499	7.8285	0.203			Q9UQB8	0.948312	6.4383	0.2536			Q13724	0.291519	7.93974	0.5892			P08240	-0.355517	6.91613	0.428
	O60610	-0.776473	8.21463	0.2037			P09622	0.450766	11.3698	0.2538			P98175	0.123798	8.88274	0.5894			Q7Z2W4	-0.564525	8.41061	0.4288
	Q13009	-0.380683	11.3458	0.2052			O96019	1.57821	6.74974	0.2551			P36915	0.42994	7.66191	0.5897			P15088	-0.580959	9.64777	0.4299
	P21796	1.41521	10.6873	0.2056			Q9Y3C6	0.925392	8.66018	0.2562			P48735	-0.375296	11.7999	0.593			P05109	-0.674269	13.1099	0.4301
	P14543	0.822844	8.87242	0.2059			P43243	1.23492	8.33053	0.2573			P13667	-0.1887	13.3531	0.5938			P34931	0.722331	9.17939	0.4307
	Q9NP81	0.921543	6.79142	0.2059			Q04206	0.904418	7.11345	0.2574			P61009	0.551383	9.08795	0.5939			P12081	-1.02455	9.1005	0.4316
	P42574	1.16918	9.99548	0.2066			O75531	0.770714	8.42012	0.2584			P57721	0.358592	10.138	0.5941			O75569	0.450643	7.57556	0.432
	Q5TEJ8	0.968038	7.9182	0.2069			Q9NZM1	1.49252	8.97175	0.2584			O95340	-0.224422	8.44352	0.5949			P67809	0.551606	5.43293	0.4355
	Q9NZD2	-0.557547	7.94396	0.2081			Q9P2N7	-0.964264	7.1748	0.2602			Q53EL6	0.560387	8.30735	0.5953			Q13131	0.486995	8.56223	0.4357
	P09960	-0.52117	12.152	0.2096			Q15369	1.21635	7.73854	0.2616			P20340	0.963182	7.07599	0.5954			Q14344	-0.650572	8.66898	0.4357
	Q9H832	1.24368	8.11324	0.2112			Q16352	0.872854	9.33375	0.2617			P28676	0.55575	8.9309	0.5964			O14732	0.390484	7.2055	0.4358
	Q14699	0.47323	7.37255	0.2121			O75131	0.596687	11.0227	0.2625			P30838	0.547326	8.446	0.5984			P11171	1.48001	8.74133	0.4358
	Q15365	0.748234	11.6324	0.2123			Q01130	0.974766	9.76593	0.2629			P22626	-0.157115	12.9828	0.599			Q8NFW8	-0.904666	6.04891	0.437
	O95352	-0.901019	7.41047	0.2153			Q9Y4P8	-0.646551	7.09538	0.2633			P78310	-0.657565	13.1938	0.5992			O75312	-0.553772	8.62967	0.4374
	Q16222	1.07733	6.36838	0.2158			Q06787	0.934563	10.0452	0.2641			Q9H3P7	0.247841	8.67417	0.5992			Q96CG8	0.320192	8.23468	0.4377
	P22392	-1.07387	8.72905	0.2159			P00491	-0.426321	11.6766	0.2653			Q96PE7	0.382964	9.60084	0.5999			O15143	0.318496	11.8381	0.4392
	O43598	-0.568952	8.92234	0.2176			P09104	0.702393	7.59991	0.2698			P62195	0.867965	7.0701	0.6014			P08294	-0.318832	10.7571	0.44
	Q04917	-1.10051	9.66047	0.2187			Q16186	0.480669	6.78751	0.2699			P68871	-0.0953882	18.4848	0.6027			Q9H6Z4	-0.482412	7.016	0.4406
	Q6PCB0	-1.06046	9.85647	0.2197			Q96CW1	0.928649	9.68674	0.2704			Q08945	0.474146	8.09397	0.6038			Q9H4M9	-0.199742	8.49149	0.442
	P39687	0.988903	9.90002	0.2199			Q9Y5X3	-0.78549	8.56818	0.2727			P16152	-0.308055	11.8307	0.6057			P11142	0.23605	13.2299	0.4427
	P31946	-1.09452	8.69774	0.2202			P41091	0.804253	9.57597	0.2732			Q05048	0.217349	8.17274	0.6057			Q6UVK1	-0.576824	7.18875	0.4431
	P49327	0.671694	11.9743	0.2224			P31483	0.703188	7.11168	0.2734			Q00653	0.155569	11.2533	0.6059			P35611	0.706107	9.26386	0.4436
	P60981	-0.748218	10.9399	0.2227			P14868	0.795475	11.4144	0.2737			P26358	0.0480928	8.72303	0.6065			Q9UHV9	-0.90274	8.7333	0.4454
	Q9P2T1	0.957963	9.23482	0.2229			P62316	0.993494	10.0666	0.2743			Q99538	-0.394342	8.01285	0.6065			Q8NFC6	-0.510243	10.2685	0.4462
	P28482	-0.942019	9.81088	0.2244			Q9Y6U3	1.34242	5.8582	0.2744			O95336	-0.298247	10.6114	0.607			Q15126	-0.731372	7.2682	0.4465
	P09936	1.53796	8.85313	0.2264			Q16401	0.90003	7.81402	0.2745			P05386	0.868729	9.59991	0.607			P02787	-0.329037	15.2914	0.4466
	P41440	-1.63138	8.97916	0.2273			O75083	0.3223	13.3641	0.275			O75533	0.242546	7.53067	0.6084			Q02750	1.0118	8.99939	0.4468
	Q9HBL0	-1.42231	8.51466	0.2273			Q92900	1.67623	7.98635	0.2758			P49207	0.640988	6.96971	0.6089			O43813	-0.676649	9.0943	0.447
	Q15005	1.14003	8.73391	0.2304			P49591	0.938371	10.2138	0.2763			P19419	0.547847	6.33775	0.6093			O60229	0.458483	10.7058	0.4508
	P18085	0.72414	10.9704	0.2342			Q9NR31	1.20987	10.2405	0.2782			P07998	-0.665858	7.51345	0.6102			P56537	-0.668284	8.63821	0.4513
	Q00653	0.351996	11.2651	0.2344			Q12840	-0.412255	10.7453	0.2788			P05387	0.760771	9.66489	0.6115			P31946	-0.561521	8.71823	0.4517
	Q96S53	-1.13959	7.70485	0.237			Q96C23	0.58314	10.9282	0.2801			Q96FQ6	0.582811	8.98868	0.6119			P23193	-0.570609	8.35856	0.4519
	P11678	-1.72633	8.21876	0.2375			P33993	0.767746	8.09799	0.2818			Q9Y617	0.234677	8.66889	0.612			Q13126	-0.857809	9.38093	0.4527
	Q9H307	0.874124	7.36137	0.2378			P61011	0.639987	8.30796	0.2819			Q9Y2X3	0.69303	7.8267	0.6128			Q99798	0.321334	11.8007	0.4541
	Q14258	1.0069	7.21505	0.2415			P11172	0.613851	7.07604	0.282			P35858	-0.921649	7.05128	0.6131			P55884	0.289454	11.1694	0.4542
	P57721	0.673546	10.2083	0.2421			Q9BPW8	1.07644	9.12347	0.2852			P49406	-0.184205	6.89006	0.6133			Q9NYL9	-0.319549	8.31756	0.4546
	P09525	-0.995101	11.1403	0.2431			Q14651	0.570187	8.53695	0.2853			Q8TAT6	-0.338095	8.87511	0.6136			P30153	-0.292932	10.5038	0.4551
	P49458	-0.835292	9.32983	0.2432			Q14699	-0.265648	7.32315	0.2889			Q8NEZ5	0.387819	8.68588	0.6146			P21695	1.70012	7.27781	0.4552
	P01009	-1.00697	13.8183	0.2433			Q8N7H5	0.515345	7.40385	0.2918			O43143	0.211068	10.4852	0.6149			Q99536	-0.153609	12.2861	0.4555
	P01880	0.682014	10.374	0.2499			P20674	1.53138	6.37058	0.2963			Q9HA77	0.516868	6.16357	0.6153			P08575	0.70444	9.88118	0.4563
	Q9H1Y0	0.60357	8.65371	0.2509			P12277	-0.875362	10.6684	0.2965			Q96A35	-0.225709	8.41876	0.6165			P11117	0.563847	9.52741	0.4572
	Q9UNE7	-0.871358	8.48922	0.2512			P51884	-0.554308	14.3313	0.2971			Q9HB71	0.362137	8.81049	0.6165			Q96Q11	0.444025	7.96967	0.458
	P09211	-0.501962	12.5979	0.2515			Q15149	-0.755505	10.9832	0.2987			P22087	0.498721	7.99934	0.6174			Q9NP81	-0.581077	6.90501	0.4583
	P01714	0.769266	12.5179	0.2523			Q15063	1.12008	10.5664	0.2991			Q16643	0.438492	7.77195	0.6184			Q9BSL1	0.282568	8.68485	0.4587
	Q15582	0.800705	10.7303	0.2525			P16452	-1.91123	7.45447	0.2992			Q7Z7G0	-0.158957	9.30285	0.6189			P37108	-0.531525	8.13088	0.4594
	Q9UNF0	-0.958616	8.99489	0.2525			P11142	0.41715	13.2367	0.301			P52789	0.427541	8.43162	0.6191			Q96HN2	-0.542217	8.38659	0.4594
	Q9NZJ7	0.730221	9.03238	0.2533			P17096	1.38776	6.73422	0.3041			Q96DB5	-0.214364	7.69402	0.6202			P35813	1.12649	6.36548	0.4597
	Q08J23	1.21078	7.68704	0.2535			P01009	-0.702195	14.2308	0.3054			Q15124	-0.392816	10.2894	0.6213			Q13428	-0.970042	4.97875	0.4604
	Q92878	-0.349994	7.62325	0.2538			Q567U6	1.13732	6.52032	0.306			P09104	0.200538	7.37165	0.622			P43652	-0.629508	10.7871	0.4621
	Q9Y230	-0.800203	9.65871	0.2544			P42126	1.34252	9.56303	0.3065			Q9UMX0	0.44237	7.79783	0.6228			Q14677	0.917077	6.84384	0.4624
	P54886	0.977571	9.00209	0.2563			P62826	0.380857	12.9031	0.3076			P55060	1.03433	8.3679	0.6229			P61981	-0.555369	9.40574	0.4625
	Q9UJX2	0.514802	9.15799	0.2567			Q7L1Q6	1.27891	8.58066	0.3083			A2RRP1	0.345369	9.30697	0.6233			O00267	0.39391	7.20662	0.463
	Q96AB3	-0.633637	9.50152	0.2575			P31949	0.567129	11.0429	0.3088			Q96BW5	1.30935	5.74057	0.6235			P26640	-0.434738	10.1497	0.463
	O75531	-0.755277	8.21697	0.2584			Q9UNH7	1.01392	7.78632	0.3107			P09651	-0.40965	8.85294	0.6239			P10809	-0.405395	12.514	0.4632
	Q9UMX0	0.96334	7.91732	0.2593			Q9H6Z4	0.913585	6.8658	0.3116			P07900	0.273582	11.5635	0.6243			P11277	1.13375	9.09959	0.4639
	P05089	0.618668	8.99722	0.2595			O14578	0.389281	7.7414	0.3121			P21980	-0.422354	12.1209	0.6252			Q5RKV6	0.266159	7.80589	0.4639
	P48643	-1.32902	9.3445	0.2609			P60228	1.43386	8.0977	0.3128			Q15554	-0.4105	9.34552	0.6261			P09132	0.512814	9.08727	0.4667
	Q9Y285	0.511227	8.01428	0.2621			P32321	0.689772	7.83883	0.3134			P20700	-0.264214	8.82793	0.6263			Q9Y5K5	-0.355366	7.91734	0.468
	Q08945	1.51466	8.52063	0.2629			P25774	0.605062	11.4142	0.3136			P11217	0.589589	10.0696	0.6284			Q9P0M9	0.256564	8.96415	0.4692
	Q9Y5L4	-0.521197	8.60014	0.2654			A6NHL2	0.164058	9.34322	0.3152			P23246	0.43056	9.99386	0.6292			P05165	1.17054	8.46833	0.4698
	P01717	0.861518	12.3957	0.2665			P80303	1.23077	6.69795	0.3163			P27348	0.369192	10.3584	0.6302			Q96J01	0.732223	5.35205	0.4699
	P31948	-0.462953	11.3409	0.2689			P35542	-0.808323	9.14955	0.3183			P49257	-0.253188	9.14679	0.6302			Q96KP1	0.725351	7.49115	0.4709
	P09104	-0.611707	7.1434	0.2698			P61421	0.754101	8.17471	0.3189			Q96D46	0.524568	7.29459	0.6302			P13489	-0.156031	11.8485	0.4714
	P00167	-1.34027	9.41907	0.2714			O60234	0.646929	8.71248	0.3192			P55769	0.820036	8.51499	0.6305			Q14980	1.05415	7.29327	0.4721
	P14868	0.668589	11.0809	0.2737			P06727	-0.432692	10.9726	0.3192			O14556	0.102564	9.79363	0.6309			P30038	-0.981167	9.81244	0.4736
	Q9Y6U3	1.01439	6.96501	0.2744			P27635	0.930723	7.63271	0.3199			P30038	-0.395009	9.81244	0.6309			Q3SY69	0.38787	7.99288	0.4737
	P07919	-0.428875	8.4065	0.2793			Q13951	-0.755795	10.5439	0.3199			P61088	0.408093	10.0595	0.6311			O96000	-0.306561	7.92023	0.4745
	Q93034	-0.826557	7.04136	0.2798			Q08752	0.746681	9.1135	0.32			P51884	-0.221822	14.1071	0.6314			P22061	-0.280458	10.1737	0.4748
	P37837	-0.59245	11.8742	0.2802			Q02818	0.782997	8.12294	0.3204			Q9UHB9	0.850096	7.20154	0.6332			Q16658	0.510793	11.6328	0.4749
	O43813	-1.36304	9.14769	0.2806			Q9NPD3	0.864788	8.27706	0.3204			O60610	0.194779	8.42424	0.6335			Q8TBC4	-1.00967	7.90075	0.4763
	P11172	-0.742382	7.04989	0.282			O14907	0.596477	8.73212	0.3213			Q7KZF4	-0.447503	10.894	0.6339			P52272	-0.698507	10.3836	0.4773
	Q8NE71	0.614522	8.04093	0.282			Q6GMR7	0.777194	8.80597	0.3216			P28482	0.565485	9.7354	0.6342			Q16650	-0.223719	9.21535	0.4776
	Q6GMR7	-0.97279	8.16018	0.2847			Q14790	0.446774	8.82397	0.3231			P30419	0.121781	8.06672	0.6349			Q2TAA2	-0.395988	7.99038	0.4778
	Q9NR28	-0.604017	9.44269	0.2855			Q7Z4W1	0.725584	10.3505	0.3239			O75608	-0.188964	10.6826	0.6358			Q13308	-0.671431	8.62977	0.478
	Q9UN86	1.01698	6.96135	0.2868			P61026	0.90689	8.09769	0.324			P49720	0.295467	9.04084	0.6363			Q9BRG1	-0.663055	7.58593	0.4798
	O15347	0.647651	8.07742	0.2873			P04083	-0.446145	13.4926	0.3248			P09543	0.68795	8.14074	0.6364			P19419	-0.717788	6.33775	0.4808
	Q16774	-0.710982	8.52539	0.2874			P02765	-0.576939	12.9933	0.3254			P62249	0.413171	9.19396	0.6368			Q5TDH0	-0.414274	8.50731	0.4811
	A2RRP1	-0.698676	9.55033	0.2916			P21695	-1.70397	6.86382	0.3269			B2RXH4	0.980628	12.8013	0.6379			P30048	-0.311824	12.3818	0.4812
	Q12834	0.262381	10.1762	0.2965			P54727	0.544316	10.6788	0.3294			Q9Y237	0.141043	8.92681	0.6379			P43490	-0.655165	10.7728	0.4822
	Q9H074	-0.868016	7.49239	0.3006			P18669	0.647297	10.4489	0.3295			P36578	-0.355362	9.77644	0.6386			P62310	-0.60626	10.72	0.4824
	O95340	-0.775538	8.10998	0.3018			P02656	-0.815586	9.3053	0.3301			P00441	-0.382771	12.8407	0.6397			P31942	-0.922575	8.81387	0.4825
	P01860	0.481371	12.6443	0.3027			Q9UBB9	-0.341142	8.96522	0.3303			P14543	-0.258633	8.61677	0.6398			Q6UXN9	0.616415	7.57535	0.4826
	O95260	-0.685798	9.41945	0.3065			Q8IXM3	0.57309	8.21702	0.3318			Q8TCT9	-0.254803	7.9401	0.6401			Q8TAT6	0.458667	8.87511	0.484
	O15264	-0.512881	8.14645	0.307			O95865	-0.573214	11.1095	0.3328			O75323	-0.564476	9.27776	0.6403			Q9NTZ6	0.351788	8.04846	0.4844
	Q9BPW8	-0.876107	8.67226	0.3104			Q8TCT9	0.624918	7.48814	0.3335			Q32P44	-0.328205	8.2484	0.6404			P54886	-0.382308	8.89566	0.4847
	O75592	0.77983	9.08576	0.3117			Q92499	0.896967	11.3675	0.3341			P26447	-0.0373008	12.1745	0.6407			P10619	0.380014	9.2145	0.4858
	Q96S66	0.171713	8.02651	0.3119			P55884	0.62366	11.2264	0.3346			Q9NY12	0.601573	8.13453	0.641			O15264	-0.308413	8.142	0.4871
	Q14240	-1.06745	9.74576	0.312			A6NL28	0.866524	10.5031	0.3348			P46940	-0.0339097	12.3665	0.6421			O94788	0.662142	8.14597	0.4872
	Q8N392	-0.464031	8.02788	0.3143			Q9Y4B6	0.368419	7.58432	0.3361			Q9UIA9	0.395157	7.51747	0.6423			P00492	-0.531462	10.1305	0.4877
	Q53H82	-1.04721	7.71191	0.3148			P60900	0.337136	11.7251	0.3376			P22694	0.309992	8.92777	0.6434			P57764	-0.637278	7.97379	0.4902
	P09496	-0.793452	10.2615	0.3153			Q9BPZ7	-0.236102	9.68629	0.3381			Q9H488	0.228352	7.85661	0.6437			P68104	0.330925	8.69091	0.4902
	P52758	-0.947219	6.64388	0.3203			Q8WYP5	0.43674	9.05451	0.3404			P18583	-0.289733	7.30409	0.6448			Q08257	0.474588	11.9375	0.4909
	Q02818	-0.712524	8.25626	0.3204			Q92530	0.561812	9.13614	0.3408			Q9BTW9	1.00744	7.52668	0.6465			P56470	0.498661	7.79215	0.4917
	Q8IZP0	-0.733265	8.85842	0.3207			Q63HN8	0.854789	6.95601	0.3429			P48506	-0.149632	9.68973	0.6468			P50542	-1.13108	12.7288	0.4918
	P30040	-0.679372	11.1641	0.3227			P60174	0.210244	14.1203	0.3434			Q9H444	-0.231203	5.57923	0.6469			O75533	0.422466	7.53067	0.4927
	O43272	-0.453593	9.16826	0.3245			Q14247	0.871084	9.31132	0.3436			P19338	-0.166871	13.3794	0.6472			P07451	-0.245688	9.90754	0.4935
	P02765	-0.795694	12.3571	0.3254			Q9Y678	1.45077	8.9227	0.3436			P06276	-0.274794	9.80814	0.6479			P00325	-0.698834	13.0992	0.4955
	P43243	0.850046	8.83005	0.3261			Q9UBR2	0.864004	11.1787	0.3437			Q9Y6K5	0.259216	8.12401	0.6485			P02144	-0.250923	9.52743	0.4962
	Q9H008	-0.892585	9.54895	0.3261			Q9BT09	0.61777	8.51069	0.344			P46379	0.476156	8.23683	0.6492			A0AV96	0.394315	7.66803	0.4967
	P18669	-0.714993	10.2447	0.3295			P28070	0.565527	9.94315	0.3445			Q9BY44	0.179105	9.02887	0.6499			Q9C0E2	1.12547	6.44609	0.4967
	Q969T9	1.12946	9.36634	0.33			P54619	0.747804	7.99839	0.3445			P49589	0.519613	9.11149	0.65			P31040	0.475739	9.44212	0.4974
	Q9H2G2	0.556854	8.12244	0.3334			O75822	1.09912	7.37147	0.3483			P35580	0.0858365	8.91319	0.6508			Q8IWB7	0.591765	7.94397	0.4981
	A6NL28	-0.686316	10.666	0.3348			Q12874	0.744459	6.50991	0.3497			Q16186	0.179518	7.02157	0.6529			Q9H488	0.505523	7.85661	0.4984
	P36222	0.714073	6.08059	0.3369			P07858	0.663594	12.8289	0.3508			P19013	-0.258765	8.17609	0.653			P62316	-0.595019	10.0165	0.4985
	O00584	-0.85104	8.05476	0.3381			P49354	0.592435	7.04142	0.351			P31948	-0.171301	11.5504	0.6542			O14531	0.437215	8.26337	0.4992
	Q9BPZ7	0.313052	9.6908	0.3381			Q9HCB6	-0.724274	10.1528	0.3515			Q9Y3I0	0.233425	10.6101	0.6548			P63279	-0.634065	8.58468	0.4995
	P18621	0.95268	7.20568	0.3401			P62330	0.902024	10.6894	0.3525			Q14108	-0.271052	9.65395	0.6551			P00568	-0.321295	10.6264	0.4996
	Q92530	-0.798619	9.31245	0.3408			P27695	0.512423	10.6379	0.3537			Q92783	0.156093	8.63722	0.6554			Q9H0R4	-0.87111	8.2694	0.5011
	Q13308	1.09186	8.54771	0.3412			P04229	0.649691	7.8213	0.3563			Q9NVA2	0.329469	9.40056	0.6556			P04211	-0.743521	11.601	0.5021
	P12004	0.830894	9.38899	0.3427			P02652	-0.673013	11.224	0.3599			P62330	-0.374304	10.1962	0.6561			Q9Y333	-0.563983	9.7461	0.5021
	Q63HN8	0.654207	7.67658	0.3429			Q04917	0.523821	9.64158	0.3604			P22748	-0.105138	8.34883	0.6595			P46379	-0.68516	8.23683	0.5022
	P10809	0.549577	12.4752	0.3446			Q9UI30	0.481193	6.9053	0.3604			P53990	1.20974	6.9249	0.6605			Q9H3P7	0.464043	8.67417	0.5025
	O60504	-1.21216	6.74931	0.3464			Q14155	0.72238	7.21258	0.3606			Q99714	-0.222682	11.1868	0.6608			P17213	0.857624	9.96544	0.5028
	O15031	0.93616	6.87519	0.3475			P13646	-1.08788	6.90817	0.3633			Q15063	-0.383827	10.1065	0.661			P25788	-0.290837	11.5033	0.5043
	O75348	-0.781076	9.54898	0.3485			Q9P0V9	-1.01344	7.54757	0.3649			P41218	-0.490853	6.91151	0.6612			P07858	0.36847	12.6919	0.5046
	P54868	0.542772	4.23275	0.3499			P55011	0.810638	8.29227	0.3664			P51649	0.620085	8.36951	0.6613			P62241	-0.598453	9.6545	0.5063
	P61421	-0.530315	8.38654	0.3502			P30566	-0.321462	9.88088	0.3671			P60983	0.529104	7.69766	0.6613			Q08431	-0.497558	8.30935	0.5064
	Q9HCB6	-0.853972	8.69395	0.3515			Q9H4B7	1.44156	8.18753	0.3679			Q9NVN3	-0.518703	14.8167	0.6616			Q32P44	-0.833742	8.2484	0.5071
	Q08431	-0.953247	8.32214	0.3528			O00567	1.04178	7.45826	0.3681			Q99598	0.444559	8.57879	0.662			O60716	-0.429426	7.10505	0.5094
	Q92979	0.44659	7.31429	0.3535			P10644	0.536175	8.11427	0.3703			P05455	0.311765	9.99996	0.6645			P29590	-0.296486	8.19659	0.5118
	P63173	-1.00315	6.6005	0.3551			P35606	0.807062	10.8711	0.3705			P00736	-0.450339	9.59548	0.6648			P51812	0.456148	7.84783	0.513
	Q8WTS6	0.734866	8.72181	0.3554			Q86U42	0.664247	8.74017	0.3709			Q9BRP4	0.103908	8.34939	0.6649			Q13509	-0.492623	8.54099	0.5133
	P04229	0.690029	9.51993	0.3563			P28062	0.778622	10.3083	0.3721			P35606	-0.227084	10.9224	0.6658			Q12824	-0.293686	6.92369	0.5145
	Q99584	-0.989688	6.95626	0.3575			Q15428	0.647386	6.05006	0.3751			Q32MZ4	0.517311	7.38905	0.6669			P08962	0.603173	8.33365	0.5151
	Q14155	1.05783	7.96107	0.3606			Q9P016	-0.441913	7.68832	0.3755			Q13547	-0.304338	7.59559	0.6672			Q13561	-0.421911	9.00487	0.5152
	O15145	-0.784296	10.3248	0.3609			Q13185	0.681895	7.68033	0.3761			Q08752	-0.140057	9.2097	0.6682			Q9Y547	-0.41823	8.7856	0.5153
	O15400	-0.816784	8.57947	0.3612			P43487	0.723034	9.74233	0.3766			Q01415	-0.233607	8.48018	0.6684			Q00765	0.766624	7.37863	0.5167
	O95994	-0.780772	8.13305	0.3628			Q14697	0.396663	12.1065	0.3767			Q9BSV6	-0.503414	12.7691	0.6688			Q12882	0.345301	8.09046	0.5172
	Q9P0V9	-1.15225	8.04332	0.3649			O75874	0.694888	12.281	0.3771			P10606	0.727735	8.7312	0.6693			Q9NRN7	-0.646864	7.31198	0.5174
	Q9NSD9	0.717457	9.1375	0.3662			P19419	1.08964	6.38024	0.3777			P14317	0.433025	8.92616	0.6702			O95302	0.546438	8.69207	0.5183
	P52895	1.1308	7.03299	0.3666			O00232	1.00587	8.32689	0.3789			P22102	0.191256	9.58926	0.6702			Q9Y315	-0.356969	7.19299	0.5188
	Q9H4B7	1.34582	9.1051	0.3679			Q15274	0.603609	7.78718	0.379			P32321	0.267579	7.88059	0.6706			Q9Y4L1	0.2786	11.1186	0.5196
	Q99733	0.741387	8.16532	0.37			O95861	0.730787	10.4206	0.3811			P49903	0.894058	8.48365	0.6708			P02730	-0.246384	11.6896	0.5207
	P10644	0.51424	8.77418	0.3703			P54920	-0.726773	9.41958	0.3815			P20936	0.147722	7.05839	0.6715			Q14157	-0.180963	7.40092	0.5207
	Q6UB35	-0.150378	7.96719	0.371			P46379	1.0374	8.28908	0.3816			P35659	0.407612	7.87362	0.6716			O43252	-0.480682	8.19737	0.5219
	O60888	-0.901567	9.4406	0.3767			O60637	0.396101	7.98235	0.383			O14908	-0.584986	8.36328	0.6718			Q1KMD3	0.400702	11.3774	0.5222
	P53582	0.54406	9.70187	0.3773			O00429	1.16079	6.04339	0.3845			P26196	0.394326	7.91492	0.672			Q13951	-0.34145	10.5156	0.5233
	Q9UNH7	-0.655898	7.61158	0.3778			Q9NP79	0.709597	7.6559	0.3846			Q7L2E3	-0.513679	4.40094	0.6721			P38919	-0.531266	10.1256	0.5249
	Q15274	0.575935	8.72594	0.379			P56470	0.797446	7.23824	0.3853			Q9NR31	0.363819	10.0159	0.6723			P41440	-0.71299	9.59533	0.5249
	Q92597	0.77972	8.78362	0.3796			P48723	0.910988	6.85155	0.3868			P15586	-0.355399	10.0853	0.6726			Q96I99	-0.695131	10.0587	0.5249
	O95861	0.488945	10.0961	0.3811			Q9BQ69	0.387224	7.34911	0.3868			O75964	0.721928	8.24363	0.6731			Q08495	0.754628	8.46275	0.5258
	Q14192	0.451505	6.99988	0.3813			Q9HC38	-0.232736	12.1764	0.3877			Q9NZA1	0.0259986	9.71398	0.6735			P49721	-0.349202	10.5775	0.5267
	Q9UBN7	0.486488	9.06597	0.3813			P30041	-0.256882	13.9903	0.3886			Q96EP5	-0.263971	7.54573	0.6738			P09455	-0.772645	8.12162	0.5273
	Q9BXW9	1.03559	7.73864	0.3815			P46940	-0.259939	12.552	0.3889			O60749	0.360915	9.57523	0.6743			P07686	-0.708181	11.3737	0.5288
	Q16555	-0.407567	13.0285	0.3839			Q16831	0.682985	8.03601	0.3914			Q96L92	1.01546	7.40343	0.6743			Q9Y237	-0.518834	8.92681	0.5297
	Q13509	0.99549	8.63213	0.3845			Q14116	1.04487	7.18028	0.3919			P46063	-0.362784	9.31886	0.6749			Q99584	-0.288901	6.67594	0.5312
	Q15121	-1.17633	7.65507	0.3861			Q13243	0.524193	7.95247	0.3928			P32969	0.631342	8.18187	0.6754			Q99611	0.526539	8.8281	0.5324
	Q9BQ69	-0.412591	7.46381	0.3868			Q14767	0.581582	8.38934	0.3934			Q7LGA3	0.0562957	9.39206	0.6761			O60341	0.463537	6.1935	0.533
	Q13561	-0.809557	8.89075	0.387			Q99571	-0.447346	8.93317	0.3979			Q15121	0.671338	7.58331	0.6764			Q9NR45	-0.38711	10.3897	0.5334
	O00429	-0.714876	6.15427	0.3899			P43652	-0.991732	10.9725	0.3983			P09960	-0.198552	12.3512	0.679			Q9Y6Y0	0.656399	7.59746	0.5339
	P04206	0.613554	11.2057	0.3906			Q08495	-0.836934	8.18632	0.4			Q9NQX3	-0.540979	8.95297	0.6802			P04839	0.731592	7.91881	0.5351
	O43491	0.6501	8.59705	0.3911			P26641	0.473548	12.3557	0.4003			P35637	-0.417601	9.3686	0.6805			P68366	0.370869	9.97827	0.5359
	Q16831	0.568645	8.60868	0.3914			P35568	-1.12014	11.5987	0.4009			Q13200	0.603211	9.34706	0.6806			P17987	-0.422659	10.858	0.5364
	P30533	0.468553	6.47329	0.3917			Q2KHT3	0.862948	8.42521	0.4012			Q15819	0.210484	9.70231	0.6812			P08243	1.02072	7.56236	0.5373
	Q14116	0.769794	7.88441	0.3919			O75347	0.606286	10.2251	0.4032			Q6P2Q9	-0.451082	7.86279	0.6812			Q8IZQ5	0.358732	8.94045	0.538
	Q7L804	0.422107	11.0473	0.3933			Q8N335	-0.551748	10.2309	0.4045			Q9H3K6	0.291389	8.93087	0.6816			P78371	-0.544888	10.2068	0.5381
	Q14767	0.572273	7.57779	0.3934			P25788	0.489571	11.4333	0.4051			P13671	-0.689947	10.3639	0.6819			Q9Y295	-0.364384	8.06622	0.5399
	P20674	-0.784206	6.28543	0.3972			Q9NY65	0.715472	9.5449	0.4051			P28066	0.39391	11.5398	0.6835			Q52LJ0	-0.320161	6.94452	0.5401
	Q99571	0.543011	9.46246	0.3979			P13639	0.329077	13.844	0.4059			P48723	-0.225001	6.992	0.6843			Q9Y2T2	0.809467	7.38188	0.5413
	P35625	0.749681	7.43943	0.3981			Q99715	1.20662	8.98917	0.4063			Q5TEJ8	0.49638	7.44506	0.6857			P46926	-0.486858	9.96457	0.5424
	Q2KHT3	0.574092	8.82107	0.4012			Q9BXW7	0.696392	7.13213	0.4066			P40926	-0.277788	13.2286	0.6858			O43837	-0.684661	7.83451	0.5425
	P55265	0.550133	7.42118	0.4014			P49207	1.21942	6.66426	0.4076			P60468	0.185384	9.34068	0.6867			Q96QR8	0.479312	6.37418	0.5426
	Q9Y3E1	0.566914	9.77432	0.4029			P53621	0.881351	11.5835	0.4087			P62841	0.503623	7.04904	0.687			P29692	-0.507524	11.6608	0.5444
	O75347	-0.507968	10.2865	0.4032			P40121	0.396748	12.9243	0.4095			P55011	0.314332	8.14637	0.6871			P08238	-0.379941	11.4672	0.545
	Q01130	-0.461673	9.69808	0.4053			Q9BYT8	0.800517	6.37433	0.4099			Q06210	0.217294	9.07097	0.6885			Q9BY44	0.453083	9.02887	0.5462
	O60749	-1.04684	9.57043	0.407			P51888	-0.538029	12.3851	0.4127			Q9Y3D6	0.705392	8.27107	0.6891			P55809	0.448777	8.50785	0.5467
	P60228	-0.718239	8.21631	0.4071			Q9HAV7	0.820262	7.94994	0.4147			P08865	0.389193	11.5804	0.69			P69892	-0.708771	9.88463	0.5472
	P49207	1.15924	7.27516	0.4076			O43670	0.611406	8.82751	0.4162			O60504	-0.500642	6.84974	0.6903			O60264	0.850163	5.97663	0.5473
	Q9UQB8	-0.633902	7.31733	0.4099			Q14653	0.810311	8.45149	0.4164			O95302	0.20114	8.69207	0.6909			Q96P48	0.296736	8.65857	0.5493
	Q13363	-0.956756	6.84881	0.4114			Q96C86	0.472131	8.71844	0.4185			P14868	-0.27009	11.2476	0.6909			Q6P1N9	-0.334837	6.83915	0.5505
	Q9H6Z4	-0.652048	7.16621	0.4147			Q5TDH0	-0.818541	8.92745	0.4186			Q5SSJ5	0.761934	8.57236	0.6911			P12268	-1.12875	8.01451	0.5518
	Q07812	-0.685431	8.29415	0.4174			Q96GX9	0.854112	8.03853	0.4222			Q9Y3C6	-0.30076	8.79288	0.6912			Q8NE71	0.213253	7.85421	0.5518
	P34896	0.737324	8.41115	0.4184			Q58FF6	0.873098	8.93579	0.4238			Q14141	0.541271	9.12084	0.6931			P43243	0.307081	8.58029	0.5522
	Q14247	0.53629	8.46097	0.4204			Q9Y266	0.607678	9.22578	0.4244			Q01780	0.292944	10.1044	0.6936			P51159	-0.314759	8.5244	0.5525
	O75874	0.415704	11.8615	0.4224			P04844	0.782844	8.7217	0.4247			P06702	0.32507	13.3252	0.6942			P04843	0.569516	10.5571	0.5533
	Q99442	0.291176	8.85571	0.4224			P15311	0.382812	12.0874	0.4255			Q14697	-0.213131	12.1682	0.6943			P07998	-0.956042	7.51345	0.5536
	Q86Y82	-0.798059	7.71313	0.4225			P00167	-0.911966	8.86416	0.4281			P12268	-0.44896	8.01451	0.6947			Q6PCB0	-0.385262	10.2251	0.5548
	P43246	0.725707	6.03381	0.4226			Q7Z2W4	0.723831	8.56924	0.4288			P13761	0.260505	11.8438	0.6953			Q5VWZ2	-0.641563	8.27646	0.5563
	Q9Y266	-0.572339	8.69509	0.4244			P05109	-0.629375	13.1653	0.4301			Q96TC7	-0.015549	9.05963	0.6954			O75369	-0.17791	11.4179	0.5566
	Q7Z4W1	-0.332974	10.4867	0.4252			Q9UK76	0.547674	7.92998	0.4312			P33241	0.193318	7.89367	0.6959			P63010	-0.421369	9.64932	0.5566
	P15311	-0.454786	11.9723	0.4255			P12081	1.11719	9.25852	0.4316			P35568	-0.389429	11.0765	0.6961			P05387	-0.664222	9.66489	0.5567
	Q12874	0.45055	7.01134	0.4258			P07900	0.525523	11.5685	0.4318			P03973	-0.172908	9.34252	0.6962			Q96AE4	0.231801	11.3928	0.5597
	Q9UNM6	-0.543382	8.23282	0.4264			O75569	0.474259	7.54868	0.432			P62316	0.394505	10.0165	0.6975			Q08752	0.524862	9.2097	0.5599
	A0M8Q6	0.870502	9.79906	0.4271			P55210	0.628408	9.30519	0.4338			P68402	-0.298879	11.1153	0.6977			Q9NZ08	0.489304	10.6652	0.5601
	P08240	-0.385854	7.08087	0.428			P12814	-0.289701	12.3724	0.4404			Q12824	-0.0977962	6.92369	0.6979			Q9BQ67	0.341256	7.80293	0.5611
	P17096	-0.96152	5.32013	0.428			Q01780	0.559801	10.2067	0.4427			Q9Y5Q9	-0.175335	8.52599	0.6984			P30419	-0.341806	8.06672	0.5614
	P32322	0.572492	6.8209	0.4296			P52758	0.653754	7.14747	0.4431			P17980	0.637392	9.04365	0.6985			P12004	-0.547081	9.19933	0.5619
	Q15631	-0.941892	8.01273	0.4341			Q9UHV9	1.11915	8.95191	0.4454			Q9Y570	0.330728	8.34635	0.6988			Q9P0V9	0.426342	7.79544	0.5619
	Q14344	-0.751639	8.61952	0.4357			P32969	1.37104	8.07122	0.4459			Q14192	-0.132136	7.22831	0.699			P48643	-0.561176	9.1707	0.5636
	O14732	0.575996	7.6837	0.4358			P68106	-0.550112	10.3082	0.4459			Q13884	0.479729	9.09496	0.6991			P0CG39	-0.607717	10.1412	0.5642
	P61981	-0.947827	9.41998	0.4383			Q86X55	0.601167	7.49044	0.446			Q04760	-0.142274	12.0998	0.7003			Q96JY6	-0.251251	8.19818	0.5659
	P56537	1.00122	8.64105	0.4392			O60888	0.660895	9.85102	0.4465			Q9Y5S9	-0.36492	8.14859	0.7003			Q96GX9	0.502596	8.46774	0.5667
	Q9UBF2	0.355856	7.84787	0.4398			Q15126	0.78563	7.30532	0.4465			O95865	-0.0179176	10.9297	0.7009			P51991	-0.284869	11.1517	0.5668
	P62258	-0.727682	12.2186	0.44			P02787	-0.566318	15.4718	0.4466			P30085	0.459298	9.20627	0.7009			Q9Y5X3	-0.276876	8.54678	0.5678
	P80511	0.429843	8.59633	0.442			Q99584	0.709383	6.39562	0.4469			Q16543	0.432094	9.51873	0.7015			Q6P1J9	0.251399	6.55056	0.5698
	P25788	-0.37223	11.5734	0.4435			P49721	0.49386	10.4744	0.4475			P34897	0.308034	11.1818	0.7018			Q66K74	-0.390933	7.87909	0.5699
	P61457	-0.692566	10.2082	0.4444			P50991	0.575111	10.4297	0.4497			P53384	0.376539	9.21939	0.7018			Q9NQR4	-0.687152	9.76615	0.5705
	P02787	-0.502721	15.111	0.4466			Q12979	1.69384	6.76116	0.451			Q9UBC2	0.654762	5.75805	0.7022			Q12792	-0.3348	9.20741	0.5706
	Q02750	0.853288	9.38713	0.4468			Q8N1G2	0.257391	9.39533	0.4526			P12081	0.392501	9.1005	0.7023			Q9UMZ2	-0.798304	6.86516	0.572
	P49721	-0.617001	10.6806	0.4475			Q13126	0.692335	9.78584	0.4527			P36980	-0.10615	8.17012	0.7026			P28702	-1.18393	8.3094	0.5724
	P30046	-0.724348	11.7769	0.4487			Q99798	0.317295	11.796	0.4541			P00167	0.769065	9.14161	0.7029			O94855	0.40187	8.13425	0.5726
	P20936	0.475559	6.91791	0.4493			Q04726	0.219969	7.63322	0.4542			Q9UNN5	0.120154	7.0918	0.7031			P25786	-0.44844	10.5113	0.5734
	Q7L5N1	-0.714752	8.60798	0.4494			P37837	0.294124	11.9868	0.4545			Q07955	-0.241798	11.1734	0.7039			Q9Y5S9	-0.652308	8.14859	0.5736
	P55263	-0.708808	8.70925	0.4503			Q9NYL9	0.381769	8.09853	0.4546			O95319	0.259298	7.50027	0.7047			O43776	-0.237067	11.5842	0.5738
	A0MZ66	0.374413	7.96616	0.4511			P30153	0.381178	10.3869	0.4551			Q969G5	0.0411029	8.03307	0.7056			Q96EP5	0.488089	7.54573	0.5738
	P23193	0.563339	8.44073	0.4519			O60610	0.451545	8.63386	0.4553			Q14194	0.190514	8.66651	0.7058			Q8WVX9	0.188321	10.21	0.575
	P68106	0.431589	10.6561	0.452			P08575	0.699354	9.85307	0.4563			P26038	-0.0917187	14.1034	0.7072			Q92973	0.311992	7.8663	0.5757
	Q13126	0.596331	8.97603	0.4527			Q99714	0.468213	11.204	0.4594			Q969S9	-0.275562	10.7011	0.7078			P07585	-0.0659066	11.0968	0.5783
	O94832	-0.54815	7.70976	0.4547			P04440	-0.516664	7.93971	0.4603			P55058	-0.45317	8.68747	0.7085			P51610	0.454577	7.08984	0.5801
	P30153	-0.67235	10.6207	0.4551			Q13428	-0.687894	5.53117	0.4604			Q08209	0.285447	9.24321	0.7085			Q9P2N7	-0.30038	7.20724	0.5802
	Q01780	-0.435395	10.0021	0.4553			Q9H3U1	0.876238	7.72209	0.4608			P53582	0.0897983	9.77148	0.7091			P42330	-0.847464	7.32291	0.581
	P55327	0.488405	8.11835	0.4562			O43491	-0.403282	8.25876	0.463			Q15717	0.267596	9.82796	0.7102			P00918	-0.208406	14.0591	0.5815
	P11171	-0.700117	8.96668	0.4571			P46977	0.668399	8.13338	0.4657			P40306	0.561589	7.7429	0.7108			Q15637	-0.528213	8.01614	0.5825
	Q9BUH6	-0.394477	8.82438	0.4572			Q9Y5K5	0.415189	7.94162	0.468			Q969X5	0.238799	8.76782	0.7108			Q99541	-0.309102	8.39162	0.5826
	Q14152	-0.702144	9.60279	0.4579			Q9P0M9	0.242994	8.83759	0.4692			P31949	0.195831	10.9637	0.7114			Q12931	-0.660978	8.74154	0.5838
	Q96HN2	0.399351	8.33126	0.4594			P05165	-0.820012	8.33214	0.4698			Q08J23	0.259879	7.76055	0.7116			Q9NP61	0.121549	8.63176	0.5846
	P21964	-0.511709	7.98853	0.4599			Q96J01	0.642265	5.04426	0.4699			Q4G0N4	0.773725	7.6033	0.7119			P61289	-0.661668	8.17074	0.5847
	Q9H3U1	-0.695791	6.26665	0.4608			Q96KP1	0.740652	7.00191	0.4709			Q12907	0.361049	10.4307	0.7121			P33241	-0.512366	7.89367	0.5853
	O94826	-0.371225	7.54272	0.461			P15907	0.197935	9.00231	0.4718			Q9BRG1	0.256715	7.58593	0.7129			O95777	0.301017	10.2266	0.5859
	P13646	0.527185	7.07919	0.4616			Q3SY69	0.670872	7.97074	0.4737			P52306	0.308624	7.37158	0.7136			O60437	0.0232025	8.80727	0.5862
	Q9H2U2	-0.604524	9.66123	0.462			Q16658	0.326768	11.5911	0.4749			Q92747	-0.270557	9.57722	0.7149			Q06203	0.244617	8.25042	0.5862
	P10606	-1.10131	8.83952	0.4643			Q9NZ08	0.900574	10.6589	0.4766			O43148	-0.263688	6.65172	0.7151			P42025	0.0902133	8.34023	0.5869
	Q6ZRS2	0.611467	9.18223	0.4659			P52272	0.896575	10.5749	0.4773			Q14258	-0.250711	7.45446	0.7152			P33993	0.385835	8.2212	0.5885
	O95447	-0.357344	12.1637	0.4663			Q08945	0.756279	7.6673	0.4776			Q9HBL0	-0.234766	8.43278	0.7162			O00231	-1.16255	8.47322	0.5886
	P09132	0.410646	9.21403	0.4667			Q2TAA2	0.357909	8.0042	0.4778			Q92900	0.280795	8.33938	0.7166			Q9H0U3	0.431957	8.84503	0.5927
	Q9P0M9	0.249875	9.09071	0.4692			Q9BRG1	0.576383	7.68752	0.4798			Q13451	0.369173	9.39749	0.7169			P55735	0.437544	8.37092	0.5929
	P05165	0.976299	8.60452	0.4698			Q96Q11	-0.295375	7.7484	0.4816			Q9P0J1	0.13752	6.77798	0.7169			P36980	0.770793	8.17012	0.5936
	Q96J01	0.87555	5.65984	0.4699			P61769	-0.716771	9.13597	0.4817			O43684	0.176403	9.44146	0.7173			P13667	0.159159	13.3531	0.5938
	Q8N1G2	-0.19679	9.17741	0.4732			Q13232	0.641225	9.02286	0.4822			P60900	-0.209445	11.76	0.7181			P16452	1.30315	7.83248	0.5951
	P11686	-0.5293	9.27945	0.4747			Q6UXN9	0.815649	7.42909	0.4823			Q13153	0.107005	7.32705	0.7182			Q53EL6	-0.380552	8.30735	0.5953
	O15511	-0.480406	11.1297	0.4759			P31942	1.15212	8.93824	0.4825			Q9NZM1	-0.104797	8.67834	0.7208			O75636	1.07994	7.54871	0.5954
	Q04637	-0.282745	8.99083	0.4775			Q8TAT6	0.601649	8.84496	0.484			P09525	-0.327465	11.5256	0.7211			P28676	-0.0354125	8.9309	0.5964
	Q2TAA2	-0.378776	7.97655	0.4778			P21912	0.890545	8.16249	0.4851			Q13435	0.16149	7.61175	0.7222			Q2KHT3	0.251434	8.62314	0.5981
	P62269	-0.517574	9.8167	0.481			Q9BXJ9	0.714705	8.21059	0.4857			P69905	0.0108379	17.1879	0.7225			Q969S9	-1.12827	10.7011	0.5991
	P30048	-0.293881	12.3082	0.4812			P10153	-0.568743	10.2882	0.4867			Q8TAX9	0.162221	9.25802	0.7225			Q9GZP4	-0.177619	9.77434	0.6009
	Q96Q11	-0.292406	8.19094	0.4816			Q96DB5	0.554844	8.00975	0.4877			Q9P258	0.178467	10.6593	0.7225			Q92598	0.477413	9.23979	0.6032
	P80303	-0.641257	6.45628	0.4824			P55259	-0.447756	9.47943	0.488			O95757	-0.132937	9.63104	0.7228			Q15437	0.468541	9.5171	0.6057
	Q58FF6	-0.415626	8.97712	0.4826			P61966	0.341952	9.42067	0.4893			Q14103	0.323926	10.1478	0.723			Q00653	-0.108329	11.2533	0.6059
	P35611	-0.316925	9.36911	0.4859			Q15631	0.688279	7.35847	0.4894			P62244	0.252468	10.9046	0.7245			P05386	-0.245249	9.59991	0.607
	Q9NX63	-0.75783	6.32367	0.4874			P07305	0.546615	7.71093	0.49			P04083	0.234389	13.3511	0.7248			Q9BUJ2	0.436627	9.5845	0.6071
	Q16352	-0.328599	9.32556	0.4879			P57764	0.679558	8.13998	0.4902			Q15436	0.367907	8.62892	0.7248			P43307	0.324298	9.25348	0.6074
	P61966	-0.374139	9.14102	0.4893			Q9GZZ9	0.502972	8.01723	0.4905			Q8IZP0	0.428004	8.79088	0.725			O43488	-0.406976	10.3839	0.6085
	Q08257	0.44242	12.1333	0.4909			Q32P44	1.14207	8.53888	0.4907			Q9P2N7	0.430161	7.20724	0.725			P49207	0.580803	6.96971	0.6089
	P56470	-0.420899	8.34607	0.4917			Q08257	0.276589	11.7416	0.4909			P63241	-0.0786019	8.41213	0.7261			P22234	-0.399719	10.3575	0.6107
	O43488	-0.813573	10.3156	0.4925			Q9Y5S9	1.08402	8.4029	0.4911			Q13148	0.606456	8.60038	0.7265			O75592	-0.182178	9.28134	0.6115
	P06737	-0.862506	8.22787	0.4932			P13797	-0.2054	12.0306	0.4914			Q96DI7	-0.217955	8.15908	0.7266			Q96FQ6	-0.362032	8.98868	0.6119
	Q13442	-0.386488	8.21534	0.4936			P50542	0.76713	13.0978	0.4918			Q8NE86	1.04991	8.1426	0.7269			Q9Y2X3	-0.371242	7.8267	0.6128
	Q14980	0.592568	8.05003	0.4942			P02144	-0.373496	9.51809	0.4962			Q01085	-0.338192	8.8367	0.7276			Q16555	0.229194	13.0654	0.6133
	P31937	-0.49865	8.6239	0.4945			Q9C0E2	-0.460974	5.86248	0.4967			P05161	-0.123933	8.1637	0.728			Q9BXJ9	-0.347436	8.32037	0.6135
	P84103	-0.481963	9.68153	0.4946			Q14894	0.638175	7.86253	0.4977			P28065	-0.223836	11.1183	0.728			P22748	1.16505	8.34883	0.6144
	Q9C0E2	-0.544455	7.02969	0.4967			Q8IWB7	0.57825	7.89837	0.4981			Q13426	-0.527054	8.03	0.728			Q8NEZ5	-0.476441	8.68588	0.6146
	Q14894	-0.56538	8.40726	0.4977			P35900	0.852941	8.15668	0.4983			Q9UHR5	-0.5639	10.2828	0.728			O43143	0.240711	10.4852	0.6149
	P11217	-0.804477	10.1552	0.4984			P63279	0.396928	8.63798	0.4995			Q9H008	0.409592	9.68978	0.7282			P05455	-0.597914	9.99996	0.6152
	Q7LBR1	-0.290347	8.57956	0.4984			Q8N392	0.290975	7.68199	0.5			P69891	0.670972	9.66727	0.7295			Q9HA77	-0.856202	6.16357	0.6153
	P63279	-0.657996	8.53138	0.4995			Q9H0R4	0.721791	8.48158	0.5011			Q96T51	-0.135042	5.70983	0.7297			P19525	-0.368	7.05348	0.6163
	Q9Y333	0.323077	9.66879	0.5021			P17213	-0.590943	9.8033	0.5028			Q9HC35	0.0810937	10.9278	0.7301			Q9H2G2	-0.157394	8.06637	0.6171
	P17213	0.475737	10.1276	0.5028			P43246	0.483975	6.9729	0.5045			P62910	0.439637	8.12826	0.7316			Q969G5	-0.204423	8.03307	0.6174
	Q9NVA2	-0.762069	9.44004	0.5053			Q9NZW5	0.641141	9.87995	0.5067			Q6IA86	0.0185047	8.92299	0.7327			Q16643	0.361646	7.77195	0.6184
	Q96D15	0.450813	6.53916	0.5073			Q6DD88	0.573496	5.62058	0.5079			Q9BUP0	0.120125	9.93503	0.733			Q7Z7G0	0.639608	9.30285	0.6189
	Q6DD88	-0.671665	6.26168	0.5079			Q9NRX4	0.520772	7.28773	0.5082			Q9Y696	0.209709	10.5807	0.7339			Q3LXA3	-0.434398	6.59849	0.6193
	Q96A35	0.394801	8.60072	0.5092			P18621	0.458254	6.35658	0.5093			Q9BZZ5	0.77518	8.43729	0.734			Q5XKE5	-0.25598	14.2385	0.6215
	O60716	-0.569882	7.14871	0.5094			O60716	0.4636	7.06139	0.5094			Q13308	0.343196	8.62977	0.7347			P55060	-0.542308	8.3679	0.6229
	P24666	-0.26816	10.9446	0.5097			Q9UBT2	1.23786	8.42865	0.5097			Q96AG4	0.244609	10.3591	0.7348			Q15019	-0.389578	9.99765	0.623
	Q9Y2B0	0.516529	7.73506	0.5127			Q6UVK1	0.372673	7.38949	0.511			Q7L1Q6	0.66407	8.64054	0.7363			Q12907	0.688471	10.4307	0.6231
	Q9Y5S9	0.79663	7.89428	0.5135			Q9UNE7	0.49415	7.85095	0.5134			P47755	-0.0481712	11.132	0.7364			Q92542	0.496778	7.62068	0.6235
	Q14126	0.410307	9.15893	0.5138			Q12824	0.297983	7.02156	0.5145			Q16698	0.294923	11.3824	0.7364			P07900	-0.293684	11.5635	0.6243
	O43399	-0.408719	7.90143	0.5151			P08962	0.69952	8.24892	0.5151			Q6NUK1	0.775984	7.46515	0.738			P35080	-0.228696	9.14584	0.6249
	Q9Y547	0.297177	8.80514	0.5153			Q13561	-0.422207	9.11899	0.5152			Q92835	-0.643054	10.9239	0.7382			P21980	-0.567049	12.1209	0.6252
	O95347	0.15185	8.04899	0.5173			O95447	-0.248151	12.8878	0.5161			O00231	-0.210402	8.47322	0.7399			O94832	-0.114005	7.5522	0.6256
	Q9Y315	-0.73655	7.30336	0.5188			Q00765	0.876464	6.76951	0.5167			P31946	0.479575	8.71823	0.7399			P62826	0.144178	12.8368	0.6257
	Q05682	-0.582289	9.60097	0.5191			O95347	-0.183627	7.663	0.5173			O00410	0.394767	8.04908	0.7402			Q9H223	-0.0361776	9.66351	0.6257
	Q32P44	0.636532	7.95791	0.5195			P82979	0.630681	8.55108	0.5188			Q9UHD1	0.125912	8.20372	0.7403			Q15554	-0.269673	9.34552	0.6261
	P55809	0.929129	8.78706	0.5197			Q9Y315	0.418858	7.08263	0.5188			O75489	0.556378	8.30026	0.7404			P20700	-0.294585	8.82793	0.6263
	P33241	0.672932	7.81391	0.5211			P34949	0.634458	5.43882	0.5196			Q9NR30	0.334829	7.59457	0.7405			Q96L92	1.62175	7.40343	0.6273
	O43252	0.64263	8.16641	0.5219			P55809	1.1484	8.22865	0.5197			P34931	0.285693	9.17939	0.7413			Q93009	0.566597	8.39523	0.6281
	Q96I99	-0.549764	9.91878	0.5249			Q9NR45	0.585089	10.5183	0.5197			Q9NPD8	-0.310928	9.26881	0.7414			P04844	0.613337	8.54837	0.6283
	Q9UBT2	0.8976	8.9678	0.5255			P51159	1.15657	8.31583	0.5221			P55795	0.561719	8.36867	0.7415			P11217	-0.247328	10.0696	0.6284
	Q08495	-0.433396	8.73918	0.5258			Q1KMD3	0.424876	11.4499	0.5222			Q8N7H5	0.119855	7.57799	0.7415			O95352	-0.440517	7.18423	0.6286
	O43660	0.442679	9.04364	0.5282			P30038	0.769393	10.1565	0.5233			P63220	0.17313	8.47883	0.7418			P53582	-0.36822	9.77148	0.6291
	P07305	-0.398966	8.11313	0.5282			O94776	0.988482	7.87325	0.5251			P68366	0.154953	9.97827	0.7423			P27348	-0.349974	10.3584	0.6302
	Q9Y237	0.392833	8.83237	0.5297			P02794	0.570257	11.8684	0.5254			O60888	0.370807	9.64581	0.7432			P55769	-0.359543	8.51499	0.6305
	Q567U6	0.554956	5.68948	0.5317			Q04323	0.39248	8.67027	0.5269			O75636	0.406962	7.54871	0.7435			Q96IJ6	0.403502	9.97759	0.6323
	Q9NR45	0.325127	10.2612	0.5334			P07686	0.675608	11.5529	0.5288			Q09666	0.0334706	13.9212	0.7448			Q9UHB9	1.22237	7.20154	0.6332
	Q10713	-0.358154	7.55234	0.5344			Q14344	0.351655	8.71844	0.5296			Q9NVG8	0.139134	8.81613	0.7452			Q9NPD8	0.912026	9.26881	0.6338
	P09455	-0.458109	7.95626	0.5347			Q5XKE5	0.561381	14.1798	0.5315			P07108	0.426328	9.86084	0.7463			P28482	-0.263553	9.7354	0.6342
	P53999	0.46861	10.4532	0.5347			P04839	0.879488	7.74827	0.5318			P20702	-0.0239674	7.518	0.7464			P20702	0.18008	7.518	0.6352
	Q9Y5K5	-0.198438	7.89306	0.535			P49368	0.542534	11.227	0.5333			P35914	0.368571	9.30833	0.7468			P49720	0.35619	9.04084	0.6363
	Q15019	-0.894001	9.91796	0.5358			P09455	0.425754	8.28697	0.5347			Q7L576	0.0638014	7.1994	0.7473			P09543	-0.169909	8.14074	0.6364
	Q8TDL5	-0.421175	8.50888	0.5361			P24666	-0.189547	11.4322	0.5369			Q15029	-0.0751171	8.18305	0.7476			P61026	0.38303	7.91275	0.6365
	P17987	0.267136	10.8236	0.5364			P11216	-0.232569	11.1446	0.5374			P06748	0.537805	11.0483	0.7477			P62249	-0.4103	9.19396	0.6368
	P43487	-0.357342	9.66578	0.5365			Q07960	-0.210911	11.3851	0.5377			Q7Z2W4	-0.0700091	8.41061	0.748			O94874	0.681941	8.10326	0.6369
	Q5SRE5	-0.180753	8.91785	0.5366			Q8IZQ5	0.297366	8.75239	0.538			O15511	-0.17632	11.3295	0.7487			P62701	0.373862	8.48215	0.6369
	Q8IZQ5	0.262571	9.12852	0.538			Q52LJ0	0.301443	6.8824	0.5401			Q16540	0.407338	9.62833	0.7489			P63244	0.158313	13.2569	0.6369
	O00567	-0.386879	7.56753	0.5381			Q8IX12	0.238262	6.59152	0.5406			Q8IXM3	-0.117986	8.05024	0.7495			Q96CW1	0.399157	9.73238	0.6374
	Q9Y5Q9	0.245967	8.67331	0.539			Q9Y6Y0	-0.394442	7.46445	0.5412			P18085	0.123641	11.019	0.7496			B2RXH4	0.549474	12.8013	0.6379
	Q52LJ0	-0.587333	7.00663	0.5401			O60684	0.323836	9.16618	0.5413			P09012	0.311524	8.25263	0.7499			Q9NR12	-0.276615	10.884	0.6381
	Q9Y6Y0	0.38629	7.73048	0.5412			P46926	0.333531	10.1939	0.5424			P61020	0.391296	8.22346	0.7505			P36578	-0.328129	9.77644	0.6386
	O60684	-0.318005	9.42945	0.5413			Q96QR8	0.950487	6.11512	0.5426			Q13561	-0.0345601	9.00487	0.7515			O75323	-0.697301	9.27776	0.6403
	O00743	-0.511638	8.4007	0.5423			Q8TBC4	0.599222	8.08483	0.5432			O95260	-0.216845	9.66141	0.7522			P01776	-0.626258	8.86557	0.6403
	P46926	0.277127	9.73524	0.5424			Q8NFC6	-0.283859	10.268	0.5438			P11940	-0.28038	8.20196	0.7525			P13639	0.080001	13.7713	0.6404
	Q96QR8	0.872861	6.63324	0.5426			Q9UH65	0.549431	8.4371	0.5459			Q93009	-0.269686	8.39523	0.7533			P60468	0.327523	9.34068	0.6409
	Q8NCW5	0.255826	9.23279	0.5431			O60763	0.942343	9.84499	0.5487			P06737	-0.296077	8.58958	0.7535			Q9NY12	-0.197395	8.13453	0.641
	Q8TBC4	-0.683768	7.71666	0.5432			P11441	-0.379005	8.20322	0.549			Q9BXW9	-0.537078	7.76495	0.7535			Q9UIA9	0.64188	7.51747	0.6423
	P08238	0.331825	11.402	0.545			Q96P48	0.205384	8.51698	0.5493			P13489	0.145799	11.8485	0.7536			P22694	0.345594	8.92777	0.6434
	Q15126	-0.528608	7.23107	0.5479			Q9H444	0.477698	5.86434	0.5493			P41250	0.145176	10.4308	0.7536			O75937	-0.706807	8.01643	0.6455
	Q96P48	0.232468	8.80017	0.5493			P30084	0.40139	11.6691	0.5499			Q9NVD7	0.506736	6.991	0.7541			P62906	-0.18395	9.15676	0.6465
	P42025	-0.198581	8.45968	0.5496			Q9NUJ1	0.504328	7.63227	0.5508			Q9BT09	0.0897321	8.42924	0.7546			P35749	-0.370057	8.9523	0.6468
	P30084	-0.322941	11.3669	0.5499			P55058	0.683143	9.07496	0.5513			Q96S53	0.304152	7.84812	0.7553			P19338	-0.180985	13.3794	0.6472
	Q6P1N9	-0.361773	7.06188	0.5505			P24844	0.391114	9.5195	0.5516			Q96RP9	-0.259652	8.13797	0.7559			Q96BW5	-0.325116	5.74057	0.6474
	P04196	-0.650985	9.30487	0.5526			P11233	0.482781	9.96482	0.5518			Q7L266	0.262697	6.96059	0.7561			P06276	0.162906	9.80814	0.6479
	P62304	-0.330202	9.20449	0.5528			P15848	0.452694	8.95004	0.5548			O76003	0.415987	7.31524	0.7564			Q86Y46	-0.452942	10.0401	0.6485
	Q5VWZ2	0.392314	8.22357	0.5563			P63010	0.320941	9.84202	0.5566			Q16222	0.0355026	6.49832	0.7569			P11940	0.406475	8.20196	0.6492
	P63010	0.249013	9.45662	0.5566			P01717	0.335517	11.7327	0.5587			Q15185	-0.285243	10.5947	0.7571			P49589	0.745139	9.11149	0.65
	P05387	-1.01876	9.68902	0.5567			P07951	-0.639882	7.20723	0.5592			Q96P70	0.352444	7.82358	0.758			Q96AG4	0.484006	10.3591	0.6506
	P53041	0.688604	5.07841	0.5576			Q9BQ67	0.329533	7.4503	0.5611			P42704	0.240791	7.44766	0.7585			Q9Y3I0	0.2382	10.6101	0.6548
	O60229	-0.48933	11.0958	0.5579			P30046	0.479176	12.2371	0.562			Q8WXF1	-0.156859	8.45186	0.7585			Q14108	0.590531	9.65395	0.6551
	Q8TF72	1.19196	8.18834	0.5587			Q86Y82	0.51275	7.97957	0.5625			O60220	0.24211	7.55897	0.7594			Q9BT09	-0.415547	8.42924	0.6552
	Q99615	-0.569333	7.22811	0.5588			P48643	0.48853	8.9969	0.5636			Q12805	-0.381971	10.7969	0.7594			Q9NVA2	-0.171553	9.40056	0.6556
	P51149	-0.353291	11.6251	0.5604			P0CG39	0.579397	10.197	0.5642			Q92520	0.338916	7.61232	0.7596			P78310	0.169285	13.1938	0.6603
	Q9Y678	0.912201	9.19996	0.5604			P30626	-0.188353	11.6392	0.5643			P52758	0.296899	6.89568	0.7617			Q99714	0.154035	11.1868	0.6608
	P29692	-0.373475	11.557	0.5611			O75592	0.361867	9.47692	0.5655			P61970	0.439319	9.96802	0.762			Q9UBT2	0.369026	8.69823	0.661
	Q9BQ67	-0.398471	8.15556	0.5611			Q9H0D6	0.476243	8.74417	0.5658			Q32P28	0.300666	7.1787	0.7621			Q9H0E2	-0.356583	8.26201	0.6611
	P30419	0.265587	8.01172	0.5614			P26599	0.23197	11.0907	0.566			Q9Y365	0.339189	8.25025	0.7631			P60983	-0.366254	7.69766	0.6613
	P16949	0.491423	7.84151	0.5618			P63208	0.243729	10.4043	0.5693			P78406	-0.0476148	6.78945	0.7634			P14324	-0.474174	6.98575	0.6615
	Q14558	-0.14639	8.25934	0.5627			Q6P1J9	0.530411	6.36347	0.5698			P23588	0.0395708	9.35852	0.7654			Q9NVN3	-0.497432	14.8167	0.6616
	Q14694	0.415514	7.93046	0.5639			Q66K74	0.351497	7.90079	0.5699			P62258	0.39655	12.1729	0.7654			Q9HB19	0.915193	10.6381	0.6617
	Q15717	0.564996	9.84747	0.5639			Q9NQR4	0.816636	9.98039	0.5705			Q9UJV9	0.0105312	9.54444	0.7661			P14550	-0.446505	12.1128	0.664
	P0CG39	-0.41276	10.0854	0.5642			Q5SYB0	0.591891	7.7323	0.5707			P51149	-0.0240173	11.7814	0.7663			P00736	-0.396311	9.59548	0.6648
	P63313	0.337497	6.29648	0.5654			P51606	0.495497	8.6543	0.5709			P13796	-0.0456846	12.9682	0.7665			P14868	-0.396976	11.2476	0.6651
	P35914	-0.52621	9.0224	0.5656			Q9UMZ2	0.806555	7.06035	0.572			Q9HC84	0.321644	8.85456	0.7669			P35606	0.432517	10.9224	0.6658
	P26599	0.28574	10.5789	0.566			P28702	0.640965	8.78989	0.5724			P08243	0.313524	7.56236	0.7671			Q32MZ4	0.458427	7.38905	0.6669
	Q13428	-0.418305	4.42634	0.566			Q05682	-0.37982	10.6391	0.5744			Q96H79	0.158603	8.02336	0.7672			Q13547	0.212333	7.59559	0.6672
	P05386	-0.976924	9.75578	0.5664			Q92973	0.393964	7.5792	0.5757			P02647	0.436332	14.2678	0.7674			Q9BSV6	-0.620716	12.7691	0.6688
	P62906	-0.716559	9.31787	0.5669			O75348	0.44273	9.74243	0.5775			O14974	0.53398	7.38811	0.7709			Q9BXW9	0.431871	7.76495	0.6689
	Q9BYT8	-0.503192	7.03657	0.5675			Q14152	-0.35243	9.44174	0.5822			Q13363	0.506978	6.87943	0.771			P10606	-0.294453	8.7312	0.6693
	Q96FQ6	-0.811226	9.04387	0.5696			Q9UJX2	-0.156013	9.10084	0.5845			O95456	-0.349904	7.04101	0.7716			P32321	-0.100533	7.88059	0.6706
	Q6P1J9	0.284836	6.73766	0.5698			Q53EL6	0.751768	8.26239	0.5858			Q9NP81	0.126704	6.90501	0.7721			O14908	-0.721267	8.36328	0.6718
	Q66K74	-0.343558	7.85739	0.5699			P42025	0.0987943	8.22078	0.5869			Q99715	-0.177477	8.72215	0.7735			Q9GZZ9	0.148947	8.15633	0.6719
	Q5SYB0	-0.477093	8.12341	0.5707			Q02750	0.380676	8.61164	0.587			P21695	-0.0441723	7.27781	0.7739			P20340	-0.141298	7.07599	0.6721
	Q13232	-0.432957	9.33798	0.5715			Q15165	-0.410991	8.11865	0.5891			Q96K21	-0.330982	11.4744	0.774			Q7L2E3	-0.418929	4.40094	0.6721
	P25786	-0.612387	10.4136	0.5734			Q13724	0.471219	7.41585	0.5892			Q08623	0.371797	8.33901	0.7743			P60842	-0.518458	10.5839	0.6722
	Q8WVX9	0.17125	10.2544	0.575			P36915	-0.721004	7.13483	0.5897			Q969G3	0.485009	7.33862	0.7756			P15586	-0.306681	10.0853	0.6726
	Q3LXA3	-0.97317	6.73036	0.5779			Q9H008	0.489914	9.83061	0.5919			P42285	0.532484	8.08618	0.7761			Q9UBR2	0.384933	11.2251	0.6727
	O00148	0.497991	8.01597	0.578			P00492	0.420027	10.2457	0.5934			Q02880	-0.00763074	8.68451	0.7762			O75964	-0.253932	8.24363	0.6731
	Q13098	-1.21967	8.73329	0.5796			P36980	-0.483052	8.00396	0.5936			P08238	0.119211	11.4672	0.7776			O60749	-0.38011	9.57523	0.6743
	Q9Y2T2	0.511373	7.64725	0.585			O43504	0.248962	10.9893	0.5943			P11117	0.187493	9.52741	0.7776			P50224	-0.350335	8.10462	0.675
	P62310	-0.306429	10.8305	0.5854			P20340	0.656785	6.87052	0.5954			P04196	-0.0741132	9.55913	0.7778			P32969	-0.188759	8.18187	0.6754
	P98175	-0.119847	8.81322	0.5894			P28676	-0.465926	8.80081	0.5964			P63244	-0.0773892	13.2569	0.7782			P22102	0.0649845	9.58926	0.676
	Q14508	-0.238312	7.79987	0.5894			P34896	-0.444979	7.73967	0.5981			Q6NVY1	0.265339	9.09778	0.7786			P61011	0.120916	8.47732	0.6764
	P36915	0.527448	8.18899	0.5897			Q96A33	0.146368	7.71083	0.5996			P43652	-0.112325	10.7871	0.7793			Q15121	-0.384326	7.58331	0.6764
	P20042	0.381577	8.84695	0.5935			Q9GZP4	-0.321122	10.19	0.6009			Q9BTZ2	0.257191	12.7163	0.7796			P61221	0.0910688	9.85316	0.6773
	P36980	0.393891	8.33628	0.5936			P62195	0.678782	6.80536	0.6014			P36222	-0.190551	6.46778	0.7797			P62191	0.652751	8.49181	0.6777
	P16452	-0.816978	8.21049	0.5951			Q13148	0.921971	8.46298	0.6067			P13861	-0.0839937	9.69976	0.7802			P62312	-0.606783	9.55854	0.6783
	P30838	-0.526961	8.54772	0.5984			Q07021	0.963749	8.20074	0.6077			Q9H0D6	-0.0221102	8.3572	0.7805			P15104	0.456165	9.60855	0.6787
	P22626	-0.190778	12.8281	0.599			P05387	0.406234	9.64075	0.6115			Q9UBE0	0.383976	8.26889	0.7813			Q13232	-0.221974	9.18042	0.6788
	Q6XQN6	-0.399322	10.3089	0.6008			Q9Y2X3	0.51312	7.74625	0.6128			P01033	0.104383	9.72495	0.7841			P53597	0.467873	11.0071	0.6814
	Q7L576	0.69902	7.476	0.6052			P49406	0.176536	6.72615	0.6133			O75629	-0.0234842	9.46654	0.7842			Q9H3K6	0.190105	8.93087	0.6816
	P16152	-0.328915	11.3074	0.6057			Q9UBF2	0.183704	7.2682	0.615			Q9BW30	0.343378	8.49275	0.7842			P09382	0.165554	12.4624	0.6824
	Q9NPD3	0.369596	8.63181	0.606			O95336	-0.239141	10.928	0.6151			Q7Z4V5	0.585646	7.29069	0.7843			P28066	0.150115	11.5398	0.6835
	Q14CB8	-0.611628	8.92118	0.6087			P05455	0.499862	10.0715	0.6152			O94925	0.377373	8.51878	0.7844			Q9BQA1	0.29567	7.80188	0.6871
	Q9Y2X3	-0.551151	7.90715	0.6128			Q9HA77	0.525414	6.2484	0.6153			Q9UI30	0.0637017	6.77837	0.7847			Q9BUQ8	-0.631055	6.3701	0.6882
	P35858	0.840885	6.75285	0.6131			Q16643	0.508126	7.57191	0.6184			Q9UI12	0.516453	7.71728	0.7848			Q9Y3D6	-0.352366	8.27107	0.6891
	Q9BXJ9	-0.4193	8.43016	0.6135			P36776	0.375037	9.31802	0.6189			P12830	-0.307158	9.15863	0.7858			P08865	-0.237126	11.5804	0.69
	P05455	-0.409816	9.92843	0.6152			Q3LXA3	0.423113	6.46662	0.6193			O60264	0.452008	5.97663	0.7862			Q5SSJ5	-0.0441397	8.57236	0.6911
	Q9HA77	-0.847656	6.07873	0.6153			Q15286	-0.381167	7.64541	0.6224			P14625	-0.141545	14.1844	0.7862			Q14141	0.466164	9.12084	0.6931
	Q16643	0.43128	7.97198	0.6184			P55060	1.01425	8.24489	0.6229			Q6UVK1	-0.226126	7.18875	0.7871			O75683	-0.75242	9.18213	0.6932
	P36776	0.489151	8.21197	0.6189			Q15019	-0.433609	10.0773	0.623			O43242	0.336527	10.4286	0.7879			Q08J23	-0.553926	7.76055	0.6932
	Q7Z7G0	-0.296549	9.42302	0.6189			Q96BW5	0.877267	5.49452	0.6235			Q96CW1	-0.216612	9.73238	0.7884			O15020	0.585637	8.232	0.6937
	Q96DB5	-0.279366	7.37829	0.6202			P31040	0.249139	9.56957	0.624			Q9Y2H0	0.308258	8.1555	0.7886			O75695	-0.253701	8.78141	0.6952
	P61020	-0.553993	8.29893	0.6205			P21980	0.411516	12.3683	0.6252			Q05639	0.509631	8.30025	0.79			P51858	-0.24153	10.8086	0.6955
	P55060	-0.562387	8.49091	0.6229			O94832	0.310101	7.39464	0.6256			Q13310	0.296967	8.86319	0.7901			P68402	-0.577819	11.1153	0.6977
	Q96BW5	-0.757201	5.98663	0.6235			Q15554	0.220841	9.51556	0.6261			P04211	-0.406202	11.601	0.7909			P47755	-0.326299	11.132	0.6985
	Q15554	0.361668	9.17548	0.6261			P30044	0.102885	12.9739	0.6268			Q02817	-0.17795	10.0849	0.7914			Q9Y570	0.314334	8.34635	0.6988
	Q96L92	1.0158	8.06273	0.6273			P27348	0.232511	10.3536	0.6302			Q9NZJ7	0.260339	8.75117	0.792			P09972	0.145075	11.3476	0.6991
	P23246	0.328101	9.84153	0.6292			P55769	0.637455	8.39987	0.6305			P40121	0.0534152	13.0104	0.7924			Q13884	-0.302407	9.09496	0.6991
	P27348	-0.486655	10.3632	0.6302			Q8NFU3	0.434111	10.6519	0.6312			Q8NFU3	0.162182	10.3436	0.7926			Q9H1Y0	-0.33348	8.73202	0.6997
	P55769	-0.542124	8.63011	0.6305			Q9NPD8	-0.678075	9.11854	0.6338			P67936	0.211998	11.7144	0.7927			P53384	0.343281	9.21939	0.7018
	Q9UHB9	0.651889	7.71965	0.6332			Q9BTZ2	-0.369751	12.9753	0.6346			Q14508	0.0227192	7.98673	0.7948			P15144	0.569239	7.90842	0.7022
	Q9NPD8	0.544879	9.41909	0.6338			Q9Y570	0.67555	8.18508	0.6361			Q29RF7	0.18155	7.39698	0.7956			Q07955	-0.140192	11.1734	0.7039
	Q9Y570	0.659157	8.50762	0.6361			P49720	0.353149	8.87793	0.6363			P05388	1.03146	9.63235	0.7957			O95319	0.272638	7.50027	0.7047
	P49720	0.413872	9.20376	0.6363			B2RXH4	-0.659985	12.4188	0.6379			P62877	-0.268325	9.12244	0.7957			P15090	-0.0509936	8.35276	0.7048
	P09543	0.252912	8.27025	0.6364			P01776	0.583526	9.02057	0.6403			P09496	0.271193	10.3881	0.7962			Q9Y4X4	0.290992	7.68196	0.705
	P20340	-0.447696	7.28146	0.637			Q9NY12	0.720843	8.03348	0.641			Q96D15	0.162373	6.86387	0.7965			P15924	-0.889369	6.14324	0.7051
	B2RXH4	-1.09114	13.1838	0.6379			Q9UIA9	-0.664095	7.25821	0.6423			O75821	0.364479	7.66762	0.7972			Q14194	0.417638	8.66651	0.7058
	P21980	0.26682	11.8736	0.6387			P22694	-0.221807	8.76387	0.6434			P15104	-0.194057	9.60855	0.7974			P26038	-0.0893361	14.1034	0.7072
	Q9GZZ9	0.244477	8.29543	0.6392			P18583	0.424098	7.57019	0.6448			Q9NR45	-0.127149	10.3897	0.7987			P12236	-0.101861	9.55326	0.7077
	O60763	0.630946	10.0392	0.6393			P12236	0.535379	9.98074	0.6463			O00584	-0.0665667	8.34021	0.799			Q6P2Q9	0.342318	7.86279	0.7091
	P00441	0.451357	12.7627	0.6397			P62906	0.295807	8.99564	0.6465			O75937	0.173183	8.01643	0.7995			P28070	0.125348	10.1087	0.7099
	Q9UIA9	-0.417371	7.77673	0.6423			P06276	-0.168976	9.83612	0.6479			Q9UH65	0.332032	8.16651	0.7998			O60684	-0.0576563	9.29782	0.71
	Q5XKE5	-0.185661	14.2973	0.6429			Q9H3K2	0.0939865	8.51932	0.6492			O75935	0.77936	8.64585	0.8001			P18085	-0.317822	11.019	0.7102
	P22694	-0.186205	9.09167	0.6434			Q96AG4	0.624716	10.1769	0.6506			O43237	0.220254	7.27006	0.8006			Q15717	-0.189555	9.82796	0.7102
	Q9BRG1	-0.343387	7.48435	0.6451			P22626	0.113762	13.1375	0.6518			Q9UK45	0.276259	10.2241	0.8006			P40306	0.351684	7.7429	0.7108
	O75937	-0.683516	7.88302	0.6455			Q99497	-0.108967	12.2525	0.6519			Q8TEA8	0.272216	8.62672	0.801			Q969X5	0.225609	8.76782	0.7108
	O75312	0.295739	8.50806	0.6457			P19013	0.369926	8.44179	0.653			P35241	-0.0655182	9.20696	0.8014			Q13347	0.285182	10.4165	0.7111
	Q9H444	-0.200329	5.29412	0.6469			Q9NVA2	-0.261047	9.36108	0.6556			Q13011	0.395476	11.1767	0.8021			Q92747	0.368329	9.57722	0.7149
	P06276	0.268724	9.78017	0.6479			Q13938	0.406248	9.8471	0.6561			Q13098	0.551209	8.71021	0.8022			O43148	-0.298397	6.65172	0.7151
	P49589	0.520718	9.42768	0.65			P01880	0.229209	8.76703	0.6578			Q9H1Y0	0.020203	8.73202	0.8022			Q92820	-0.253914	9.24696	0.7151
	P13761	0.331263	12.0865	0.6503			P51149	0.223977	11.9378	0.6581			Q12931	0.0113187	8.74154	0.8026			Q5JTV8	0.835938	8.65322	0.7157
	Q96AG4	0.864113	10.5412	0.6506			P78310	0.224375	13.3159	0.6603			Q9Y678	0.546542	9.06133	0.8031			O00232	-0.344746	8.42081	0.7166
	P19013	-0.17533	7.91039	0.653			P41218	0.413831	6.56385	0.6612			P11678	-0.0596299	8.78001	0.8032			Q13451	0.448783	9.39749	0.7169
	P50995	-0.282083	11.1183	0.6534			P51649	0.777194	8.14207	0.6613			Q14839	0.424473	6.18932	0.8037			Q9P0J1	0.113452	6.77798	0.7169
	P22748	-0.590212	8.61381	0.6553			P60983	0.34292	7.65695	0.6613			Q13576	-0.128643	7.28966	0.804			Q13185	-0.134535	7.8238	0.717
	P62330	-0.322174	9.70302	0.6561			Q9NVN3	0.252098	15.0708	0.6616			Q9NY65	-0.190935	9.64852	0.804			Q13153	0.314697	7.32705	0.7172
	Q14651	-0.264958	8.77125	0.661			Q99598	0.24005	8.4962	0.662			Q9Y5K6	0.193075	7.8623	0.8043			O43684	0.19219	9.44146	0.7173
	P51649	0.446803	8.59696	0.6613			P00736	0.376943	9.80714	0.6648			P02775	0.0083996	9.74364	0.8045			P62841	-0.207578	7.04904	0.7173
	P60983	-0.552438	7.73838	0.6613			Q16706	0.266462	8.50175	0.665			Q9NQR4	-0.16981	9.76615	0.8046			P61106	-0.669481	9.17714	0.718
	P14324	-0.669496	7.34402	0.6615			P05413	0.286804	9.38836	0.6667			O95466	0.184627	7.48397	0.8048			P61604	-0.261409	13.2798	0.7206
	Q9NVN3	0.273369	14.5627	0.6616			Q32MZ4	0.352671	7.14512	0.6669			P31942	0.425091	8.81387	0.805			Q13435	0.305115	7.61175	0.7222
	Q9HB19	-0.740085	11.2588	0.6617			P30273	-0.214872	6.96424	0.6684			O94776	0.638703	8.03017	0.8067			Q9P258	0.146002	10.6593	0.7225
	Q99598	-0.318705	8.66138	0.662			Q9BSV6	-0.510317	13.0502	0.6688			P39656	-0.122274	11.2111	0.8068			O95757	0.271247	9.63104	0.7228
	P00736	0.430971	9.38382	0.6648			P06748	0.702819	10.9463	0.6689			Q9UBR2	-0.199303	11.2251	0.8068			P22087	-0.230218	7.99934	0.7235
	P05413	-0.31081	8.33938	0.6667			Q7L266	-0.612875	6.62652	0.6728			P21926	0.36546	9.05561	0.8074			P55259	-0.152427	9.58943	0.7238
	Q32MZ4	0.293786	7.63299	0.6669			O75964	0.403375	8.12663	0.6731			Q53H82	0.329918	7.88609	0.8077			P62244	-0.224238	10.9046	0.7245
	P21912	-0.513607	7.59275	0.6671			O60749	-0.305819	9.58003	0.6743			Q8WYP5	-0.116374	9.05551	0.8081			Q15436	0.166408	8.62892	0.7248
	Q9Y4P8	-0.236597	7.37469	0.6678			O15264	0.12175	8.13755	0.6744			P30520	0.111413	10.4483	0.8086			Q8IZP0	-0.157829	8.79088	0.725
	P23141	-0.500205	11.4722	0.6679			A0M8Q6	0.367402	8.3067	0.6749			P33993	0.106993	8.2212	0.8088			Q13148	-0.0568404	8.60038	0.7265
	Q9BSV6	-0.627619	12.4881	0.6688			Q7LGA3	0.056745	9.31745	0.6761			O43837	-0.0848716	7.83451	0.8093			Q00722	0.489264	7.51637	0.7268
	P14317	-0.250987	8.75892	0.6702			P62191	0.599801	7.95447	0.6777			Q99805	0.177748	7.35778	0.8093			P53990	0.633981	6.9249	0.7269
	Q13884	-0.765741	9.13929	0.6705			P62312	0.793889	9.69501	0.6783			Q8WVM8	0.587942	7.08511	0.8098			Q01085	0.206282	8.8367	0.7276
	P32321	0.32166	7.92236	0.6706			Q6P2E9	0.23046	7.62681	0.6785			P51610	-0.361633	7.08984	0.8102			Q9NUJ1	0.258241	8.14612	0.7279
	Q99715	0.493482	8.45513	0.6708			P54868	0.20008	5.18407	0.6795			P12956	0.197309	10.4639	0.8108			Q9UHR5	-0.447941	10.2828	0.728
	Q9NR31	-0.415794	9.79144	0.6723			Q13200	0.532665	9.18848	0.6806			O95777	-0.242165	10.2266	0.8113			Q9UHB6	-1.04402	6.25974	0.7282
	O75964	-0.572484	8.36063	0.6731			P28066	0.127673	11.4038	0.6835			Q03518	-0.112887	7.71828	0.8113			Q9UFN0	-0.408465	7.29373	0.7293
	P32969	0.550936	8.29251	0.6754			Q15287	-0.118598	8.20599	0.6835			Q96CG8	-0.0228879	8.23468	0.8118			Q86WA6	-0.0894916	8.4323	0.7294
	P61011	0.204391	8.64668	0.6764			P29692	0.226442	11.7646	0.6839			P02766	-0.0356127	12.9942	0.8122			Q96T51	-0.111582	5.70983	0.7297
	P55011	-0.401602	8.00048	0.6795			Q96L92	0.409505	6.74413	0.6846			P14618	-0.137849	14.8544	0.8123			P62910	0.447458	8.12826	0.7316
	Q9NQX3	0.389125	8.77357	0.6802			P08865	0.583601	11.5424	0.69			P35813	0.295824	6.36548	0.8136			Q9BZZ5	-0.218599	8.43729	0.734
	P13671	0.612973	10.2108	0.6819			Q5SSJ5	0.508447	8.39291	0.6911			P52272	-0.0669119	10.3836	0.8138			Q9NX63	-0.161622	6.16223	0.734
	Q12905	0.203195	10.9162	0.683			O75683	0.647028	9.32516	0.6932			Q27J81	0.891024	6.21304	0.8144			Q9BTW9	0.482895	7.52668	0.7356
	P28066	-0.116123	11.6759	0.6835			P49589	0.295193	8.7953	0.6939			Q9NTX5	0.364237	9.82436	0.8153			Q8NE86	0.451236	8.1426	0.7361
	P62841	-0.530201	7.12305	0.687			Q9Y385	0.24368	7.95483	0.6941			Q16531	0.0598131	11.5073	0.8155			Q7L1Q6	-0.424581	8.64054	0.7363
	P51159	-0.307234	8.73297	0.6879			P12268	0.727268	8.40894	0.6947			Q04206	0.0342848	7.42205	0.8164			Q16698	-0.0118831	11.3824	0.7364
	Q9H845	0.261181	7.85936	0.6891			O75695	0.244542	9.12335	0.6952			P08670	0.0565266	15.0557	0.8165			Q92835	-0.462811	10.9239	0.7382
	Q9Y3D6	-0.980142	8.35933	0.6891			Q96TC7	-0.214513	8.79228	0.6954			P39748	0.434733	6.73273	0.8165			Q96AY3	-0.391108	8.62655	0.7383
	Q96P70	-0.61766	7.84954	0.6898			O00391	0.304323	9.05356	0.6956			Q8TB61	-0.0768146	6.92586	0.8167			O00410	-0.481369	8.04908	0.7402
	Q5SSJ5	-0.297627	8.75181	0.6911			P17980	0.968308	8.85282	0.6985			Q07021	0.645991	8.36784	0.8174			O75489	0.257116	8.30026	0.7404
	P15151	0.16177	8.73843	0.6913			Q92783	0.103991	8.44329	0.7002			Q03519	0.121829	8.36013	0.8175			P63220	-0.236778	8.47883	0.7418
	Q15637	0.314559	8.1204	0.692			Q9UNN5	0.179252	6.83936	0.7031			Q14240	0.402409	9.84654	0.818			O75396	-0.399751	8.86613	0.7426
	Q9NZM1	0.528472	8.38493	0.6927			O95319	0.685132	7.36728	0.7047			P00568	0.0762844	10.6264	0.8181			Q6DD88	0.0185135	5.94113	0.7436
	P30085	-0.452763	9.03953	0.6933			Q14194	-0.390666	8.51447	0.7058			Q6GMR7	0.229201	8.48307	0.8183			Q13009	0.0871683	11.2269	0.7441
	O00391	0.320897	7.88228	0.6956			P09960	-0.121245	12.5505	0.7059			Q9NSE4	-0.0127113	9.67172	0.8184			Q14244	-0.663517	8.57306	0.746
	Q9BRA2	0.244971	9.98495	0.6962			Q8WVM8	0.930279	6.96484	0.7069			Q9Y4P8	0.0743373	7.23504	0.819			P48681	0.723993	7.96461	0.7479
	P68402	-0.288958	10.8961	0.6977			Q969S9	0.31394	11.0521	0.7078			P15848	0.0635671	9.28253	0.8195			Q96RQ9	0.478102	7.56667	0.7481
	Q12824	0.102093	6.82582	0.6979			Q08209	0.21795	9.38328	0.7085			P69892	0.383503	9.88463	0.8204			Q9NPJ3	-0.234751	10.4469	0.7491
	P17980	0.456837	9.23448	0.6985			P61981	0.219888	9.3915	0.7105			Q9UBS4	-0.0979224	8.60098	0.8205			Q9UQB8	0.0879293	6.87781	0.752
	P60174	0.0694088	13.8623	0.7004			P40306	0.425633	7.51459	0.7108			Q9BTT0	0.285322	8.67979	0.8212			P09936	-0.574839	8.97339	0.7532
	Q16543	-0.260433	9.37603	0.7015			Q4G0N4	1.13696	7.36606	0.7119			Q92764	0.708468	9.94609	0.8215			P41250	-0.184541	10.4308	0.7536
	Q9UBC2	-0.609826	5.90914	0.7022			O14531	-0.216259	8.14223	0.7125			P49411	0.130491	11.2201	0.8216			P30838	-0.140445	8.446	0.7538
	P12081	-0.299867	8.94249	0.7023			Q5JTV8	-0.532239	8.39435	0.7157			O15514	0.188206	9.89037	0.8218			Q9NVD7	1.01382	6.991	0.7541
	Q8TAX9	-0.243832	9.29424	0.7033			Q9UJ70	0.139583	11.9751	0.7162			P02751	0.0187599	11.8254	0.8219			Q5SYB0	-0.143378	7.92786	0.7546
	O95319	0.698473	7.63325	0.7047			Q13451	0.694014	9.193	0.7169			P49321	-0.143892	9.32321	0.8223			Q96RP9	0.189503	8.13797	0.7559
	P54819	-0.317361	11.7611	0.7047			Q9P0J1	-0.116761	6.71524	0.7169			P62333	0.280536	9.17567	0.8223			O76003	-0.18317	7.31524	0.7564
	Q14194	-0.163542	8.81855	0.7058			Q13153	0.246046	7.22162	0.7172			Q9NR12	-0.0456605	10.884	0.8228			Q16222	-0.555244	6.49832	0.7569
	Q92879	0.228278	6.59786	0.706			O15067	0.44041	7.78854	0.7173			Q8IV36	0.235499	8.26616	0.8239			Q15185	-0.675039	10.5947	0.7571
	Q9UBU9	0.209585	7.7373	0.7074			P62841	0.181001	6.97502	0.7173			Q96RQ9	-0.320703	7.56667	0.824			Q96P70	-0.248592	7.82358	0.758
	Q969S9	-0.538769	10.3502	0.7078			O94903	-0.16134	9.70738	0.7194			P51808	0.820126	9.13873	0.8243			P42704	-0.661958	7.44766	0.7585
	P28070	0.154107	10.2742	0.7099			Q9UNF0	0.383606	9.58482	0.7208			P13984	0.114117	10.0884	0.825			Q8WXF1	0.151933	8.45186	0.7585
	P40306	0.215728	7.97122	0.7108			Q7Z7H5	0.11986	8.48202	0.7213			P29692	0.0923934	11.6608	0.8254			P42126	-0.266361	9.79556	0.7588
	P31949	-0.14133	10.8845	0.7114			P13761	-0.11864	11.601	0.7245			O75312	0.0673205	8.62967	0.8258			P69891	-0.0957693	9.66727	0.7588
	O14531	0.173588	8.38452	0.7125			Q8IZP0	-0.147432	8.72333	0.725			P50281	-0.559432	6.51885	0.8258			Q12805	-0.549574	10.7969	0.7594
	Q53EL6	-0.189172	8.35231	0.7148			O43272	0.196842	8.94242	0.7256			P53367	0.586157	7.99477	0.827			Q92520	-0.0771843	7.61232	0.7596
	P02794	0.24312	10.9946	0.7163			P53990	0.315867	6.46397	0.7269			Q96I99	0.135264	10.0587	0.8277			P61970	-0.293775	9.96802	0.762
	Q13451	0.773624	9.60197	0.7169			Q9Y696	-0.24653	10.6692	0.7274			P19320	-0.033461	7.6474	0.8292			Q04323	0.00802727	8.80933	0.7622
	Q9P0J1	-0.14083	6.84072	0.7169			Q13426	-0.376606	8.13113	0.728			Q9H3H3	0.0773008	8.22741	0.8294			Q7KZ85	-0.0937942	7.35628	0.763
	Q13185	-0.161027	7.96726	0.717			Q9UHR5	0.403978	10.5357	0.728			Q3SY69	-0.29931	7.99288	0.8296			Q9Y365	0.195579	8.25025	0.7631
	Q13153	0.453738	7.43247	0.7172			O43242	0.752914	10.3726	0.7302			P09455	0.111218	8.12162	0.8303			P30520	-0.212804	10.4483	0.7651
	O00757	-0.107081	12.9044	0.7224			P40818	-0.336439	7.93556	0.7305			Q08378	0.343356	12.4346	0.8312			Q01105	-0.407569	10.7894	0.7651
	O00487	-0.642735	7.8946	0.7244			P62910	0.17759	7.90648	0.7316			P12532	-0.127869	7.44104	0.8314			P62258	-0.213437	12.1729	0.7654
	Q9NZ45	0.316064	8.75255	0.7259			P42167	0.409022	10.2737	0.7317			Q9NSD9	0.0132479	9.45706	0.832			Q9HC84	-0.715129	8.85456	0.7669
	Q13148	0.258674	8.73779	0.7265			P53384	0.150745	9.03944	0.7318			P61289	-0.0357579	8.17074	0.8327			O75674	-0.135196	8.21959	0.7672
	P53990	-0.259897	7.38584	0.7269			Q9BZZ5	0.564311	8.29814	0.734			O14558	-0.105862	9.189	0.834			P04040	0.0234005	13.2808	0.7684
	O75935	-1.22443	8.71847	0.7276			Q9NX63	0.21115	6.0008	0.734			Q9NR50	0.227431	7.18688	0.8344			Q9NPD3	0.107153	8.45443	0.7704
	Q13426	0.272983	7.92887	0.728			Q9BTW9	0.392703	7.15409	0.7356			P08237	-0.333636	9.29321	0.8355			O14974	0.274723	7.38811	0.7709
	Q9UHR5	0.519936	10.0298	0.728			Q8NE86	0.366408	7.76731	0.7361			P30533	0.0149909	6.6163	0.8359			Q03135	-0.187295	8.93744	0.7714
	Q86WA6	0.210397	8.61019	0.7294			P47755	0.157502	11.2256	0.7364			Q15437	-0.134024	9.5171	0.8362			P61960	-0.0813825	8.05608	0.7738
	Q00722	0.362384	7.64367	0.7297			Q16698	0.137102	11.3116	0.7364			O94855	0.046316	8.13425	0.8364			Q96K21	-0.117139	11.4744	0.774
	Q92973	-0.130434	8.15339	0.7306			Q6NUK1	0.407397	7.27383	0.738			Q9Y4X4	0.0127343	7.68196	0.8365			Q969G3	0.672307	7.33862	0.7756
	P62910	0.185411	8.35003	0.7316			Q92835	-0.339153	11.2003	0.7382			Q15005	0.163869	8.63295	0.8366			P42285	0.163738	8.08618	0.7761
	Q96FW1	0.173893	7.78792	0.7316			O00231	0.31269	8.81645	0.7399			P53007	0.889575	8.04301	0.8367			O96019	0.631133	6.9247	0.7774
	P53384	0.117487	9.39935	0.7318			P04080	0.113544	12.3448	0.74			P22234	-0.0699417	10.3575	0.8369			P13804	0.179028	11.3355	0.7775
	Q96KP1	0.234373	7.9804	0.7325			O00410	0.656105	8.07073	0.7402			Q9BQA1	-0.139274	7.80188	0.8373			P55795	0.314537	8.36867	0.7784
	Q9BUP0	-0.111491	9.80274	0.733			O75489	-0.209692	8.09688	0.7404			P21912	0.13233	7.87762	0.8377			Q6NVY1	-0.500872	9.09778	0.7786
	O75629	0.277302	9.25814	0.7331			O75636	-0.61598	7.17698	0.7435			P40818	0.223143	7.75026	0.8378			Q9UL46	-0.454527	10.741	0.779
	Q9BZZ5	-0.429468	8.57643	0.734			Q13009	-0.079408	11.108	0.7441			P53041	0.19801	5.29383	0.8388			Q13426	0.122535	8.03	0.7794
	Q4G0N4	0.538476	7.84054	0.735			O43237	-0.629352	7.14346	0.7443			P53992	0.248808	9.37172	0.8388			P13861	-0.0785029	9.69976	0.7802
	P10599	-0.167702	11.437	0.7361			Q9NVG8	0.178883	8.54689	0.7452			Q12905	0.0829559	10.9907	0.8401			O43272	-0.0993811	9.05534	0.7807
	Q8NE86	-0.232262	8.51788	0.7361			P07108	-0.243519	10.1056	0.7463			P16278	0.247566	9.35346	0.8402			Q92597	0.164786	8.46625	0.7827
	P47755	-0.120625	11.0383	0.7364			Q7L576	-0.27976	6.92281	0.7473			Q9UHB6	-0.602236	6.25974	0.8403			P01033	-0.245413	9.72495	0.7841
	Q16698	-0.169704	11.4532	0.7364			P50995	-0.130763	11.8862	0.749			Q04726	0.0038959	7.72546	0.8413			P51649	0.289694	8.36951	0.7842
	Q6NUK1	-0.379261	7.65648	0.738			O43837	0.47138	8.0269	0.7515			P42574	0.0922598	9.91506	0.8421			Q9BW30	-0.077126	8.49275	0.7842
	O00231	-0.639457	8.12998	0.7399			O95260	-0.151643	9.90337	0.7522			Q17RC7	0.218445	8.28365	0.8429			Q7Z4V5	0.539292	7.29069	0.7843
	P04080	0.112101	11.6969	0.74			P30838	0.16081	8.34428	0.7538			Q9BUT1	0.550671	9.46839	0.8433			O94925	0.285631	8.51878	0.7844
	Q9UK22	0.136052	9.59296	0.7401			Q9NVD7	-0.870432	6.61086	0.7541			P62318	0.0786795	9.2363	0.8435			Q9UI12	-0.145496	7.71728	0.7848
	O00410	-0.220031	8.02743	0.7402			O76003	-0.241784	7.25704	0.7564			P61966	0.078387	9.28084	0.844			P49411	-0.169647	11.2201	0.7869
	O75489	-0.508954	8.50363	0.7404			Q96I99	0.280631	10.1987	0.7564			Q9BRA2	-0.0322457	10.1198	0.844			Q9Y2Q3	-0.757391	8.29085	0.7875
	P19525	0.174325	7.22852	0.7417			Q15185	0.389908	10.8348	0.7571			O95994	0.0639714	8.65056	0.8446			Q4G0N4	0.175244	7.6033	0.7877
	O43237	-0.563466	7.39666	0.7443			P61289	0.437517	8.34509	0.7584			P53597	0.19866	11.0071	0.8446			Q9Y2H0	-0.0852119	8.1555	0.7886
	Q14244	-0.825458	8.4533	0.746			P42704	0.485508	7.55296	0.7585			P54920	0.130096	9.2092	0.8459			P50851	0.0497309	8.97183	0.7904
	Q96PE7	-0.137752	9.41676	0.7463			Q9UBI6	0.142107	8.35988	0.7589			Q9Y385	0.00548847	8.17654	0.8459			Q00796	0.176616	9.19777	0.7906
	P62191	-0.244046	9.02915	0.7477			Q9UHB9	0.279617	6.68342	0.7592			Q9Y263	-0.0274562	8.19581	0.8461			P84095	0.430522	7.70983	0.7913
	P48681	0.51958	8.1805	0.7479			O60220	-0.180148	7.84165	0.7594			Q86Y46	-0.006765	10.0401	0.8469			Q99598	-0.114197	8.57879	0.7916
	Q7Z2W4	0.229316	8.25197	0.748			Q92520	0.345313	7.54689	0.7596			Q15393	0.305822	9.03406	0.8472			Q16774	-0.148263	8.4361	0.7918
	Q16540	-0.277853	9.73593	0.7489			Q92599	0.848425	7.77072	0.7601			Q8TBC4	0.273325	7.90075	0.8474			Q14651	-0.183272	8.6541	0.7946
	Q9NPJ3	-0.364797	10.4241	0.7491			Q99685	0.210953	7.55562	0.7606			A6NHL2	-0.0120437	9.28956	0.8482			Q29RF7	0.456905	7.39698	0.7956
	Q8IXM3	0.141974	7.88347	0.7495			P61970	0.420692	9.93164	0.762			Q96RF0	0.0561256	7.98169	0.8485			P05388	0.0619291	9.63235	0.7957
	P04181	0.286172	7.48237	0.7523			P23141	-0.224734	12.3872	0.7624			Q13951	0.228048	10.5156	0.8491			P62877	-0.612912	9.12244	0.7957
	P12532	-0.353539	7.0427	0.7538			Q9Y365	0.270518	8.11656	0.7631			P10915	0.113081	8.50022	0.8502			Q9NP79	0.102305	7.95014	0.7959
	Q9NVD7	-0.363353	7.37114	0.7541			Q01105	0.251714	10.8759	0.7651			P55327	-0.200721	8.45769	0.8502			Q9NUP9	-0.10696	8.53448	0.7961
	Q9BT09	0.112492	8.34779	0.7546			O75674	-0.0938268	8.14064	0.7672			Q12904	0.257237	9.35892	0.8502			Q9HBL0	0.5623	8.43278	0.7963
	Q7L266	0.19802	7.29467	0.7561			O94874	0.346853	7.62885	0.7698			Q9Y224	0.755533	7.7028	0.8502			O75821	-0.0872882	7.66762	0.7972
	O76003	-0.840942	7.37345	0.7564			O14974	0.366544	7.18593	0.7709			P13611	0.209765	10.2185	0.8516			P53621	0.22775	11.4342	0.7989
	Q9NTX5	-0.792676	9.92072	0.7583			Q13363	0.179685	6.91006	0.771			P80217	0.158863	7.44969	0.8535			O75935	-0.488882	8.64585	0.8001
	P42704	-0.417242	7.34237	0.7585			O95456	-0.217688	6.80101	0.7716			Q7L014	0.036761	8.63808	0.8543			O43237	0.286141	7.27006	0.8006
	Q92599	0.591514	7.89529	0.7601			Q8WU90	0.276146	7.72494	0.773			Q5T750	-0.314711	10.6374	0.8554			Q8TEA8	0.321683	8.62672	0.801
	Q9BUT1	-0.858121	9.60755	0.7614			Q14677	0.515495	6.24825	0.7749			Q9UBQ7	0.189846	9.35591	0.856			Q13098	-0.458903	8.71021	0.8022
	P61970	-0.312402	10.0044	0.762			P42285	0.243141	7.91212	0.7761			P68106	-0.142954	10.4822	0.8564			O00148	0.0628113	7.76474	0.8042
	Q04323	-0.147694	8.94838	0.7622			Q02880	-0.104117	8.52464	0.7762			P35613	-0.00516124	8.81925	0.8586			Q9Y5K6	-0.160886	7.8623	0.8043
	Q9Y365	0.126907	8.38394	0.7631			Q14746	0.153509	11.8403	0.7772			P63173	0.115181	6.82546	0.8589			P02775	0.164029	9.74364	0.8045
	Q01105	-0.217277	10.7029	0.7651			P04196	0.217844	9.8134	0.7778			Q9Y281	-0.0851759	8.55507	0.859			O95466	-0.156825	7.48397	0.8048
	P08243	0.540798	7.89592	0.7671			Q6NVY1	0.574493	9.15666	0.7786			Q00722	0.0199381	7.51637	0.8595			Q9BQE3	0.177407	9.14477	0.8052
	Q96H79	0.154682	7.55461	0.7672			Q9UL46	0.495247	10.8301	0.779			P10109	0.367869	7.76722	0.8596			Q14CB8	-0.105222	9.38593	0.8067
	O94874	-0.186911	8.57768	0.7698			Q6ZRS2	-0.182693	7.98303	0.7798			Q6P587	0.101965	6.5941	0.8599			P39656	0.338511	11.2111	0.8068
	Q08623	-0.280449	8.45438	0.7743			P13861	-0.214112	9.74039	0.7802			Q02543	0.423518	9.46971	0.8603			P09012	-0.0707342	8.25263	0.807
	Q969G3	0.302673	7.62795	0.7756			Q9UBE0	0.8759	8.19488	0.7813			Q9Y2Z9	-0.338161	8.57834	0.8611			Q9Y4Z0	-0.162256	9.58013	0.8075
	P04439	-0.122792	9.44786	0.7758			O94925	0.324369	8.35303	0.7844			Q8WTS6	-0.0442471	8.49851	0.8615			Q8WYP5	0.120373	9.05551	0.8081
	P42285	-0.125605	8.26023	0.7761			Q14141	0.221188	8.86898	0.7844			P78344	0.587219	8.37862	0.8617			P29992	-0.212428	8.35322	0.8092
	Q14746	0.211058	11.148	0.7772			P35813	-0.330963	6.0099	0.7846			Q16629	-0.199191	10.6309	0.8619			P12956	-0.123789	10.4639	0.8108
	Q6NVY1	-0.191719	9.0389	0.7786			Q01995	-0.308347	13.1449	0.7847			P37802	-0.0681619	13.2301	0.8626			P14618	0.0148364	14.8544	0.8123
	P13861	-0.208621	9.65914	0.7802			Q9UI12	0.316342	7.62454	0.7848			P23528	0.103248	12.749	0.8628			Q96HE7	0.131432	10.8169	0.8123
	Q9UBE0	0.403971	8.34289	0.7813			O60264	-0.252412	5.65108	0.7862			Q16706	0.06726	8.75174	0.8629			P51452	-0.319936	9.38427	0.8144
	Q92835	-0.158909	10.6474	0.7814			O43813	0.203837	9.0409	0.7865			O75683	0.180301	9.18213	0.863			O43242	-0.112791	10.4286	0.8148
	O94925	0.232628	8.68453	0.7844			O75400	0.51657	5.21366	0.7878			Q9NRG1	0.370489	9.50669	0.8632			Q9NTX5	0.0211801	9.82436	0.8153
	Q14141	0.146081	9.3727	0.7844			Q9Y2H0	0.151292	8.09973	0.7886			P04181	0.0235406	8.10866	0.8635			P35858	-0.272098	7.05128	0.816
	P35813	0.4997	6.72106	0.7846			P07998	0.336689	7.91892	0.7892			Q99571	0.034109	9.19782	0.8638			P39748	0.0973951	6.73273	0.8165
	Q9UI30	-0.153945	6.65143	0.7847			P15151	-0.0664093	8.32452	0.791			P22830	0.120844	7.83083	0.8651			Q14103	0.136427	10.1478	0.8171
	Q9UI12	-0.345607	7.81002	0.7848			O75323	-0.149496	9.5932	0.7917			P17096	-0.239455	6.02717	0.8657			P53999	0.176555	10.1556	0.8181
	O60264	0.145744	6.30217	0.7862			Q9NZJ7	0.126065	8.46996	0.792			Q9NPJ3	0.143333	10.4469	0.8659			P04062	0.145304	7.6599	0.8192
	P19419	-0.175994	6.29527	0.7871			Q04760	-0.079614	12.3532	0.7926			P27695	0.102015	10.5227	0.8662			P57721	-0.0776582	10.138	0.8193
	Q9Y2Q3	-0.646355	8.15568	0.7875			P67936	0.233495	11.931	0.7927			Q9Y4P3	0.269594	6.77843	0.8671			Q15691	-0.849139	9.71708	0.8204
	O43242	0.303596	10.4845	0.7879			P61106	0.525009	9.30217	0.7936			Q96NY7	0.0315758	8.39587	0.8676			O00743	0.137462	8.17173	0.8208
	Q9Y2H0	-0.242178	8.21126	0.7886			P15924	-0.255585	6.77846	0.7939			P62280	-0.342349	7.33745	0.8683			P27361	-0.170138	8.5074	0.8208
	P30038	0.183236	9.4684	0.7892			P28161	-0.148639	7.64377	0.795			Q12849	0.418213	7.95637	0.8692			P35241	0.458975	9.20696	0.821
	P62081	0.494138	6.75192	0.7894			Q29RF7	-0.103245	7.23737	0.7956			P16452	0.208893	7.83248	0.8702			Q9BTT0	0.123782	8.67979	0.8212
	P29034	0.312352	9.08289	0.7911			P05388	0.293157	9.359	0.7957			O00754	-0.0519672	9.27754	0.8729			O15514	0.555704	9.89037	0.8218
	Q02817	0.194493	10.0288	0.7914			P20810	-0.681625	9.27365	0.7957			P61923	0.584241	8.02014	0.8737			P02751	-0.171477	11.8254	0.8219
	O75323	-0.28232	8.96231	0.7917			P62258	-0.117695	12.1271	0.796			P60660	0.178105	10.5098	0.8739			P49321	-0.111313	9.32321	0.8223
	Q7L1Q6	0.190259	8.70041	0.7925			Q9NUP9	-0.101578	8.39764	0.7961			Q9Y6Y0	-0.124333	7.59746	0.8746			P62333	-0.0926695	9.17567	0.8223
	P15924	0.506556	5.50802	0.7939			P09496	0.255179	10.5146	0.7962			O14531	0.0473684	8.26337	0.875			Q8WUF5	0.521387	7.26586	0.8239
	Q29RF7	0.172111	7.55659	0.7956			O75821	0.650943	7.59832	0.7972			P08514	-0.0649108	7.56711	0.8754			P50281	-1.12793	6.51885	0.8258
	P05388	-0.67637	9.90569	0.7957			O00584	0.157619	8.62566	0.799			P09661	0.261248	7.98239	0.8764			P01714	0.0145916	12.247	0.8261
	P20810	-0.590367	9.5322	0.7957			O60229	0.153833	10.3157	0.7992			O00571	0.487204	8.55788	0.8779			P30613	0.671636	9.66673	0.8282
	P62877	-0.299356	8.90213	0.7957			O75937	0.196474	8.14984	0.7995			P61086	0.227073	8.9888	0.8798			P11686	0.154667	9.04562	0.8291
	Q9NP79	-0.262737	8.24437	0.7959			P63241	0.051866	8.29238	0.7997			Q7KZ85	0.0936685	7.35628	0.88			P19320	-0.645813	7.6474	0.8292
	O75821	0.199175	7.73692	0.7972			Q8TEA8	-0.14884	8.47825	0.801			P26368	-0.0850665	9.98976	0.8819			Q9H3H3	0.19211	8.22741	0.8294
	Q08378	-0.640652	12.5075	0.7989			Q14498	0.388182	7.34362	0.8018			P29034	-0.155141	9.44942	0.8829			Q9BXW7	0.0642396	7.29829	0.8303
	Q9UK45	-0.183534	10.0524	0.8006			Q13011	0.525606	11.0897	0.8021			P20618	0.274016	10.8698	0.8852			P34949	0.168445	5.65151	0.8304
	Q8TEA8	-0.0993741	8.7752	0.801			Q13098	-0.209559	8.68713	0.8022			Q5JTV8	0.199569	8.65322	0.8865			P51808	0.57169	9.13873	0.8313
	Q14498	0.221436	8.72792	0.8018			P11678	0.399413	9.34126	0.8032			P31943	0.0331902	10.6628	0.8872			O14558	-0.0872059	9.189	0.834
	Q04837	-0.168927	8.74934	0.8032			Q14839	0.560447	6.10752	0.8037			O15400	0.0130241	8.7987	0.8876			P26196	0.0667061	7.91492	0.8342
	Q9NQR4	0.299294	9.55191	0.8046			O95466	0.544364	7.47702	0.8048			Q9BUQ8	0.16082	6.3701	0.8876			Q9NR50	0.172231	7.18688	0.8344
	O95466	0.202912	7.49092	0.8048			O43488	-0.272996	10.4523	0.8066			Q16204	0.435942	7.79559	0.888			Q15005	0.239941	8.63295	0.8366
	P31942	-0.195546	8.68949	0.805			Q53H82	0.309367	8.06028	0.8077			P42167	0.157258	9.9696	0.8883			Q7KZF4	0.00717597	10.894	0.837
	P42330	-0.220205	7.38947	0.8051			Q96FQ6	0.133617	8.93348	0.8091			P10155	0.172261	9.8334	0.889			P01860	0.0467395	12.5127	0.8392
	O94776	0.338775	8.1871	0.8067			P52789	0.16067	7.96843	0.8093			Q08211	0.000479357	10.3287	0.889			Q15366	0.285595	10.3982	0.842
	Q9Y4Z0	-0.089446	9.71043	0.8075			Q99805	0.137894	7.04145	0.8093			Q13813	0.129187	11.6929	0.889			P42574	0.229396	9.91506	0.8421
	O43837	-0.128409	7.64213	0.8093			P12956	0.0887335	10.4455	0.8108			P02749	-0.742966	11.358	0.8894			P62318	-0.222927	9.2363	0.8435
	P28702	0.195051	7.82891	0.8099			Q03518	-0.17719	7.49894	0.8113			Q9P2J5	0.533217	8.44068	0.8894			P07814	-0.0551608	10.5866	0.8437
	P12956	-0.232364	10.4822	0.8108			P29992	0.119182	8.17923	0.8145			P67812	0.62725	9.47013	0.8905			Q96C23	-0.0924005	10.7576	0.8437
	P52272	0.264979	10.1922	0.8138			Q9NTX5	-0.449619	9.72801	0.8153			P38646	-0.130066	12.5867	0.8908			P07305	-0.0705948	7.91203	0.844
	P51452	-0.574361	9.3289	0.8144			P35858	0.191335	7.34972	0.816			Q92945	-0.119623	11.235	0.8908			Q15631	-0.160828	7.6856	0.8443
	P39748	0.29108	6.86576	0.8165			P39748	0.628418	6.5997	0.8165			Q9BQB6	0.57268	8.37401	0.8909			P41091	-0.0958563	9.41811	0.8445
	Q27J81	-0.482471	6.46377	0.8165			Q27J81	0.296649	5.96231	0.8165			Q92599	0.253032	7.83301	0.891			Q9UHD1	-0.0897134	8.20372	0.8453
	P61106	-0.313854	9.05212	0.8166			Q8TB61	0.149037	6.69828	0.8167			P63165	0.196349	8.23393	0.8915			Q15393	-0.0740936	9.03406	0.8472
	Q07021	0.340144	8.53493	0.8174			Q9UK22	0.0531523	9.21311	0.8176			P04839	-0.0494381	7.91881	0.8917			Q13011	-0.0473335	11.1767	0.8476
	O15027	0.127837	6.52436	0.8182			P28482	-0.112981	9.65992	0.8188			P09211	0.0113168	12.8379	0.8945			Q9Y224	0.231728	7.7028	0.8502
	O15514	0.101269	10.0763	0.8218			P04211	0.245451	11.8884	0.8201			Q15046	0.356292	10.1449	0.8955			P61020	-0.0894064	8.22346	0.8508
	P62333	-0.231174	9.22263	0.8223			Q15691	0.590702	9.98129	0.8204			Q8N1G2	0.00916673	9.28637	0.8966			P13611	-0.208791	10.2185	0.8516
	Q96RF0	0.130662	7.90134	0.8226			Q14240	0.140481	9.94732	0.8207			Q9Y277	0.216236	7.87862	0.8967			P80217	0.0496388	7.44969	0.8535
	O14974	0.107287	7.59029	0.8236			O00743	0.129313	7.94276	0.8208			P07996	-0.110605	10.6809	0.8974			Q5T750	0.112174	10.6374	0.8554
	Q8IV36	-0.104256	8.33141	0.8239			Q92764	0.446629	9.73019	0.8215			Q9Y5V0	0.107083	9.0098	0.8982			Q9Y3I1	1.01005	9.09272	0.8557
	Q8WUF5	0.161726	7.83494	0.8239			P02792	0.330508	13.5163	0.8216			Q92905	0.626044	7.0829	0.901			Q9UBQ7	-0.207012	9.35591	0.856
	Q7L0Y3	0.165564	7.56187	0.8241			O15514	-0.266229	9.70439	0.8218			Q5MNZ9	0.0385689	7.69425	0.9013			P19623	0.0559244	9.93859	0.8579
	P49903	-0.360782	8.69852	0.8245			P62333	0.142032	9.1287	0.8223			Q01995	-0.051656	12.831	0.9017			P27635	0.180585	7.92611	0.8582
	Q3KQV9	0.319764	7.01623	0.825			P08243	-0.166401	7.2288	0.8233			O15372	0.0342331	8.66673	0.9019			Q7Z7L8	-0.379829	11.4038	0.8594
	Q9UEE9	-0.0639121	8.88566	0.825			Q9UIJ7	-0.283764	10.4491	0.8234			P35270	0.291361	8.09969	0.9022			P10109	0.563743	7.76722	0.8596
	P49902	0.0751832	7.52305	0.8251			P23142	-0.0842592	11.5646	0.8236			Q969T9	0.242551	8.98752	0.9029			Q9Y2Z9	-1.20205	8.57834	0.8611
	O43504	0.0720646	10.6028	0.8253			Q8IV36	0.105748	8.20091	0.8239			P50990	0.163995	11.9792	0.9035			Q7L5N1	0.568012	8.15136	0.8613
	P50281	-0.196144	6.09701	0.8258			P49903	0.567865	8.26879	0.8245			P49591	0.0968739	10.0438	0.904			Q02817	-0.0462661	10.0849	0.8614
	P49590	-0.162315	8.81503	0.8265			Q9UEE9	-0.0940899	8.55086	0.825			P48444	-0.251636	11.1192	0.9043			P78344	-0.1941	8.37862	0.8617
	Q9Y6K5	-0.10718	7.84685	0.8276			P22061	-0.0841128	10.1286	0.8252			Q15366	0.120488	10.3982	0.9047			Q02543	0.188672	9.46971	0.8617
	P14550	-0.262312	11.9945	0.8292			P50281	0.37235	6.94069	0.8258			Q9UL46	0.0981566	10.741	0.9048			Q16629	0.0641129	10.6309	0.8619
	P19320	-0.171063	7.47758	0.8292			P03973	-0.14168	9.6739	0.827			Q9H307	0.0598609	7.40994	0.9054			Q9NRG1	0.678268	9.50669	0.8632
	Q9H3H3	0.486894	8.29477	0.8294			P30613	-0.778007	9.4677	0.8282			Q9H299	0.466093	8.70412	0.9055			P22830	0.0851206	7.83083	0.8651
	Q9BXW7	0.160216	7.46446	0.8303			P11686	0.0967068	8.81178	0.8291			P13797	0.0628733	11.8181	0.907			O94776	-0.0110039	8.03017	0.8692
	P34949	0.120569	5.86421	0.8304			P19320	0.441289	7.81722	0.8292			Q9UIJ7	0.00477854	10.1175	0.9071			Q8WVM8	-0.106844	7.08511	0.8704
	P51808	-0.102913	9.48669	0.8313			Q9H3H3	0.372085	8.16006	0.8294			O00154	-0.140975	9.09395	0.9075			Q92764	0.155141	9.94609	0.8709
	P61289	-0.188393	7.99638	0.8327			Q08378	-0.245333	12.3618	0.8312			O15031	0.115387	6.62219	0.9087			Q14653	-0.0251884	8.62143	0.8726
	Q15181	-0.233429	10.5549	0.833			P51808	0.145523	8.79078	0.8313			Q6PCE3	0.192738	8.63566	0.9091			P53992	0.0888481	9.37172	0.8727
	O94788	-0.113567	8.45256	0.8337			P14550	0.157656	12.231	0.8319			Q8WVX9	-0.0108934	10.21	0.9093			O00754	0.237344	9.27754	0.8729
	Q9NR50	0.260852	7.28679	0.8344			O94788	-0.211493	7.83938	0.8337			Q9UK76	-0.129504	8.06171	0.9093			P62314	-0.0104711	11.6338	0.8731
	Q96GX9	0.142455	8.89695	0.8348			Q969G3	0.115375	7.04929	0.8337			O15027	-0.0914697	6.69573	0.9105			P09661	0.306989	7.98239	0.8764
	Q15369	0.321182	8.23461	0.8355			Q9NR50	0.316051	7.08696	0.8344			P48681	0.139548	7.96461	0.9116			P53367	0.228315	7.99477	0.8766
	P53007	0.415374	8.34247	0.8367			P20020	0.205043	6.94394	0.8356			P12429	0.198649	11.9016	0.9119			P11441	-0.0811349	8.32101	0.8769
	Q9BTW9	-0.131843	7.89926	0.8377			P05386	0.137054	9.44404	0.8366			P15144	0.108586	7.90842	0.9139			Q06210	-0.07631	9.07097	0.8769
	Q92520	-0.0707877	7.67775	0.8399			P53007	0.996703	7.74356	0.8367			O76094	0.325769	7.39192	0.9141			Q14790	-0.0855278	8.90476	0.8774
	O14737	0.095617	7.69281	0.84			O95340	0.109801	8.77707	0.8388			Q96EK6	0.00928913	6.75002	0.9161			O00571	0.183513	8.55788	0.8779
	O95816	0.153763	7.78806	0.8418			P84103	0.108886	10.2849	0.8398			P09936	0.0937818	8.97339	0.917			Q08378	-0.0519632	12.4346	0.8781
	P46379	-0.123918	8.18458	0.8421			Q9UHB6	0.328355	6.6713	0.8403			O60763	0.349883	9.94209	0.9181			P50991	-0.0857379	10.5341	0.882
	P07814	0.151233	10.8007	0.8437			O95816	-0.160695	6.61172	0.8418			O60784	0.225173	7.09033	0.9191			Q9BUT1	0.00597592	9.46839	0.8823
	O75608	0.095605	10.4169	0.8447			P27361	-0.115794	8.32951	0.8422			O95373	0.504859	8.02633	0.9203			Q15124	0.0131188	10.2894	0.8826
	Q13011	0.0827957	11.2637	0.8476			Q17RC7	0.199884	8.22077	0.8429			P30050	0.192024	9.63932	0.9209			P35637	0.145545	9.3686	0.8839
	A6NHL2	-0.0265154	9.23589	0.8482			Q9BUT1	-0.313425	9.32922	0.8433			Q9NQW7	0.325646	10.3395	0.9211			P13671	0.0775201	10.3639	0.884
	P10915	-0.0779928	8.42	0.8502			Q9UBN7	0.0728673	8.56063	0.8446			P14384	0.0759345	6.35267	0.9221			P20618	0.0143874	10.8698	0.8852
	Q9Y224	-0.115959	7.94962	0.8502			Q9Y224	0.407846	7.45599	0.8502			Q9Y6H1	0.199038	10.6708	0.9221			Q99615	-0.0369411	7.06008	0.8854
	P04211	-0.0918674	11.3136	0.8507			P61020	-0.0732907	8.14799	0.8508			P14174	-0.131887	12.8383	0.9224			Q9H307	-0.254148	7.40994	0.8856
	Q5T750	0.501165	10.5867	0.8554			Q7L014	0.135768	8.39644	0.8543			P39687	-0.0167231	9.8737	0.9226			Q16204	-0.283001	7.79559	0.888
	Q9Y3I1	0.412798	9.39746	0.8557			P23528	0.183739	12.9224	0.8555			Q9Y266	0.0593237	8.96043	0.9235			P10155	-0.207207	9.8334	0.889
	Q9UBQ7	-0.0755453	9.35162	0.856			Q9Y3I1	-0.388342	8.78798	0.8557			P14550	-0.0265364	12.1128	0.9238			Q08211	-0.0859272	10.3287	0.889
	P35659	-0.109526	7.7448	0.8571			Q9UBQ7	0.321312	9.3602	0.856			P31947	-0.0686711	8.64918	0.9239			P02749	-0.552522	11.358	0.8894
	P27635	0.118307	8.2195	0.8582			Q5T750	0.0742794	10.688	0.857			Q5JVF3	0.17706	7.19012	0.9242			Q9P2J5	0.166249	8.44068	0.8894
	P10109	0.239775	8.00012	0.8596			P63173	0.127054	7.05042	0.8589			P06132	0.158967	9.18215	0.9243			O00487	0.246167	7.58633	0.8895
	Q9Y2Z9	-0.701443	8.19329	0.8611			Q00722	-0.106942	7.38907	0.8595			Q9Y2T2	0.251979	7.38188	0.9244			P67812	0.0923921	9.47013	0.8905
	P78344	-0.110087	8.4769	0.8617			Q6P587	0.0764117	6.75952	0.8599			P49915	-0.0593918	9.53234	0.9245			Q9BQB6	0.395949	8.37401	0.8909
	P54619	-0.251127	8.56372	0.8622			Q9Y2Z9	0.162443	8.96339	0.8611			Q7Z2W9	0.226378	7.72738	0.9249			Q92499	0.243155	11.3136	0.8914
	O75683	-0.285694	9.0391	0.863			Q02817	0.0628094	10.1409	0.8614			P40616	-0.00953446	9.07688	0.9251			Q15046	-0.158029	10.1449	0.8955
	Q9NRG1	0.216064	9.76888	0.8632			Q8WTS6	-0.246833	8.27521	0.8615			P01776	0.00626611	8.86557	0.9255			P23396	0.0368649	12.0392	0.8959
	P22830	-0.111046	7.88232	0.8651			P78344	0.671232	8.28034	0.8617			O95299	0.415546	7.71892	0.9261			P62280	0.0925905	7.33745	0.8964
	Q15843	-0.146676	9.88702	0.8658			Q9NRG1	-0.0917139	9.2445	0.8632			P63167	0.268836	9.27869	0.9268			Q9Y277	0.419722	7.87862	0.8967
	P27695	-0.152162	10.4076	0.8662			Q15121	-0.120664	7.51156	0.8646			O15145	0.223936	10.4097	0.9269			P07996	0.014187	10.6809	0.8974
	P00492	-0.182205	10.0153	0.8677			P22830	-0.075323	7.77934	0.8651			Q8IZD4	-0.450406	10.0202	0.9274			Q92905	-0.00394888	7.0829	0.901
	Q9UHB6	-0.113433	5.84817	0.8679			P09525	-0.108714	11.9109	0.8657			Q13243	-0.00632487	8.12634	0.9275			O15372	-0.0593019	8.66673	0.9019
	Q9NRN7	0.115282	7.40294	0.8685			Q15843	-0.0760255	10.4864	0.8658			Q9BZK3	-0.052712	9.94809	0.9275			P35270	-0.143798	8.09969	0.9022
	Q8WVM8	0.235493	7.20539	0.8704			Q9Y4P3	0.234904	6.36362	0.8671			Q08495	0.351091	8.46275	0.9286			P50990	-0.139197	11.9792	0.9035
	Q92764	-0.106697	10.162	0.8709			Q08431	0.0930442	8.29656	0.8678			Q3KQV9	0.0420044	7.31783	0.9288			P08237	-0.0588421	9.29321	0.9054
	Q14653	0.0801495	8.79138	0.8726			Q12849	0.305329	7.8216	0.8692			P30046	0.141584	12.007	0.9291			Q9H299	-0.147162	8.70412	0.9055
	P42126	-0.12034	10.0281	0.8739			Q9Y376	0.114017	7.72919	0.87			Q96IJ6	0.000796853	9.97759	0.9294			Q07021	0.0223855	8.36784	0.9075
	P09661	0.133656	8.12445	0.8764			P37802	0.056673	13.4882	0.873			O14980	0.592534	8.29224	0.9305			P54727	0.0257576	10.5907	0.9092
	P53367	-0.0659552	8.19839	0.8766			P61923	0.498014	7.83592	0.8737			P11310	-0.073686	11.3244	0.9311			P49903	-0.0345891	8.48365	0.9094
	Q5RKV6	-0.0943159	7.95718	0.8769			P60660	-0.0656109	10.6475	0.8739			Q15052	0.254494	15.1428	0.9311			P82979	0.0299153	8.70789	0.9099
	Q14790	-0.0474393	8.98555	0.8774			P08514	0.098708	7.22656	0.8754			P25786	0.0572974	10.5113	0.9323			P54619	0.065868	8.28106	0.9101
	O00571	-0.0739148	8.72556	0.8779			Q53GG5	-0.363039	9.13508	0.876			P41240	0.45978	8.81715	0.9328			Q32P28	-0.16026	7.1787	0.9105
	P61086	-0.07324	8.82152	0.8798			P09661	0.0879143	7.84033	0.8764			P09622	-0.0710483	11.3682	0.9329			P06748	-0.129611	11.0483	0.9134
	O14908	0.0763155	8.03672	0.8817			P53367	0.291887	7.79115	0.8766			Q15019	0.0708135	9.99765	0.933			Q15233	0.474406	8.03746	0.9135
	P14923	-0.130111	5.70677	0.8836			O00571	0.229776	8.3902	0.8779			Q8WUM4	0.0923221	10.2008	0.9336			Q9UBC2	-0.0504132	5.75805	0.9136
	Q9NY12	-0.0781251	8.23557	0.8837			Q99541	-0.0657357	8.74766	0.878			P13804	0.00142026	11.3355	0.9339			Q9Y678	0.00797687	9.06133	0.9137
	A0AV96	0.0549816	8.01368	0.8844			O14908	0.212596	8.68984	0.8817			P30084	0.0599386	11.518	0.934			O76094	-0.0279328	7.39192	0.9141
	P20618	0.0910615	10.9419	0.8852			P13671	-0.154493	10.517	0.884			P10599	0.0323338	11.5987	0.9344			Q9UNE7	-0.0444808	8.17009	0.9142
	Q5JTV8	0.10413	8.9121	0.8865			Q16774	-0.0572801	8.3468	0.8847			Q15365	-0.0515671	11.6368	0.9354			Q05639	0.084549	8.30025	0.9145
	Q16204	0.0953699	7.83382	0.888			P20618	0.35069	10.7977	0.8852			Q14914	0.270884	8.98328	0.9356			P48735	-0.132698	11.7999	0.916
	P10155	-0.461418	9.82467	0.889			Q99615	0.17666	6.89205	0.8854			Q09161	0.437159	6.86536	0.9357			P61923	0.15262	8.02014	0.9174
	Q9P2J5	-0.259864	8.61554	0.8894			Q9Y2Q3	0.327761	8.42601	0.8872			Q15691	-0.207697	9.71708	0.9361			P36551	0.292372	8.87364	0.9176
	P67812	-0.321652	9.65004	0.8905			O15400	0.0861957	9.01794	0.8876			Q9Y5X3	0.191253	8.54678	0.9362			O60763	0.0384861	9.94209	0.9181
	Q9BQB6	-0.0692991	8.61616	0.8909			Q16204	0.814313	7.75735	0.888			P02649	0.561177	9.9109	0.9364			O95373	0.579629	8.02633	0.9203
	P63165	0.141987	8.03766	0.8915			P10155	-0.0819496	9.84214	0.889			P61604	-0.0338569	13.2798	0.937			Q8N392	-0.0316124	7.85493	0.9203
	Q8NFW8	-0.120504	6.08609	0.8943			P51812	0.185258	7.58302	0.8892			P51648	0.724684	7.7935	0.9372			Q12979	-0.0187551	7.14592	0.9205
	Q9H0E2	0.0930393	8.42349	0.8963			Q9P2J5	0.107103	8.26581	0.8894			P62266	0.14362	7.22299	0.9378			P30050	0.0320693	9.63932	0.9209
	Q9Y5V0	0.0531787	8.73753	0.8982			O00487	0.0980218	7.27805	0.8895			Q16563	-0.117751	11.1974	0.9399			Q6PCE3	0.0282548	8.63566	0.9215
	P07900	-0.0417425	11.5585	0.8984			P67812	0.213206	9.29022	0.8905			P61964	-0.109585	8.02602	0.94			P34897	0.0350065	11.1818	0.9225
	Q14232	0.0926062	6.74311	0.8988			Q9UQE7	0.0728491	6.69351	0.8906			P62888	0.512472	10.4693	0.9401			P39687	0.122012	9.8737	0.9226
	Q92905	-0.19282	7.23842	0.901			Q9BQB6	0.107432	8.13185	0.8909			Q9H0R4	0.0224199	8.2694	0.9401			Q9UMX0	0.0355888	7.79783	0.9239
	P35270	-0.508696	8.13659	0.9022			Q15046	0.573026	10.0954	0.8955			Q9HB07	-0.2054	8.15249	0.941			Q5JVF3	0.142154	7.19012	0.9242
	P50990	-0.0360742	11.9854	0.9039			P60981	0.0615783	11.6502	0.8957			P34896	0.0803296	8.07541	0.9411			P06132	0.111	9.18215	0.9243
	P49591	0.0644477	9.87373	0.904			Q5MNZ9	0.23996	7.40809	0.8979			P05141	0.0449538	9.04957	0.9413			P49915	-0.136811	9.53234	0.9245
	Q9UL46	-0.0574372	10.6519	0.9048			Q14232	0.195355	5.81363	0.8988			Q9UNF0	0.0811875	9.28986	0.9413			Q7Z2W9	0.539727	7.72738	0.9249
	P31947	-0.256742	8.2226	0.9052			Q92905	0.437173	6.92738	0.901			P78417	0.0758159	11.9277	0.9415			O14907	0.0204123	8.92256	0.926
	Q9H299	-0.0711213	8.78385	0.9055			P35270	-0.0735373	8.0628	0.9022			Q13085	0.531982	6.05624	0.9427			O95299	0.438809	7.71892	0.9261
	P18583	-0.0608331	7.03799	0.9065			Q969T9	0.0992644	8.60869	0.9029			O75153	0.834135	6.07812	0.9431			Q14894	-0.0570479	8.1349	0.9261
	Q96EK6	0.226237	6.52006	0.9089			P50990	0.267118	11.973	0.9035			Q01082	0.191311	11.4499	0.9435			O60784	0.0264476	7.09033	0.9263
	P82979	0.0632989	8.86469	0.9099			Q9UFN0	-0.0721278	7.19377	0.9052			P14136	0.111009	8.5433	0.9436			P63167	0.406386	9.27869	0.9268
	O76094	0.219966	7.46638	0.9141			Q9H299	0.542134	8.62438	0.9055			P21796	0.0119779	10.6375	0.9438			Q8IZD4	-1.25562	10.0202	0.9274
	Q15819	-0.0421897	9.563	0.9154			P02749	-0.245868	11.6819	0.9084			P00492	0.0707698	10.1305	0.9445			O75822	-0.157054	7.55273	0.9275
	P61923	0.0663939	8.20435	0.9174			Q5TEJ8	0.0682614	6.97193	0.9086			P30042	0.308279	8.60077	0.9448			Q9BZK3	-0.18166	9.94809	0.9275
	O75594	-0.0348078	8.18123	0.9186			O15031	0.154931	6.36919	0.9087			P01859	-0.200909	13.8608	0.9458			P02549	0.495373	8.4786	0.9298
	Q15046	0.0587051	10.1945	0.9187			Q8WVX9	-0.0279647	10.1657	0.9093			P20042	-0.0192246	9.02198	0.9467			O14980	0.106523	8.29224	0.9305
	O95373	0.147768	8.29746	0.9203			P10606	-0.0791243	8.62288	0.9101			P62312	0.0608708	9.55854	0.9475			A0MZ66	0.0221993	7.8669	0.931
	Q12979	0.117293	7.53068	0.9205			P13984	-0.0333115	9.82573	0.9109			Q8N960	-0.036158	8.96677	0.9485			P11310	0.0324161	11.3244	0.9311
	O00232	-0.0592846	8.51473	0.9215			Q8N960	0.188517	8.69844	0.9111			Q9Y2B0	-0.04537	7.9634	0.9499			P10253	0.107753	10.8096	0.932
	Q9Y6H1	-0.0551654	10.4969	0.9221			P48681	-0.0648651	7.74873	0.9116			P35558	0.220615	7.17952	0.9501			P41240	0.324626	8.81715	0.9328
	P14174	-0.0416831	12.5498	0.9224			Q5VWQ8	0.0668519	6.27826	0.9131			P11233	0.123846	9.63636	0.9512			P09622	0.0644019	11.3682	0.9329
	O14579	-0.0444917	8.02029	0.9241			Q9UBC2	0.0953491	5.60696	0.9136			P27694	-0.239322	9.05047	0.9527			Q15365	0.0339676	11.6368	0.9354
	Q7Z2W9	0.326561	7.9189	0.9249			O76094	0.573668	7.31746	0.9141			Q12834	0.0236584	10.1015	0.9528			Q09161	0.535216	6.86536	0.9357
	P01776	-0.0489978	8.71057	0.9255			Q9BXW9	0.0666453	7.79125	0.9145			P57764	-0.0274894	7.97379	0.9529			P40926	-0.0963243	13.2286	0.9367
	O14907	-0.124474	9.11301	0.926			P31948	0.0323557	11.7599	0.9167			P39023	0.0291512	8.08148	0.9534			P51648	0.536749	7.7935	0.9372
	O95299	-0.0561038	7.93251	0.9261			O75594	0.128942	8.91119	0.9186			Q7Z7L8	-0.0313312	11.4038	0.9536			P62266	0.0395743	7.22299	0.9378
	P02749	-0.055424	11.0341	0.9262			O60784	0.227126	7.02742	0.9191			P35542	0.243195	9.01113	0.9537			P62888	0.0525781	10.4693	0.9401
	O60784	0.0284002	7.15323	0.9263			Q5RKV6	-0.0214767	7.6546	0.9196			Q03135	0.372495	8.93744	0.9537			Q9NQW7	0.100164	10.3395	0.9401
	Q8IZD4	-0.254507	9.5937	0.9274			O95373	0.0729982	7.75521	0.9203			P53677	-0.0985034	8.49517	0.9547			Q9HB07	-0.0906682	8.15249	0.941
	O75822	0.0599834	7.73398	0.9275			Q9Y3D6	0.0776157	8.18282	0.9217			O00170	0.447588	8.63794	0.9551			P05141	0.253066	9.04957	0.9413
	P08865	-0.0427178	11.6184	0.9277			P14384	0.0899414	5.87407	0.9221			P09132	-0.0057886	9.08727	0.9568			Q13085	0.794075	6.05624	0.9427
	P51812	0.0383121	8.11264	0.9291			Q9Y2T2	-0.0461153	7.11652	0.9244			Q06830	-0.105562	15.1251	0.9568			O75153	0.597313	6.07812	0.9431
	O14980	-1.03468	8.46701	0.9305			P31946	-0.0534267	8.73871	0.9254			P09382	-0.0110433	12.4624	0.9574			Q8TAX9	-0.0173207	9.25802	0.9433
	Q9Y303	0.069231	9.36403	0.9308			O95299	-0.0793668	7.50533	0.9261			P61353	-0.0109754	8.96453	0.9581			Q13200	0.031109	9.34706	0.9437
	P41240	-0.066376	9.01325	0.9328			P63167	-0.174038	9.10989	0.9268			Q9Y2Q3	0.216725	8.29085	0.9588			P21796	0.187279	10.6375	0.9438
	P63167	-0.0364879	9.4475	0.9345			Q8IZD4	0.550705	10.4467	0.9274			Q92542	0.0537193	7.62068	0.9607			Q9H832	-0.0810382	8.00942	0.9447
	Q14914	-0.0592018	8.64539	0.9356			Q9H2U2	-0.0448384	10.2809	0.9292			P09972	-0.0735075	11.3476	0.961			P30042	0.155557	8.60077	0.9448
	P51648	-0.246942	8.10886	0.9372			O14980	-0.548664	8.11748	0.9305			P83731	0.237088	8.1168	0.9611			P01859	-0.0906287	13.8608	0.9458
	P62888	-0.0458473	10.6105	0.9401			Q9Y303	-0.0379095	10.2402	0.9308			Q92598	-0.000705928	9.23979	0.9613			P38646	-0.00936959	12.5867	0.9503
	Q9H0R4	-0.17174	8.05723	0.9401			P25786	-0.10665	10.6091	0.9323			O15371	-0.0431364	9.91645	0.9618			P09651	0.0590164	8.85294	0.9511
	P52306	0.0315759	7.25713	0.9405			P10109	0.0439016	7.53431	0.9327			P30613	0.12448	9.66673	0.9625			Q9NQX3	-0.176647	8.95297	0.9515
	P07998	0.0465053	7.10797	0.941			P41240	0.0687786	8.62105	0.9328			Q9Y3I1	0.208911	9.09272	0.9647			Q9BTV4	0.323179	7.93781	0.9523
	O75636	0.0570025	7.92044	0.9414			P62877	0.0452306	9.34275	0.933			P54819	0.0502097	12.0237	0.9656			P27694	-0.101761	9.05047	0.9527
	Q13085	0.0458447	6.38775	0.9427			O15511	-0.0338983	11.5293	0.9336			P82094	0.0472292	10.7637	0.9657			P39023	0.171734	8.08148	0.9534
	O00764	-0.0403203	9.66383	0.9429			Q8WUM4	0.108969	10.5551	0.9336			Q02878	0.58372	10.6469	0.9667			Q17RC7	0.033075	8.28365	0.9534
	P07237	-0.113528	12.2021	0.9435			Q9HB19	-0.0875408	10.0174	0.9359			Q9Y371	0.12475	8.09165	0.9676			O00170	0.0219953	8.63794	0.9551
	Q15691	-0.0507398	9.45288	0.9436			P51648	-0.0590073	7.47814	0.9372			Q15904	-0.0367122	8.12905	0.9678			P00167	0.340757	9.14161	0.9552
	Q13200	-0.0394377	9.50564	0.9437			P62888	0.414046	10.328	0.9401			Q9NZ45	0.0878827	8.89456	0.968			Q07812	-0.0106557	8.13574	0.9552
	P06748	0.035403	11.1504	0.9445			Q16563	-0.0298967	10.8976	0.9407			P07686	-0.00845727	11.3737	0.9682			Q16540	0.0230468	9.62833	0.9556
	P30042	0.0323769	8.71673	0.9448			Q13085	-0.216248	5.72472	0.9427			Q9ULC6	-0.123387	13.9308	0.9692			Q06830	-0.053757	15.1251	0.9568
	O75396	-0.0427728	9.04465	0.9455			O00764	0.119206	10.5541	0.9429			P84095	-0.0173458	7.70983	0.9701			P49590	-0.0398419	8.64774	0.9571
	P01859	0.0353825	13.7879	0.9458			Q8TAX9	-0.0642896	9.22179	0.9433			Q96QK1	0.161887	10.9879	0.9702			Q9NRX4	-0.0464749	7.42403	0.9573
	Q6UVK1	0.0219745	6.98801	0.9465			Q15833	0.0410183	7.15044	0.9444			Q96RU3	-0.148672	7.7494	0.9709			P49748	0.0533529	11.3527	0.9578
	P62312	0.126235	9.42206	0.9475			P30042	0.185098	8.48481	0.9448			Q00796	-0.0799387	9.19777	0.9729			P61353	0.11141	8.96453	0.9581
	P38919	0.0402897	10.1488	0.9477			Q96S53	0.0417614	7.99138	0.9449			Q9NXG2	0.465342	8.30031	0.9729			Q92599	-0.00387896	7.83301	0.9584
	P30613	-0.230851	9.86576	0.9494			P01859	-0.0748974	13.9337	0.9458			P51858	-0.0153597	10.8086	0.9732			P83731	0.0678058	8.1168	0.9611
	P55058	0.0395243	8.29998	0.9497			P35558	-0.0425727	6.77342	0.9501			Q96HE7	-0.10348	10.8169	0.9736			P23588	-0.121195	9.35852	0.9613
	Q15063	0.0477658	9.64646	0.951			P11217	0.0324405	9.98408	0.9506			Q99873	-0.109604	9.51994	0.9736			P46063	0.0718511	9.31886	0.9617
	Q9BTV4	-0.0318086	8.28906	0.9523			Q9NQX3	0.0247924	9.13238	0.9515			P30048	0.0172748	12.3818	0.9738			O15371	-0.0222181	9.91645	0.9618
	P12268	0.0474793	7.62008	0.9525			Q12834	0.0107452	10.0267	0.9528			P36551	0.0372232	8.87364	0.9742			Q15369	0.0484962	7.98658	0.9618
	P57764	0.0697688	7.8076	0.9529			P53677	-0.0136292	8.34955	0.9547			P62140	0.0521588	8.49297	0.9751			Q6NUK1	-0.0106741	7.46515	0.9618
	Q17RC7	0.0145145	8.34653	0.9534			O00170	-0.163478	8.52055	0.9551			Q00839	-0.0692323	10.5308	0.9753			P53007	0.308246	8.04301	0.9648
	O00170	-0.589071	8.75534	0.9551			Q07812	-0.030499	7.97734	0.9552			P46781	-0.0120564	11.1413	0.9757			Q9UBE0	-0.0879534	8.26889	0.9656
	Q5JVF3	-0.0451882	7.26992	0.9561			Q16540	0.106438	9.52074	0.9556			Q9BSJ8	0.183036	9.33219	0.9761			P82094	-0.0686279	10.7637	0.9657
	Q12805	-0.143346	10.564	0.9569			Q5JVF3	-0.0102822	7.11031	0.9561			O95163	0.0375126	7.48847	0.9762			Q27J81	0.111903	6.21304	0.9663
	Q9NRX4	-0.11736	7.56032	0.9573			P09132	-0.107957	8.96052	0.9568			O75400	-0.144525	5.60485	0.9764			Q02878	0.127739	10.6469	0.9667
	P26640	0.0233085	10.1513	0.9582			Q12805	0.0242574	11.0298	0.9569			P05166	0.0259203	8.80613	0.9767			Q9Y371	0.0172611	8.09165	0.9676
	Q5TDH0	0.0334794	8.08716	0.959			Q96DI7	0.0323303	7.94926	0.957			P62241	-0.0393305	9.6545	0.9767			Q15904	0.176452	8.12905	0.9678
	Q09161	-0.024226	7.10846	0.9603			P49748	0.0173788	11.5634	0.9578			P50542	-0.344944	12.7288	0.9771			Q8TF72	0.227261	8.38145	0.9692
	O00194	-0.0171817	9.05285	0.9608			P02649	0.0412516	10.0991	0.9587			Q14244	0.184473	8.57306	0.9771			Q9ULC6	-0.0525229	13.9308	0.9692
	Q8N684	-0.0237261	6.55134	0.961			Q6XQN6	-0.0269809	11.0982	0.9593			P60842	0.045533	10.5839	0.9782			Q96S66	-0.0202531	8.08826	0.97
	P06889	-0.116854	9.88936	0.9641			Q09161	-0.122283	6.62227	0.9603			Q53GG5	-0.0219555	8.80337	0.9788			P17980	0.125922	9.04365	0.9712
	Q7Z4V5	-0.0232668	7.57193	0.9649			O75935	0.0438167	8.57323	0.9619			Q15233	0.112866	8.03746	0.9791			P51606	-0.0685939	8.74925	0.9722
	Q96D46	0.0237084	7.19055	0.9663			Q9NPJ3	0.0132878	10.4698	0.9619			O00115	-0.0498245	9.18152	0.9799			Q9NXG2	0.0214746	8.30031	0.9729
	Q02878	0.245541	10.8247	0.9667			P06889	0.0385654	8.41273	0.9641			Q92688	-0.0658735	10.8477	0.98			Q99873	-0.0215624	9.51994	0.9736
	P21695	0.0403219	7.69179	0.9671			Q7Z4V5	0.0230872	7.00946	0.9649			P08621	0.00826223	8.07448	0.9804			P18754	0.113035	8.30658	0.9737
	P15559	0.0310034	8.93092	0.9674			Q02878	0.701521	10.469	0.9667			O15067	-0.0184585	8.15217	0.9815			Q00839	-0.0243505	10.5308	0.9753
	Q9Y371	-0.0148075	8.12715	0.9676			Q7L5N1	-0.0243136	7.69475	0.9671			Q9UHV9	0.0283128	8.7333	0.9817			P46781	-0.11195	11.1413	0.9757
	P07686	-0.0241152	11.1946	0.9682			Q9Y371	0.0926811	8.05614	0.9676			Q15428	0.100882	6.33402	0.982			P55210	0.0139966	9.4658	0.9759
	Q8WU90	0.0194444	8.44455	0.9689			Q8TF72	-0.0350258	8.57457	0.9692			P62081	-0.00316298	7.08026	0.9821			Q9BSJ8	0.751635	9.33219	0.9761
	P50991	-0.0141027	10.6386	0.969			Q96S66	-0.0347794	8.15001	0.97			P27708	-0.0365406	7.93738	0.9829			Q13310	-0.114101	8.86319	0.9765
	P02792	-0.0237415	12.6502	0.9713			Q96QK1	-0.0205588	11.1587	0.9702			Q9UHD9	0.391807	7.35889	0.9841			P00558	-0.0179649	13.9015	0.9767
	Q14677	-0.0327163	7.43944	0.9721			Q96P70	-0.0166233	7.79762	0.9707			O75351	0.45712	7.58443	0.985			P05166	0.552139	8.80613	0.9767
	P51606	-0.0214582	8.84419	0.9722			Q96RU3	0.0163217	7.56496	0.9709			Q01105	0.0614218	10.7894	0.985			Q8IV36	0.0254944	8.26616	0.9767
	Q9NXG2	-0.12092	8.42201	0.9729			Q9NXG2	0.322947	8.17861	0.9729			P07237	-0.0346393	12.3668	0.9857			Q12904	-0.0461722	9.35892	0.9774
	Q00765	-0.0267546	7.98775	0.9733			P30048	0.0352183	12.4555	0.9738			P32322	0.0167484	7.01082	0.9857			P35268	0.0821062	8.46815	0.9775
	P62140	-0.177092	8.1843	0.9751			Q9BSJ8	-0.320731	9.09853	0.9761			P13010	0.195765	11.6094	0.9858			P35900	-0.0322814	8.37474	0.9776
	Q03154	0.0161509	8.94837	0.9751			O95163	0.0674826	7.24078	0.9762			P30040	0.0436108	11.3143	0.986			P49368	0.0244756	11.3782	0.9784
	P55210	0.0139709	9.62641	0.9759			Q96JB5	-0.0272281	6.52622	0.9762			A0AVT1	-0.0124041	9.96326	0.9862			O94979	0.0499667	10.5054	0.9795
	Q9BSJ8	0.247869	9.56586	0.9761			Q13884	0.016395	9.05063	0.9764			P02753	0.0797015	10.6815	0.9867			O00115	0.154051	9.18152	0.9799
	Q96JB5	0.0157847	7.32667	0.9762			P05166	-0.728379	8.66162	0.9767			P51452	0.0984378	9.38427	0.9868			Q92688	-0.101997	10.8477	0.98
	P05166	-0.20216	8.95065	0.9767			Q14244	0.0225321	8.69282	0.9771			O43488	0.133601	10.3839	0.9872			P08621	0.054452	8.07448	0.9804
	P50542	-0.019006	12.3598	0.9771			Q7Z2W9	0.0132113	7.53585	0.9773			Q8N163	0.0911833	8.74778	0.9873			P27708	-0.135047	7.93738	0.9829
	P35900	-0.0838517	8.5928	0.9776			Q15181	0.0118867	11.3189	0.9801			Q8N0W3	0.295812	6.70522	0.9875			Q12849	0.120882	7.95637	0.9837
	P49368	-0.0129888	11.5293	0.9784			P68402	-0.0100186	11.3344	0.9823			Q14974	0.397174	10.4137	0.9879			Q9UHD9	0.254798	7.35889	0.9841
	Q9UHV9	0.188094	8.5147	0.9817			O75153	0.23741	5.72026	0.9831			O15143	-0.100171	11.8381	0.9892			Q99685	0.0657671	7.92184	0.9845
	Q12849	0.00799812	8.09114	0.9837			Q9UHD9	-0.0127499	7.19724	0.9841			Q9UMZ2	0.0175661	6.86516	0.9897			O60504	0.0989216	6.84974	0.9855
	Q9UHD9	-0.149759	7.52054	0.9841			P13010	0.162007	11.5598	0.9858			O96019	0.0687223	6.9247	0.9898			P13010	0.00274636	11.6094	0.9858
	O75351	-0.55932	7.68075	0.985			P30040	0.00853234	11.4645	0.986			Q9UHX1	-0.0268632	8.69215	0.9911			Q14839	-0.0972661	6.18932	0.9871
	P13010	-0.0310121	11.6591	0.9858			P51452	-0.155987	9.43965	0.9868			Q99436	0.44416	10.0612	0.9919			Q8N163	-0.0736556	8.74778	0.9873
	Q14839	0.0387086	6.27112	0.9871			Q8N163	0.0100864	8.7434	0.9873			P15088	0.267986	9.64777	0.9923			Q9BYT8	0.0103904	6.70545	0.9873
	Q8N163	-0.154753	8.75216	0.9873			Q8N0W3	-0.15433	6.62554	0.9875			Q9HAV7	0.0263237	7.75658	0.9928			Q8N0W3	0.0229425	6.70522	0.9875
	Q8N0W3	-0.427199	6.78491	0.9875			Q14974	0.632649	10.3703	0.9879			Q9NX46	0.14521	6.96645	0.993			Q14974	-0.223759	10.4137	0.9879
	Q14974	0.0117158	10.457	0.9879			Q7L804	0.00439664	10.6333	0.9893			Q7L0Y3	-0.0607111	7.77693	0.9938			Q02809	-0.101645	8.45957	0.9889
	Q9UMZ2	-0.00931558	6.66998	0.9897			Q14694	0.00482628	7.40401	0.9904			P06753	0.134874	11.7411	0.9939			Q9UHX1	-0.204053	8.69215	0.9911
	Q99436	0.00594526	10.1774	0.9919			P06737	-0.00782783	8.95128	0.9916			Q6UXN9	-0.0313861	7.57535	0.9941			Q99436	0.0205799	10.0612	0.9919
	Q9HAV7	-0.00583822	7.56322	0.9928			Q99436	0.429526	9.94506	0.9919			P52895	-0.187393	7.61433	0.9944			Q9NX46	0.0663666	6.96645	0.993
	Q9NX46	0.0989691	7.01935	0.993			P61088	-0.00346496	10.1519	0.993			Q9HCE1	0.12543	6.32492	0.9948			O75351	-0.0718351	7.58443	0.9943
	P62316	0.00396959	9.96637	0.9942			Q9NX46	0.177812	6.91356	0.993			P61106	0.169382	9.17714	0.9955			Q9Y281	0.1938	8.55507	0.9944
	P78371	-0.00370934	10.2083	0.9948			P06753	-0.00377423	11.9105	0.9939			Q13643	0.0578559	8.33154	0.9957			Q9HCE1	0.347235	6.32492	0.9948
	Q9HCE1	-0.103307	6.44309	0.9948			O75351	-0.0303657	7.48811	0.9943			P20020	0.0314349	7.14326	0.9959			P00441	0.0708188	12.8407	0.9956
	Q13643	0.00197288	8.11669	0.9957			O15145	0.0030643	10.4946	0.9947			Q14331	-0.0202563	8.74877	0.9965			P48444	-0.0152045	11.1192	0.9958
	Q9P246	0.269835	13.0846	0.9968			Q9HCE1	-0.325111	6.20676	0.9948			Q9P246	-0.0694765	13.066	0.9968			Q08623	0.089702	8.33901	0.996
	P62195	0.00178601	7.33483	0.9978			P00441	-0.00223306	12.9187	0.9956			O43592	-0.0277533	8.56106	0.9984			Q9P246	0.143971	13.066	0.9968
	P37108	0.00106068	8.20602	0.9987			Q08623	0.00164519	8.22363	0.996			P20774	0.102052	10.1196	0.9984			P62195	0.190968	7.0701	0.9978
	O75153	0.000587994	6.43598	0.9993			Q14331	0.000973788	8.58207	0.9965			Q92979	-0.0470293	7.46177	0.9985			O43592	0.00335611	8.56106	0.9984
	Q86U42	0.000361993	8.55528	0.9994			Q9P246	0.0563874	13.0473	0.9968			P20810	0.212914	9.40292	0.9991			Q14152	-0.013813	9.52226	0.9986
	Q8NBJ7	-0.000699559	8.96712	0.9994			P04206	0.000989969	9.44399	0.9986			Q86U42	0.14706	8.64772	0.9994			P20810	0.304172	9.40292	0.9991
	Q15185	0.000111773	10.3547	0.9998			Q8NBJ7	0.126108	8.75183	0.9994			Q8NBJ7	0.278697	8.85947	0.9994			Q8NBJ7	0.15189	8.85947	0.9994
	gender	9.14351e-17	0.5	n.s.			gender	5.98222e-17	0.333333	n.s.			sm	-9.16667	32.0833	0.997522			age	-2.66667	68.1667	n.s.
	age	-5.29286e-15	66.8333	n.s.			age	-1.40423e-14	69.5	n.s.			age	-2.66667	68.1667	0.997522			sm	-9.16667	32.0833	n.s.
	sm	-1.41556e-14	27.5	n.s.			sm	-1.31295e-14	36.6667	n.s.			gender	0.166667	0.416667	0.997522			gender	0.166667	0.416667	n.s.

## Sheet: Fig. 2e.
	ID	Description	GeneRatio	BgRatio	pvalue	p.adjust	qvalue
GO:0006735	GO:0006735	NADH regeneration	8/146	27/18670	2.26e-11	4.81e-09	3.42e-09
GO:0061621	GO:0061621	canonical glycolysis	8/146	27/18670	2.26e-11	4.81e-09	3.42e-09
GO:0061718	GO:0061718	glucose catabolic process to pyruvate	8/146	27/18670	2.26e-11	4.81e-09	3.42e-09
GO:0061615	GO:0061615	glycolytic process through fructose-6-phosphate	8/146	28/18670	3.14e-11	4.81e-09	3.42e-09
GO:0061620	GO:0061620	glycolytic process through glucose-6-phosphate	8/146	28/18670	3.14e-11	4.81e-09	3.42e-09
GO:0015671	GO:0015671	oxygen transport	5/146	15/18670	7.7e-08	9.83e-06	7e-06
GO:0015669	GO:0015669	gas transport	5/146	19/18670	2.91e-07	3.18e-05	2.26e-05
GO:0006782	GO:0006782	protoporphyrinogen IX biosynthetic process	3/146	9/18670	3.8e-05	0.0036403	0.00259128
GO:0030388	GO:0030388	fructose 1,6-bisphosphate metabolic process	3/146	10/18670	5.4e-05	0.00459609	0.00327165
GO:0046501	GO:0046501	protoporphyrinogen IX metabolic process	3/146	11/18670	7.38e-05	0.00565507	0.00402546
GO:0006000	GO:0006000	fructose metabolic process	3/146	15/18670	0.000198957	0.0138547	0.00986219
GO:0034975	GO:0034975	protein folding in endoplasmic reticulum	3/146	16/18670	0.000243469	0.0155415	0.0110629
GO:0006144	GO:0006144	purine nucleobase metabolic process	3/146	21/18670	0.000561903	0.0260807	0.018565
GO:0010044	GO:0010044	response to aluminum ion	2/146	5/18670	0.000598057	0.0260807	0.018565
GO:0044571	GO:0044571	[2Fe-2S] cluster assembly	2/146	5/18670	0.000598057	0.0260807	0.018565
GO:2001137	GO:2001137	positive regulation of endocytic recycling	2/146	5/18670	0.000598057	0.0260807	0.018565
GO:0006783	GO:0006783	heme biosynthetic process	3/146	22/18670	0.00064691	0.0260807	0.018565
GO:0016226	GO:0016226	iron-sulfur cluster assembly	3/146	22/18670	0.00064691	0.0260807	0.018565
GO:0031163	GO:0031163	metallo-sulfur cluster assembly	3/146	22/18670	0.00064691	0.0260807	0.018565
GO:0006541	GO:0006541	glutamine metabolic process	3/146	23/18670	0.0007397	0.0283305	0.0201666
GO:0010288	GO:0010288	response to lead ion	3/146	24/18670	0.000840548	0.028485	0.0202765
GO:0007182	GO:0007182	common-partner SMAD protein phosphorylation	2/146	6/18670	0.00089248	0.028485	0.0202765
GO:0051597	GO:0051597	response to methylmercury	2/146	6/18670	0.00089248	0.028485	0.0202765
GO:1901164	GO:1901164	negative regulation of trophoblast cell migration	2/146	6/18670	0.00089248	0.028485	0.0202765
GO:0031639	GO:0031639	plasminogen activation	3/146	25/18670	0.000949721	0.0290994	0.0207139
GO:0006779	GO:0006779	porphyrin-containing compound biosynthetic process	3/146	26/18670	0.00106748	0.0314495	0.0223867
GO:0006564	GO:0006564	L-serine biosynthetic process	2/146	7/18670	0.00124306	0.0352661	0.0251036
GO:0033014	GO:0033014	tetrapyrrole biosynthetic process	3/146	29/18670	0.00147472	0.0389529	0.0277279
GO:1900027	GO:1900027	regulation of ruffle assembly	3/146	29/18670	0.00147472	0.0389529	0.0277279

## Sheet: Fig. 2f-i_ Suppl. Fig 4c-d-f.
Gene	Protein	N_long	N_long	N_long	N_long	N_long	N_long	T_long	T_long	T_long	T_long	T_long	T_long	N_short	N_short	N_short	N_short	N_short	N_short	T_short	T_short	T_short	T_short	T_short	T_short
ACOT7	O00154	6.78338	8.66848	8.35261	7.73115	10.3698	8.07584	9.19701	9.74496	9.95414	9.08154	10.4434	11.9923	8.78156	8.43194	8.49637	8.57737	8.25124	8.2886	10.8097	9.5548	10.1605	7.35758	9.03619	10.1145
HBD	P02042	17.1453	17.1128	16.5663	18.3858	14.6129	16.4738	14.6432	12.5864	14.4893	16.4917	13.3331	13.3848	16.9944	17.888	16.0551	16.8888	17.0078	16.4557	14.0472	15.6787	14.0094	16.6975	15.2595	15.4472
F11	P03951	8.51809	8.80408	8.05323	8.28215	8.56023	8.66276	8.9865	8.66721	10.1843	10.7419	8.71377	10.0974	11.0063	8.36753	11.513	12.1387	8.44959	8.76128	8.59288	8.58469	8.48634	9.2094	8.08392	8.10915
ALDOA	P04075	13.3541	13.2466	13.4066	13.0078	14.1407	12.93	14.568	14.8213	14.4734	13.8146	14.9663	14.3905	13.3675	13.5985	13.9842	13.7479	13.3525	13.1742	14.5204	14.4285	14.7979	13.6437	14.1907	14.3262
OAT	P04181	7.98187	7.33711	6.23871	6.88764	7.8279	7.76251	6.81523	9.42232	8.20909	6.99143	7.07597	7.23873	7.60678	7.72658	6.44812	7.41665	6.78848	7.90788	9.66778	10.8306	9.65068	8.65001	11.1402	10.9855
GAPDH	P04406	15.2761	15.4417	15.4124	14.9611	15.2921	14.82	16.4862	17.1171	16.432	15.7461	16.3482	16.354	15.4364	15.3294	16.038	15.4859	15.2087	15.3842	16.7754	16.505	16.7821	15.7327	15.526	15.4446
UROD	P06132	8.10069	8.39353	10.8075	11.0196	10.7266	10.054	8.0155	8.69417	8.12946	8.18227	9.21592	9.65658	8.46149	11.2367	7.90759	9.56604	10.2223	10.7538	7.73564	8.04919	8.14693	8.13742	8.59535	10.5634
GSTP1	P09211	12.3065	11.7981	13.8358	12.6839	13.3358	13.1332	11.2926	13.3955	12.8003	11.9264	12.9823	11.6845	13.01	12.3833	12.6597	12.7453	13.4637	12.7634	12.7835	12.5321	13.8862	13.8727	13.5221	13.3125
QDPR	P09417	10.7507	9.34469	12.0472	11.2112	10.0179	10.5327	7.77965	9.92053	10.2237	11.1159	9.25977	10.1004	10.7146	11.579	10.428	10.4358	11.5737	11.314	10.0178	9.36291	9.13684	10.3989	10.5709	9.91387
ALDOC	P09972	10.5349	10.3879	11.3654	9.84308	11.6906	10.5293	11.1499	12.3791	12.2274	11.3936	12.5882	12.2968	10.7744	10.6109	11.6243	10.8869	10.2388	10.6569	12.1963	11.9294	12.2872	10.9082	11.8025	12.0411
CTSA	P10619	8.69624	7.21123	10.7328	6.86011	9.93598	9.16083	9.35415	11.2895	10.5467	9.72265	10.0938	9.73327	7.95909	7.12669	7.71359	9.15099	8.24691	9.15359	9.85594	10.211	10.461	9.34091	9.35121	9.23982
ALAD	P13716	12.0857	12.397	12.3804	13.5481	11.3462	12.1544	7.68884	8.59138	11.2055	11.7894	9.98686	9.89825	12.179	13.3819	11.1539	12.2974	12.4361	12.5067	10.7247	10.1662	10.6234	11.7388	11.5323	11.4587
S100P	P25815	8.84305	7.42919	6.69208	9.01047	7.24427	11.3215	6.07315	5.39787	8.86639	10.4719	6.17875	5.80136	9.42036	6.48444	6.01973	5.81332	6.08819	5.56258	12.1855	9.78246	11.0519	11.7214	9.84409	10.3989
PRDX6	P30041	14.1828	13.8651	14.2752	14.3043	13.1573	13.6732	12.1492	13.7094	13.1007	13.269	12.5401	12.924	13.9587	15.0203	13.5759	13.9529	14.3322	13.8728	13.2696	13.2736	14.9212	14.0226	14.1278	13.5565
PRDX5	P30044	13.1037	12.035	13.4244	12.3464	13.2332	12.4522	12.11	12.7577	12.795	11.8003	13.2901	11.6123	12.7189	12.6569	12.8441	12.7833	13.5298	13.0017	12.8873	12.6474	12.9264	12.7517	13.7539	13.1854
CPOX	P36551	7.94733	6.54339	9.80933	6.30935	9.19557	8.13566	8.83137	10.1917	10.4854	9.1595	10.5136	10.3503	8.40832	5.52476	8.80396	7.70984	7.98524	9.28517	10.3478	10.8917	7.64265	7.95427	9.86064	11.0805
PFKP	Q01813	9.0799	9.4224	9.73485	8.96463	11.3602	10.8323	10.9532	13.3971	11.9937	11.2328	11.4204	12.1535	10.4646	7.61836	9.33093	8.14512	9.78671	10.4022	12.2321	11.9439	11.3879	8.24994	11.2948	11.2577
PGM2L1	Q6PCE3	7.62267	6.7335	8.4155	7.54029	9.9927	6.99779	8.62351	9.3558	9.82924	9.26283	10.3213	9.59574	7.59792	8.80361	8.24271	7.25772	6.90506	7.339	10.1222	10.5491	10.0003	8.44411	9.0263	8.67694
MGLL	Q99685	7.55875	7.61725	9.76666	7.68987	11.3863	9.07681	7.31976	6.68845	8.32427	7.68764	9.60777	6.73328	6.971	7.05636	7.16245	7.39512	6.88359	9.23233	7.86157	7.0705	7.32084	6.74548	6.78291	10.1853
MUC5B	Q9HC84	7.92312	6.75305	6.57573	8.03005	6.408	5.5239	10.8252	10.9485	8.9519	14.8232	11.0358	7.27576	7.75801	8.13086	5.8722	5.20566	4.59532	7.72193	16.5086	13.9942	11.7914	8.89603	10.0067	6.95417
ABHD10	Q9NUJ1	9.48218	7.08522	10.105	8.65753	10.2038	9.52992	6.77444	9.48372	9.25819	6.91814	8.10074	8.3208	8.4194	6.70429	7.02423	6.342	6.5514	9.23928	7.12973	6.96353	7.19659	7.13257	8.55068	10.3335

## Sheet: Suppl Fig. 4e
	ID	Description	GeneRatio	BgRatio	pvalue	p.adjust	qvalue
GO:0004090	GO:0004090	carbonyl reductase (NADPH) activity	3/105	5/17697	2.01e-06	0.000325977	0.000175803
GO:0031720	GO:0031720	haptoglobin binding	3/105	10/17697	2.36e-05	0.00191398	0.00103223
GO:0005344	GO:0005344	oxygen carrier activity	3/105	14/17697	7.04e-05	0.003551	0.00191509
GO:0044548	GO:0044548	S100 protein binding	3/105	15/17697	8.77e-05	0.003551	0.00191509
GO:0055102	GO:0055102	lipase inhibitor activity	3/105	17/17697	0.00012991	0.00420907	0.00227
GO:0098641	GO:0098641	cadherin binding involved in cell-cell adhesion	3/105	19/17697	0.00018353	0.0049553	0.00267245
GO:0000253	GO:0000253	3-keto sterol reductase activity	2/105	5/17697	0.000344655	0.00697926	0.00376399
GO:0019834	GO:0019834	phospholipase A2 inhibitor activity	2/105	5/17697	0.000344655	0.00697926	0.00376399
GO:0051920	GO:0051920	peroxiredoxin activity	2/105	8/17697	0.000953862	0.0171695	0.00925972
GO:0002162	GO:0002162	dystroglycan binding	2/105	10/17697	0.00152115	0.0246427	0.0132901
GO:0050786	GO:0050786	RAGE receptor binding	2/105	11/17697	0.001852	0.0272749	0.0147096
GO:0004859	GO:0004859	phospholipase inhibitor activity	2/105	12/17697	0.00221381	0.0298864	0.0161181
