# Supplementary material for: Depletion-dependent activity-based protein profiling using SWATH/DIA-MS detects serine hydrolase lipid remodeling in lung adenocarcinoma progression
Source: Nat Commun. 2025 May 27;16:4889. doi: 10.1038/s41467-025-59564-x (PMC12117057; doi:10.1038/s41467-025-59564-x)
Supplement: Supplementary file 14 — Source Data [file 41467_2025_59564_MOESM14_ESM.zip › source data/Source data Fig.3.xlsx]

## Sheet: Description
Figure 3 a-b-c-d-h. Supplementary Fig. 5 c-d and Supplementary Fig.6 a-b-c related to Figure 3.
Sheet	Column	Description
(Fig. 3b) P-value of KS-distance test estimated for SH enzymes across four conditions.	Protein	UniProt
	p.value	P-value of probability of enzyme depletion per each condition estimated by KS-distance test.
	Group	LUAD condition
(Fig. 3b) Summarized information of 72 SH enzymes with detectable activity acrros LUAD groups	Protein	Uniprot
	Gene	Gene name
	P value, KS-distance metrics	Two sample KS-distance test for SH log2[DepR] distribution difference compared to reference ISP distribution ( aletrnative hypotheis:cdf (ISP)>ecdf (SHs)). (probability of depletion)
	Beads digest Pos. Ctrl	detection on pos.ctrl beads
	Beads digest Neg. Ctrl	detection on neg.ctrl beads
	Long_N RDDAi ± s.e.m. %	Average mesured active molecular SH form in nontumor tissue long survivals , s.e.m -standard error
	Short_N RDDAi ± s.e.m. %	Average mesured active molecular SH form in nontumor tissue short survivals ,s.e.m -standard error
	Long_T RDDAi ± s.e.m. %	Average mesured active molecular SH form in tumor tissue long survivals ,s.e.m -standard error
	Short_T RDDAi ± s.e.m. %	Average mesured active molecular SH form in tumor tissue short survivals ,s.e.m -standard error
	SH annotated
(Fig. 3c.) Summarized information of relevant 41 enzymes with detectable activity among spatially separated tissue sections for estimation of process variability.	Gene	Gene Name
	Protein	UniProt ID
	Depletion ratio (DepR)	Average depletion ratio
	P-value (KS-distance test)	Probability of depletion superior to technical noise estimated by 2-sample KS distance test
	RDDAi, n=3	Relative Depletion-dependent activity index
	Av. Active fraction (%)	Average active form in %
	Min. activity estimated by confidence interval	Min. Activity estimated with 90% conf.int (Inf.limit)
	St. Error mean	St. error based on SH active form mesurment from 3extracts
	Beads digest Positive ctrl DDA-MS	Detection on positive control beads. Spectral counts of detected enzymes in 3 replicates, if available.
	Beads digest Negative ctrl DDA-MS	Detection on negative control beads.
Fig. 3. d-e-f-g-h and related Suppl Fig. 6 a-b-c	Enzyme RADDi and abundances were used to generate bar plots in Fig. 3. d-e-f-g-h and Suppl Fig. 6 a-b-c. To generate the heat map (Fig. 3g) visualization, 13 tumor markers were used (PREP, SIAE, DPP4, ELANE, TPP1, CD163, PLD3, CFB, TF, FASN, LTF, MST1 and PLG).
(Suppl. Fig. 5c-d) Summarized information of PLS-DA analysis on catalytically active SH fractions
	selectVar	Selected features on component 1,2 or 3
	value.var	Feature contribution to PLS-DA hidden component

## Sheet: Fig. 3a
Protein	Compraison	log2FC	pvalue	SH
O75608	Depleted vs Total biopsy	-1.70741	4.2e-09	O75608
P48147	Depleted vs Total biopsy	-1.27085	8.35e-08	P48147
P13798	Depleted vs Total biopsy	-0.778402	9.82e-08	P13798
P23141	Depleted vs Total biopsy	-1.12221	1.34e-07	P23141
Q5VWZ2	Depleted vs Total biopsy	-1.12199	0.000121456	Q5VWZ2
Q9H3G5	Depleted vs Total biopsy	-0.860938	0.000177088	Q9H3G5
P42785	Depleted vs Total biopsy	-1.22606	0.000307894	P42785
Q9UHL4	Depleted vs Total biopsy	-0.744396	0.000460065	Q9UHL4
Q6PIU2	Depleted vs Total biopsy	-1.09943	0.000474696	Q6PIU2
Q86VB7	Depleted vs Total biopsy	-0.572496	0.00086267	Q86VB7
P09871	Depleted vs Total biopsy	-0.542247	0.00176525	P09871
P05156	Depleted vs Total biopsy	-0.43961	0.00384442	P05156
P49327	Depleted vs Total biopsy	-0.31815	0.00407368	P49327
P60953	Depleted vs Total biopsy	-0.515994	0.00483704	P60953
P06276	Depleted vs Total biopsy	-0.359212	0.0073599	P06276
P28072	Depleted vs Total biopsy	-0.357174	0.00838828	P28072
P00738	Depleted vs Total biopsy	-0.28192	0.00850843	P00738
Q12805	Depleted vs Total biopsy	-0.372043	0.00893905	Q12805
P02788	Depleted vs Total biopsy	-0.289995	0.0107845	P02788
P00751	Depleted vs Total biopsy	-0.233326	0.0107945	P00751
P24158	Depleted vs Total biopsy	-0.368267	0.0145674	P24158
P02787	Depleted vs Total biopsy	-0.250371	0.0166442	P02787
P43034	Depleted vs Total biopsy	-0.270599	0.0179531	P43034
Q99685	Depleted vs Total biopsy	-0.433793	0.0182474	Q99685
P06681	Depleted vs Total biopsy	-0.569315	0.0198994	P06681
P10768	Depleted vs Total biopsy	-0.298869	0.0218915	P10768
P27487	Depleted vs Total biopsy	-0.676562	0.0244655	P27487
P00488	Depleted vs Total biopsy	-0.25044	0.0276343	P00488
P28065	Depleted vs Total biopsy	-0.230917	0.0320096	P28065
P23946	Depleted vs Total biopsy	-0.526447	0.0322815	P23946
Q16740	Depleted vs Total biopsy	0.551863	0.0324746	Q16740
P29144	Depleted vs Total biopsy	-0.479253	0.037712	P29144
P60900	Depleted vs Total biopsy	-0.167208	0.0450932	P60900
P08246	Depleted vs Total biopsy	-0.447817	0.0457762	P08246
O14773	Depleted vs Total biopsy	-0.277625	0.0531442	O14773
Q8IV08	Depleted vs Total biopsy	-0.243325	0.0546248	Q8IV08
P00736	Depleted vs Total biopsy	-0.668917	0.0548457	P00736
Q9HAT2	Depleted vs Total biopsy	-0.469754	0.0551886	Q9HAT2
P09668	Depleted vs Total biopsy	-0.302791	0.0589077	P09668
P00734	Depleted vs Total biopsy	-0.253091	0.0624252	P00734
P08519	Depleted vs Total biopsy	-0.541249	0.0626756	P08519
P00747	Depleted vs Total biopsy	-0.212407	0.0867976	P00747
Q2TAA2	Depleted vs Total biopsy	-0.415014	0.0978584	Q2TAA2
P10643	Depleted vs Total biopsy	-0.356386	0.102775	P10643
P68402	Depleted vs Total biopsy	-0.221193	0.129557	P68402
P09467	Depleted vs Total biopsy	-0.0995502	0.130578	P09467
P03952	Depleted vs Total biopsy	-0.380052	0.13255	P03952
Q9Y305	Depleted vs Total biopsy	0.275704	0.213206	Q9Y305
P08311	Depleted vs Total biopsy	-0.26284	0.23397	P08311
P26927	Depleted vs Total biopsy	0.291634	0.24298	P26927
P10619	Depleted vs Total biopsy	-0.201511	0.302791	P10619
P00748	Depleted vs Total biopsy	-0.218604	0.312808	P00748
P12724	Depleted vs Total biopsy	-0.192324	0.33011	P12724
Q9Y570	Depleted vs Total biopsy	0.238212	0.348258	Q9Y570
P50897	Depleted vs Total biopsy	0.208645	0.365082	P50897
O43866	Depleted vs Total biopsy	-0.272015	0.376551	O43866
O00154	Depleted vs Total biopsy	-0.195281	0.378708	O00154
P38571	Depleted vs Total biopsy	-0.154162	0.384268	P38571
Q86WA6	Depleted vs Total biopsy	0.168075	0.388002	Q86WA6
O00148	Depleted vs Total biopsy	0.128809	0.388383	O00148
P00739	Depleted vs Total biopsy	-0.244609	0.4178	P00739
P67812	Depleted vs Total biopsy	0.138992	0.418801	P67812
Q14118	Depleted vs Total biopsy	-0.237702	0.458832	Q14118
P36776	Depleted vs Total biopsy	0.239317	0.501272	P36776
P03951	Depleted vs Total biopsy	0.268203	0.521432	P03951
Q15102	Depleted vs Total biopsy	-0.149039	0.528665	Q15102
Q14520	Depleted vs Total biopsy	-0.140414	0.529168	Q14520
Q86TI2	Depleted vs Total biopsy	-0.253196	0.535462	Q86TI2
P52732	Depleted vs Total biopsy	-0.138597	0.552233	P52732
Q9NUJ1	Depleted vs Total biopsy	-0.208857	0.574068	Q9NUJ1
P20160	Depleted vs Total biopsy	-0.0933994	0.620162	P20160
P17301	Depleted vs Total biopsy	-0.107541	0.624264	P17301
P07099	Depleted vs Total biopsy	-0.0837455	0.644489	P07099
Q96IU4	Depleted vs Total biopsy	-0.0472769	0.649957	Q96IU4
Q9UN36	Depleted vs Total biopsy	0.117423	0.664635	Q9UN36
P00740	Depleted vs Total biopsy	-0.102663	0.678226	P00740
Q9HB40	Depleted vs Total biopsy	-0.0599985	0.693248	Q9HB40
Q8TF72	Depleted vs Total biopsy	-0.182341	0.703383	Q8TF72
P54577	Depleted vs Total biopsy	-0.0335105	0.706567	P54577
P15941	Depleted vs Total biopsy	-0.0977572	0.714765	P15941
Q92597	Depleted vs Total biopsy	0.0655645	0.787695	Q92597
Q9UGM3	Depleted vs Total biopsy	-0.0469805	0.797764	Q9UGM3
Q6YHK3	Depleted vs Total biopsy	-0.0462591	0.83339	Q6YHK3
P00746	Depleted vs Total biopsy	-0.0324694	0.856809	P00746
Q6GMR7	Depleted vs Total biopsy	0.0311815	0.90516	Q6GMR7
Q9BY50	Depleted vs Total biopsy	0.0097469	0.925562	Q9BY50
Q13085	Depleted vs Total biopsy	0.0183439	0.952951	Q13085
Q14677	Depleted vs Total biopsy	-0.999444	0.0158742	#N/A
P04275	Depleted vs Total biopsy	-0.94948	0.00133426	#N/A
Q9H4B7	Depleted vs Total biopsy	-0.936837	0.0368601	#N/A
O43379	Depleted vs Total biopsy	-0.920941	0.0286809	#N/A
Q9UBG0	Depleted vs Total biopsy	-0.860928	0.0112521	#N/A
P84095	Depleted vs Total biopsy	-0.831638	0.00660403	#N/A
P51687	Depleted vs Total biopsy	-0.816584	0.00549679	#N/A
Q14669	Depleted vs Total biopsy	-0.809773	0.101425	#N/A
P02746	Depleted vs Total biopsy	-0.808851	0.00728455	#N/A
Q9BSV6	Depleted vs Total biopsy	-0.808724	0.0255049	#N/A
Q13045	Depleted vs Total biopsy	-0.799538	0.00745439	#N/A
Q96K21	Depleted vs Total biopsy	-0.799451	0.0352204	#N/A
Q14108	Depleted vs Total biopsy	-0.763103	0.0184507	#N/A
Q92542	Depleted vs Total biopsy	-0.738888	0.00714841	#N/A
P33121	Depleted vs Total biopsy	-0.733463	0.00164331	#N/A
P78310	Depleted vs Total biopsy	-0.723783	0.00118698	#N/A
Q9UHR5	Depleted vs Total biopsy	-0.721679	0.0552939	#N/A
Q15165	Depleted vs Total biopsy	-0.701653	0.0684203	#N/A
Q9H4G4	Depleted vs Total biopsy	-0.700415	0.0525105	#N/A
P04211	Depleted vs Total biopsy	-0.687687	0.002113	#N/A
Q96JM3	Depleted vs Total biopsy	-0.682497	0.0730546	#N/A
P04062	Depleted vs Total biopsy	-0.681252	0.00567729	#N/A
Q2TAY7	Depleted vs Total biopsy	-0.680966	0.0106081	#N/A
Q9ULT8	Depleted vs Total biopsy	-0.672194	0.0650826	#N/A
Q9H0U3	Depleted vs Total biopsy	-0.663149	0.00401686	#N/A
P17858	Depleted vs Total biopsy	-0.639138	0.000542185	#N/A
P01763	Depleted vs Total biopsy	-0.633137	0.0446713	#N/A
Q9BQG0	Depleted vs Total biopsy	-0.62886	0.0657041	#N/A
Q9UKU7	Depleted vs Total biopsy	-0.626419	0.0601193	#N/A
P02452	Depleted vs Total biopsy	-0.617266	0.120349	#N/A
P35908	Depleted vs Total biopsy	-0.609515	0.0058823	#N/A
P01743	Depleted vs Total biopsy	-0.608865	0.0537603	#N/A
P61962	Depleted vs Total biopsy	-0.602279	0.0232137	#N/A
Q13409	Depleted vs Total biopsy	-0.593408	0.0553619	#N/A
P68104	Depleted vs Total biopsy	-0.586117	0.0268552	#N/A
P49023	Depleted vs Total biopsy	-0.584404	0.318032	#N/A
P62330	Depleted vs Total biopsy	-0.583695	0.0325764	#N/A
P46063	Depleted vs Total biopsy	-0.581742	0.0215295	#N/A
Q9BUF5	Depleted vs Total biopsy	-0.581339	0.029418	#N/A
P50895	Depleted vs Total biopsy	-0.579862	0.00991838	#N/A
Q12864	Depleted vs Total biopsy	-0.576875	0.00188078	#N/A
Q92747	Depleted vs Total biopsy	-0.576352	0.0353777	#N/A
Q9Y2S2	Depleted vs Total biopsy	-0.568985	0.0377548	#N/A
Q9UBS4	Depleted vs Total biopsy	-0.568123	0.0115941	#N/A
P13686	Depleted vs Total biopsy	-0.564035	0.0585878	#N/A
Q14126	Depleted vs Total biopsy	-0.561712	0.00162967	#N/A
P05186	Depleted vs Total biopsy	-0.558477	0.126679	#N/A
Q08722	Depleted vs Total biopsy	-0.557536	0.010569	#N/A
Q96PD5	Depleted vs Total biopsy	-0.555784	0.0190093	#N/A
P08575	Depleted vs Total biopsy	-0.554804	0.0388228	#N/A
P51808	Depleted vs Total biopsy	-0.552147	0.0242454	#N/A
Q9NUB1	Depleted vs Total biopsy	-0.548337	0.0277346	#N/A
Q8NBX0	Depleted vs Total biopsy	-0.547795	0.00107392	#N/A
P17812	Depleted vs Total biopsy	-0.545332	0.0270153	#N/A
A2RRP1	Depleted vs Total biopsy	-0.541765	0.00997433	#N/A
Q04941	Depleted vs Total biopsy	-0.541586	0.0112312	#N/A
P27694	Depleted vs Total biopsy	-0.540533	0.0523676	#N/A
P35606	Depleted vs Total biopsy	-0.540234	0.00250817	#N/A
Q9BXS5	Depleted vs Total biopsy	-0.540086	0.0621868	#N/A
Q9UHD1	Depleted vs Total biopsy	-0.53858	0.0313059	#N/A
Q04206	Depleted vs Total biopsy	-0.537182	0.0226012	#N/A
P16452	Depleted vs Total biopsy	-0.532928	0.057322	#N/A
P06756	Depleted vs Total biopsy	-0.531376	0.00645497	#N/A
P02747	Depleted vs Total biopsy	-0.529447	0.0189183	#N/A
P11047	Depleted vs Total biopsy	-0.52824	0.0701542	#N/A
Q9C037	Depleted vs Total biopsy	-0.526314	0.0111425	#N/A
P00519	Depleted vs Total biopsy	-0.525561	0.317872	#N/A
P09972	Depleted vs Total biopsy	-0.523298	0.000599409	#N/A
Q96S53	Depleted vs Total biopsy	-0.522383	0.0145823	#N/A
P01602	Depleted vs Total biopsy	-0.521971	0.0932191	#N/A
P35611	Depleted vs Total biopsy	-0.521062	0.0563869	#N/A
P35613	Depleted vs Total biopsy	-0.517916	0.033215	#N/A
P01031	Depleted vs Total biopsy	-0.516046	0.0275474	#N/A
Q96CM8	Depleted vs Total biopsy	-0.516035	0.0112965	#N/A
Q9Y6Q5	Depleted vs Total biopsy	-0.512838	0.0651303	#N/A
P01781	Depleted vs Total biopsy	-0.512603	1.31e-05	#N/A
P05556	Depleted vs Total biopsy	-0.510808	0.00186474	#N/A
Q9NNW7	Depleted vs Total biopsy	-0.509144	0.0197907	#N/A
P04350	Depleted vs Total biopsy	-0.502104	0.0632578	#N/A
P07711	Depleted vs Total biopsy	-0.499474	0.0267789	#N/A
P62995	Depleted vs Total biopsy	-0.492728	0.0214247	#N/A
P04433	Depleted vs Total biopsy	-0.49186	0.0142251	#N/A
Q9BU23	Depleted vs Total biopsy	-0.491056	0.304875	#N/A
Q01085	Depleted vs Total biopsy	-0.490472	0.0273881	#N/A
Q05707	Depleted vs Total biopsy	-0.489293	0.0220763	#N/A
P11117	Depleted vs Total biopsy	-0.48731	0.0192008	#N/A
Q8IUX7	Depleted vs Total biopsy	-0.486778	0.0488296	#N/A
Q30154	Depleted vs Total biopsy	-0.486329	0.00693918	#N/A
P23229	Depleted vs Total biopsy	-0.486099	0.00540445	#N/A
P15586	Depleted vs Total biopsy	-0.485042	0.0550531	#N/A
P29466	Depleted vs Total biopsy	-0.480733	0.0340856	#N/A
P15153	Depleted vs Total biopsy	-0.480256	0.00108733	#N/A
Q15393	Depleted vs Total biopsy	-0.473918	0.223062	#N/A
Q9ULC5	Depleted vs Total biopsy	-0.472998	0.0225395	#N/A
Q9BY67	Depleted vs Total biopsy	-0.471453	0.0585772	#N/A
Q92945	Depleted vs Total biopsy	-0.468327	0.0033393	#N/A
Q9NZM1	Depleted vs Total biopsy	-0.467843	0.0591644	#N/A
Q5MNZ9	Depleted vs Total biopsy	-0.467456	0.120174	#N/A
Q9UHQ9	Depleted vs Total biopsy	-0.465142	0.0324316	#N/A
Q9BRF8	Depleted vs Total biopsy	-0.463027	0.0205056	#N/A
P18754	Depleted vs Total biopsy	-0.461481	0.0172957	#N/A
O75880	Depleted vs Total biopsy	-0.460652	0.163911	#N/A
Q9HCB6	Depleted vs Total biopsy	-0.456561	0.0926485	#N/A
P00326	Depleted vs Total biopsy	-0.454942	0.0996439	#N/A
Q04446	Depleted vs Total biopsy	-0.452365	0.0576482	#N/A
Q92688	Depleted vs Total biopsy	-0.451993	0.000597985	#N/A
P16284	Depleted vs Total biopsy	-0.451954	0.0617089	#N/A
P15104	Depleted vs Total biopsy	-0.45188	0.0432956	#N/A
P23083	Depleted vs Total biopsy	-0.448844	0.0110144	#N/A
P16150	Depleted vs Total biopsy	-0.44851	0.0530543	#N/A
Q92900	Depleted vs Total biopsy	-0.448196	0.296181	#N/A
O00115	Depleted vs Total biopsy	-0.447786	0.0791726	#N/A
P05023	Depleted vs Total biopsy	-0.447582	0.0466071	#N/A
P34932	Depleted vs Total biopsy	-0.446552	0.00386414	#N/A
Q9HCN8	Depleted vs Total biopsy	-0.446046	0.0324235	#N/A
Q96IY4	Depleted vs Total biopsy	-0.445988	0.126751	#N/A
P04843	Depleted vs Total biopsy	-0.445828	0.0499277	#N/A
P20742	Depleted vs Total biopsy	-0.441448	0.234245	#N/A
Q8NEZ5	Depleted vs Total biopsy	-0.440924	0.0168643	#N/A
P16070	Depleted vs Total biopsy	-0.440723	0.00762176	#N/A
Q12797	Depleted vs Total biopsy	-0.435439	0.119353	#N/A
P04431	Depleted vs Total biopsy	-0.432387	0.0854505	#N/A
P07360	Depleted vs Total biopsy	-0.432107	0.0308715	#N/A
O95747	Depleted vs Total biopsy	-0.431075	0.0950119	#N/A
Q9H477	Depleted vs Total biopsy	-0.429844	0.168943	#N/A
Q08752	Depleted vs Total biopsy	-0.429585	0.0784139	#N/A
Q99538	Depleted vs Total biopsy	-0.426074	0.18283	#N/A
P01773	Depleted vs Total biopsy	-0.42462	0.18735	#N/A
P05166	Depleted vs Total biopsy	-0.424224	0.133822	#N/A
Q9UBB4	Depleted vs Total biopsy	-0.423438	0.207969	#N/A
Q9NY15	Depleted vs Total biopsy	-0.421741	0.233325	#N/A
P13611	Depleted vs Total biopsy	-0.421722	0.0551235	#N/A
Q96SZ6	Depleted vs Total biopsy	-0.421339	0.192738	#N/A
Q9NVN3	Depleted vs Total biopsy	-0.420813	0.0522367	#N/A
A4D1P6	Depleted vs Total biopsy	-0.419611	0.130432	#N/A
P02751	Depleted vs Total biopsy	-0.417178	0.0122697	#N/A
Q13151	Depleted vs Total biopsy	-0.41686	0.0879462	#N/A
P36404	Depleted vs Total biopsy	-0.416796	0.131832	#N/A
P01619	Depleted vs Total biopsy	-0.416615	0.221273	#N/A
P55884	Depleted vs Total biopsy	-0.414871	0.00321307	#N/A
P08123	Depleted vs Total biopsy	-0.414123	0.132633	#N/A
Q8NB90	Depleted vs Total biopsy	-0.41195	0.162426	#N/A
P50542	Depleted vs Total biopsy	-0.411243	0.140547	#N/A
P28062	Depleted vs Total biopsy	-0.41063	0.0569873	#N/A
Q16531	Depleted vs Total biopsy	-0.409385	0.0189454	#N/A
P09110	Depleted vs Total biopsy	-0.408369	0.16148	#N/A
O94903	Depleted vs Total biopsy	-0.40771	0.294748	#N/A
Q9Y6X4	Depleted vs Total biopsy	-0.405097	0.112115	#N/A
P01042	Depleted vs Total biopsy	-0.404506	0.00224825	#N/A
Q9Y639	Depleted vs Total biopsy	-0.40447	0.116324	#N/A
Q16658	Depleted vs Total biopsy	-0.404304	0.00572917	#N/A
P49005	Depleted vs Total biopsy	-0.400229	0.037987	#N/A
Q9NR30	Depleted vs Total biopsy	-0.398656	0.186871	#N/A
P01876	Depleted vs Total biopsy	-0.398246	0.00191106	#N/A
Q9NPY3	Depleted vs Total biopsy	-0.39812	0.0975349	#N/A
Q92696	Depleted vs Total biopsy	-0.397911	0.148809	#N/A
Q9P035	Depleted vs Total biopsy	-0.397836	0.0103538	#N/A
O95757	Depleted vs Total biopsy	-0.397362	0.0304839	#N/A
O15372	Depleted vs Total biopsy	-0.39684	0.032971	#N/A
P04003	Depleted vs Total biopsy	-0.395231	0.0033794	#N/A
Q8IUI8	Depleted vs Total biopsy	-0.394996	0.102552	#N/A
P35612	Depleted vs Total biopsy	-0.394969	0.0532637	#N/A
Q8IW45	Depleted vs Total biopsy	-0.394341	0.0506028	#N/A
Q06278	Depleted vs Total biopsy	-0.393091	0.454633	#N/A
Q9UJS0	Depleted vs Total biopsy	-0.392546	0.453658	#N/A
P41091	Depleted vs Total biopsy	-0.391875	0.0178405	#N/A
P40199	Depleted vs Total biopsy	-0.390736	0.0728313	#N/A
O60341	Depleted vs Total biopsy	-0.390247	0.163535	#N/A
Q9NZ08	Depleted vs Total biopsy	-0.390075	0.107116	#N/A
P49257	Depleted vs Total biopsy	-0.388357	0.0863888	#N/A
P01860	Depleted vs Total biopsy	-0.386686	0.0100574	#N/A
Q93084	Depleted vs Total biopsy	-0.385718	0.0493181	#N/A
Q8WVY7	Depleted vs Total biopsy	-0.384881	0.218431	#N/A
P09622	Depleted vs Total biopsy	-0.383348	0.0150999	#N/A
Q8NF91	Depleted vs Total biopsy	-0.382982	0.0805093	#N/A
P04264	Depleted vs Total biopsy	-0.381829	0.00409044	#N/A
Q9H0B6	Depleted vs Total biopsy	-0.381453	0.155384	#N/A
P24821	Depleted vs Total biopsy	-0.380366	0.0479185	#N/A
P04220	Depleted vs Total biopsy	-0.37935	0.340727	#N/A
Q92692	Depleted vs Total biopsy	-0.379265	0.237828	#N/A
P20036	Depleted vs Total biopsy	-0.378226	0.073576	#N/A
P01717	Depleted vs Total biopsy	-0.377702	0.0121894	#N/A
Q9UMS4	Depleted vs Total biopsy	-0.376955	0.0526657	#N/A
P21399	Depleted vs Total biopsy	-0.376386	0.0194879	#N/A
Q99447	Depleted vs Total biopsy	-0.376128	0.0837514	#N/A
P09327	Depleted vs Total biopsy	-0.375038	0.120671	#N/A
Q709C8	Depleted vs Total biopsy	-0.374507	0.167536	#N/A
Q8WWI1	Depleted vs Total biopsy	-0.373374	0.0662711	#N/A
P08174	Depleted vs Total biopsy	-0.372189	0.047559	#N/A
Q9H307	Depleted vs Total biopsy	-0.371962	0.0611052	#N/A
Q9H832	Depleted vs Total biopsy	-0.371812	0.0938836	#N/A
Q13423	Depleted vs Total biopsy	-0.371455	0.104096	#N/A
P49913	Depleted vs Total biopsy	-0.371043	0.0534017	#N/A
Q7L5N7	Depleted vs Total biopsy	-0.371041	0.122142	#N/A
P25942	Depleted vs Total biopsy	-0.370933	0.0364475	#N/A
P00441	Depleted vs Total biopsy	-0.370324	0.0053833	#N/A
P11678	Depleted vs Total biopsy	-0.370321	0.247391	#N/A
P07942	Depleted vs Total biopsy	-0.370285	0.0512006	#N/A
P30405	Depleted vs Total biopsy	-0.370207	0.239419	#N/A
Q9Y6U3	Depleted vs Total biopsy	-0.370015	0.201862	#N/A
Q15366	Depleted vs Total biopsy	-0.369743	0.0095568	#N/A
P61225	Depleted vs Total biopsy	-0.369286	0.117661	#N/A
Q9HAV0	Depleted vs Total biopsy	-0.369153	0.22535	#N/A
P36969	Depleted vs Total biopsy	-0.369118	0.0466543	#N/A
P61916	Depleted vs Total biopsy	-0.368698	0.00966996	#N/A
P01023	Depleted vs Total biopsy	-0.36816	0.00204165	#N/A
P05141	Depleted vs Total biopsy	-0.36693	0.0828762	#N/A
Q99436	Depleted vs Total biopsy	-0.366616	0.177272	#N/A
P01601	Depleted vs Total biopsy	-0.366505	0.0901815	#N/A
Q9P246	Depleted vs Total biopsy	-0.36641	0.00511697	#N/A
Q12765	Depleted vs Total biopsy	-0.364816	0.183608	#N/A
Q96L92	Depleted vs Total biopsy	-0.363846	0.488707	#N/A
P04430	Depleted vs Total biopsy	-0.363756	0.0292425	#N/A
Q05048	Depleted vs Total biopsy	-0.361883	0.0187112	#N/A
P00325	Depleted vs Total biopsy	-0.361323	0.0132695	#N/A
P02790	Depleted vs Total biopsy	-0.361169	0.0022583	#N/A
Q96AE4	Depleted vs Total biopsy	-0.360473	0.0384939	#N/A
Q9UBR2	Depleted vs Total biopsy	-0.359632	0.0351687	#N/A
O95168	Depleted vs Total biopsy	-0.358927	0.224481	#N/A
P07357	Depleted vs Total biopsy	-0.358225	0.302126	#N/A
Q9Y6A9	Depleted vs Total biopsy	-0.358124	0.00603974	#N/A
P55083	Depleted vs Total biopsy	-0.357837	0.215049	#N/A
P08185	Depleted vs Total biopsy	-0.357518	0.175342	#N/A
P35247	Depleted vs Total biopsy	-0.357179	0.112456	#N/A
Q8TCT9	Depleted vs Total biopsy	-0.356916	0.159424	#N/A
O00159	Depleted vs Total biopsy	-0.356874	0.148102	#N/A
Q9C0C9	Depleted vs Total biopsy	-0.356761	0.180163	#N/A
P45880	Depleted vs Total biopsy	-0.356142	0.0852271	#N/A
P04839	Depleted vs Total biopsy	-0.35557	0.180227	#N/A
Q96CW1	Depleted vs Total biopsy	-0.355402	0.155096	#N/A
Q969T9	Depleted vs Total biopsy	-0.354303	0.356828	#N/A
Q9Y4L1	Depleted vs Total biopsy	-0.3533	0.00791732	#N/A
Q96CG8	Depleted vs Total biopsy	-0.352618	0.100067	#N/A
P20933	Depleted vs Total biopsy	-0.351872	0.0680696	#N/A
P34096	Depleted vs Total biopsy	-0.351516	0.0713105	#N/A
P10620	Depleted vs Total biopsy	-0.35145	0.0336625	#N/A
P22234	Depleted vs Total biopsy	-0.351107	0.116465	#N/A
Q969L2	Depleted vs Total biopsy	-0.349514	0.0899298	#N/A
O15143	Depleted vs Total biopsy	-0.349141	0.0179055	#N/A
P00450	Depleted vs Total biopsy	-0.348992	0.0104143	#N/A
P36915	Depleted vs Total biopsy	-0.348429	0.18841	#N/A
Q8N183	Depleted vs Total biopsy	-0.347736	0.309941	#N/A
P09651	Depleted vs Total biopsy	-0.346201	0.0389619	#N/A
Q9Y2T2	Depleted vs Total biopsy	-0.345332	0.0717357	#N/A
Q9Y3E1	Depleted vs Total biopsy	-0.345024	0.22087	#N/A
Q15063	Depleted vs Total biopsy	-0.344594	0.0723859	#N/A
P19320	Depleted vs Total biopsy	-0.344149	0.317793	#N/A
O95758	Depleted vs Total biopsy	-0.343946	0.213334	#N/A
Q9BRP4	Depleted vs Total biopsy	-0.343922	0.175568	#N/A
O96009	Depleted vs Total biopsy	-0.343852	0.00544486	#N/A
O95433	Depleted vs Total biopsy	-0.343795	0.185363	#N/A
O95436	Depleted vs Total biopsy	-0.343513	0.104158	#N/A
P02745	Depleted vs Total biopsy	-0.34305	0.343766	#N/A
P51610	Depleted vs Total biopsy	-0.342954	0.222316	#N/A
P08572	Depleted vs Total biopsy	-0.342689	0.253781	#N/A
Q9Y617	Depleted vs Total biopsy	-0.341943	0.0491028	#N/A
P78406	Depleted vs Total biopsy	-0.341917	0.169786	#N/A
Q9HC35	Depleted vs Total biopsy	-0.341843	0.112086	#N/A
P05107	Depleted vs Total biopsy	-0.341594	0.102839	#N/A
P02749	Depleted vs Total biopsy	-0.341289	0.0159924	#N/A
O75131	Depleted vs Total biopsy	-0.340724	0.115934	#N/A
Q86X55	Depleted vs Total biopsy	-0.340608	0.26455	#N/A
Q9C073	Depleted vs Total biopsy	-0.340061	0.368403	#N/A
Q9Y4D8	Depleted vs Total biopsy	-0.338864	0.145994	#N/A
P12694	Depleted vs Total biopsy	-0.338731	0.254584	#N/A
Q8WTS6	Depleted vs Total biopsy	-0.337538	0.12149	#N/A
P80748	Depleted vs Total biopsy	-0.337171	0.128178	#N/A
P17050	Depleted vs Total biopsy	-0.336474	0.0725015	#N/A
Q12979	Depleted vs Total biopsy	-0.336147	0.461573	#N/A
P10909	Depleted vs Total biopsy	-0.336089	0.00860216	#N/A
Q01813	Depleted vs Total biopsy	-0.33521	0.0605573	#N/A
Q9UKK3	Depleted vs Total biopsy	-0.334651	0.150002	#N/A
P01880	Depleted vs Total biopsy	-0.334266	0.0256671	#N/A
O75643	Depleted vs Total biopsy	-0.333359	0.22271	#N/A
Q9UM54	Depleted vs Total biopsy	-0.332431	0.128093	#N/A
Q9NUY8	Depleted vs Total biopsy	-0.3305	0.22763	#N/A
P01871	Depleted vs Total biopsy	-0.329828	0.0112486	#N/A
Q9NSE4	Depleted vs Total biopsy	-0.329537	0.109147	#N/A
Q13884	Depleted vs Total biopsy	-0.3293	0.157536	#N/A
P06331	Depleted vs Total biopsy	-0.328381	0.00270374	#N/A
O75636	Depleted vs Total biopsy	-0.327573	0.196315	#N/A
Q9NY65	Depleted vs Total biopsy	-0.327219	0.207296	#N/A
Q9Y5P6	Depleted vs Total biopsy	-0.326884	0.0242669	#N/A
P08514	Depleted vs Total biopsy	-0.325329	0.210223	#N/A
P41250	Depleted vs Total biopsy	-0.325181	0.129632	#N/A
P42765	Depleted vs Total biopsy	-0.325047	0.065804	#N/A
P53597	Depleted vs Total biopsy	-0.324981	0.177034	#N/A
Q14767	Depleted vs Total biopsy	-0.324971	0.106992	#N/A
P01621	Depleted vs Total biopsy	-0.323962	0.017117	#N/A
O95834	Depleted vs Total biopsy	-0.323086	0.0562737	#N/A
P61026	Depleted vs Total biopsy	-0.320488	0.317363	#N/A
Q9BVC6	Depleted vs Total biopsy	-0.319719	0.410527	#N/A
Q8IZD4	Depleted vs Total biopsy	-0.319319	0.407233	#N/A
P28331	Depleted vs Total biopsy	-0.319233	0.14582	#N/A
Q6PCE3	Depleted vs Total biopsy	-0.318938	0.155575	#N/A
O75083	Depleted vs Total biopsy	-0.317413	0.00517039	#N/A
P15289	Depleted vs Total biopsy	-0.317241	0.0824781	#N/A
P63218	Depleted vs Total biopsy	-0.317156	0.148718	#N/A
P12109	Depleted vs Total biopsy	-0.316776	0.211844	#N/A
Q96C23	Depleted vs Total biopsy	-0.316324	0.0204988	#N/A
P02786	Depleted vs Total biopsy	-0.31623	0.433418	#N/A
P80723	Depleted vs Total biopsy	-0.316152	0.265058	#N/A
P01011	Depleted vs Total biopsy	-0.315678	0.0395225	#N/A
Q14697	Depleted vs Total biopsy	-0.315631	0.0145993	#N/A
Q9UHG3	Depleted vs Total biopsy	-0.315128	0.0983613	#N/A
Q13228	Depleted vs Total biopsy	-0.315082	0.0125826	#N/A
Q9Y263	Depleted vs Total biopsy	-0.314601	0.288845	#N/A
P51665	Depleted vs Total biopsy	-0.314045	0.0722754	#N/A
O00391	Depleted vs Total biopsy	-0.313881	0.233206	#N/A
P01611	Depleted vs Total biopsy	-0.312919	0.374624	#N/A
O95816	Depleted vs Total biopsy	-0.311691	0.356569	#N/A
O95831	Depleted vs Total biopsy	-0.311186	0.121434	#N/A
O00469	Depleted vs Total biopsy	-0.310987	0.15138	#N/A
Q9Y3B3	Depleted vs Total biopsy	-0.310879	0.122529	#N/A
Q96A35	Depleted vs Total biopsy	-0.310838	0.168782	#N/A
Q92499	Depleted vs Total biopsy	-0.310193	0.0772352	#N/A
O75695	Depleted vs Total biopsy	-0.309617	0.250788	#N/A
P04217	Depleted vs Total biopsy	-0.309084	0.00332744	#N/A
P98160	Depleted vs Total biopsy	-0.308936	0.103851	#N/A
P05546	Depleted vs Total biopsy	-0.308266	0.119367	#N/A
P13645	Depleted vs Total biopsy	-0.308224	0.0630196	#N/A
Q14315	Depleted vs Total biopsy	-0.307429	0.269768	#N/A
Q03519	Depleted vs Total biopsy	-0.307239	0.208013	#N/A
P02743	Depleted vs Total biopsy	-0.306737	0.00547018	#N/A
P09382	Depleted vs Total biopsy	-0.306732	0.00495618	#N/A
P01033	Depleted vs Total biopsy	-0.306697	0.0459749	#N/A
P19827	Depleted vs Total biopsy	-0.306636	0.0232187	#N/A
P11766	Depleted vs Total biopsy	-0.306372	0.00830182	#N/A
Q16555	Depleted vs Total biopsy	-0.304943	0.00638921	#N/A
P11586	Depleted vs Total biopsy	-0.304838	0.0643503	#N/A
P05154	Depleted vs Total biopsy	-0.304436	0.276225	#N/A
P27797	Depleted vs Total biopsy	-0.303251	0.00401554	#N/A
P08571	Depleted vs Total biopsy	-0.302983	0.227455	#N/A
P62873	Depleted vs Total biopsy	-0.302363	0.0498817	#N/A
P07225	Depleted vs Total biopsy	-0.302035	0.244061	#N/A
P27169	Depleted vs Total biopsy	-0.301915	0.293583	#N/A
Q8TAT6	Depleted vs Total biopsy	-0.301719	0.0453097	#N/A
P20645	Depleted vs Total biopsy	-0.301323	0.22295	#N/A
P17213	Depleted vs Total biopsy	-0.300961	0.119256	#N/A
O75223	Depleted vs Total biopsy	-0.300907	0.115579	#N/A
Q9BQE3	Depleted vs Total biopsy	-0.300618	0.149964	#N/A
Q969H8	Depleted vs Total biopsy	-0.299704	0.0536286	#N/A
Q6ZRS2	Depleted vs Total biopsy	-0.299218	0.166778	#N/A
Q7L266	Depleted vs Total biopsy	-0.299036	0.198344	#N/A
P30038	Depleted vs Total biopsy	-0.298679	0.183067	#N/A
Q00577	Depleted vs Total biopsy	-0.298267	0.2725	#N/A
P31040	Depleted vs Total biopsy	-0.297123	0.106372	#N/A
Q13616	Depleted vs Total biopsy	-0.296362	0.190725	#N/A
Q16822	Depleted vs Total biopsy	-0.296229	0.174819	#N/A
P12235	Depleted vs Total biopsy	-0.295986	0.186874	#N/A
O43747	Depleted vs Total biopsy	-0.295978	0.0268447	#N/A
P51888	Depleted vs Total biopsy	-0.295892	0.0869426	#N/A
P01610	Depleted vs Total biopsy	-0.295489	0.457146	#N/A
O75369	Depleted vs Total biopsy	-0.295437	0.0643697	#N/A
Q14195	Depleted vs Total biopsy	-0.295197	0.0205793	#N/A
O95302	Depleted vs Total biopsy	-0.294902	0.198578	#N/A
Q9Y6C2	Depleted vs Total biopsy	-0.294704	0.174222	#N/A
Q00839	Depleted vs Total biopsy	-0.294271	0.0100707	#N/A
P01591	Depleted vs Total biopsy	-0.29422	0.0421588	#N/A
Q14624	Depleted vs Total biopsy	-0.29356	0.0463162	#N/A
Q9P2R7	Depleted vs Total biopsy	-0.293176	0.117332	#N/A
P08962	Depleted vs Total biopsy	-0.292526	0.22827	#N/A
Q9HD89	Depleted vs Total biopsy	-0.292364	0.274982	#N/A
P55058	Depleted vs Total biopsy	-0.292008	0.210611	#N/A
P19823	Depleted vs Total biopsy	-0.290689	0.230728	#N/A
Q16853	Depleted vs Total biopsy	-0.290547	0.0115808	#N/A
Q00013	Depleted vs Total biopsy	-0.289473	0.263331	#N/A
P18428	Depleted vs Total biopsy	-0.289258	0.33094	#N/A
P62834	Depleted vs Total biopsy	-0.28897	0.233466	#N/A
Q9H6S3	Depleted vs Total biopsy	-0.287412	0.39237	#N/A
O43396	Depleted vs Total biopsy	-0.287367	0.0157455	#N/A
P02679	Depleted vs Total biopsy	-0.287037	0.0084658	#N/A
Q9UNE7	Depleted vs Total biopsy	-0.286621	0.312999	#N/A
P0CG39	Depleted vs Total biopsy	-0.285898	0.327542	#N/A
Q05639	Depleted vs Total biopsy	-0.285512	0.286454	#N/A
P22105	Depleted vs Total biopsy	-0.284979	0.379366	#N/A
Q10588	Depleted vs Total biopsy	-0.284909	0.206615	#N/A
O60547	Depleted vs Total biopsy	-0.28436	0.174913	#N/A
Q08380	Depleted vs Total biopsy	-0.284247	0.00774327	#N/A
Q1KMD3	Depleted vs Total biopsy	-0.283995	0.103333	#N/A
P04196	Depleted vs Total biopsy	-0.283925	0.0505051	#N/A
P08294	Depleted vs Total biopsy	-0.283676	0.15787	#N/A
Q5TCX8	Depleted vs Total biopsy	-0.282965	0.340919	#N/A
P23786	Depleted vs Total biopsy	-0.282702	0.313671	#N/A
P42566	Depleted vs Total biopsy	-0.281896	0.167994	#N/A
P51884	Depleted vs Total biopsy	-0.281731	0.00496707	#N/A
P53634	Depleted vs Total biopsy	-0.281181	0.00726765	#N/A
Q92879	Depleted vs Total biopsy	-0.280606	0.313207	#N/A
Q9BY44	Depleted vs Total biopsy	-0.27999	0.146337	#N/A
P08603	Depleted vs Total biopsy	-0.279865	0.0115804	#N/A
O00592	Depleted vs Total biopsy	-0.279308	0.239781	#N/A
Q96HE7	Depleted vs Total biopsy	-0.279195	0.0258826	#N/A
P31153	Depleted vs Total biopsy	-0.278675	0.0246273	#N/A
P21333	Depleted vs Total biopsy	-0.27819	0.0227922	#N/A
P04004	Depleted vs Total biopsy	-0.277611	0.0510764	#N/A
P04216	Depleted vs Total biopsy	-0.277593	0.30356	#N/A
P21281	Depleted vs Total biopsy	-0.276373	0.0230423	#N/A
Q9HDC9	Depleted vs Total biopsy	-0.276253	0.239139	#N/A
P05155	Depleted vs Total biopsy	-0.276251	0.0141036	#N/A
O00754	Depleted vs Total biopsy	-0.275843	0.183223	#N/A
Q99571	Depleted vs Total biopsy	-0.275219	0.127665	#N/A
Q9BR76	Depleted vs Total biopsy	-0.275206	0.0133464	#N/A
P08637	Depleted vs Total biopsy	-0.274874	0.323913	#N/A
O00462	Depleted vs Total biopsy	-0.274651	0.203105	#N/A
P62487	Depleted vs Total biopsy	-0.274199	0.355602	#N/A
Q9GZN8	Depleted vs Total biopsy	-0.273788	0.11023	#N/A
P01613	Depleted vs Total biopsy	-0.273577	0.00365185	#N/A
P16671	Depleted vs Total biopsy	-0.27352	0.231932	#N/A
P57764	Depleted vs Total biopsy	-0.272919	0.155446	#N/A
Q9H3H3	Depleted vs Total biopsy	-0.272814	0.0786586	#N/A
P01859	Depleted vs Total biopsy	-0.272386	0.0345877	#N/A
P48509	Depleted vs Total biopsy	-0.272351	0.195802	#N/A
P12110	Depleted vs Total biopsy	-0.272156	0.296152	#N/A
Q9Y3I1	Depleted vs Total biopsy	-0.271694	0.380217	#N/A
O00442	Depleted vs Total biopsy	-0.271578	0.168074	#N/A
P68366	Depleted vs Total biopsy	-0.27132	0.102972	#N/A
P10301	Depleted vs Total biopsy	-0.271199	0.0401394	#N/A
P54725	Depleted vs Total biopsy	-0.271142	0.361161	#N/A
P00390	Depleted vs Total biopsy	-0.270778	0.0174283	#N/A
P09497	Depleted vs Total biopsy	-0.269808	0.274408	#N/A
P63010	Depleted vs Total biopsy	-0.269716	0.112551	#N/A
Q9UBU9	Depleted vs Total biopsy	-0.269422	0.259057	#N/A
Q9H8Y8	Depleted vs Total biopsy	-0.26805	0.280969	#N/A
P35527	Depleted vs Total biopsy	-0.267948	0.0947841	#N/A
P53007	Depleted vs Total biopsy	-0.267339	0.349311	#N/A
P07998	Depleted vs Total biopsy	-0.267074	0.241969	#N/A
Q96CX2	Depleted vs Total biopsy	-0.267073	0.0612555	#N/A
P31943	Depleted vs Total biopsy	-0.266954	0.097417	#N/A
Q96PZ0	Depleted vs Total biopsy	-0.26692	0.0469025	#N/A
O43684	Depleted vs Total biopsy	-0.266731	0.213845	#N/A
P46976	Depleted vs Total biopsy	-0.266464	0.0906607	#N/A
P01764	Depleted vs Total biopsy	-0.265708	0.106871	#N/A
Q15746	Depleted vs Total biopsy	-0.26509	0.0940855	#N/A
Q9P2T1	Depleted vs Total biopsy	-0.264863	0.254571	#N/A
P01776	Depleted vs Total biopsy	-0.264037	0.178105	#N/A
Q13724	Depleted vs Total biopsy	-0.263695	0.375026	#N/A
Q9NUM4	Depleted vs Total biopsy	-0.263206	0.164333	#N/A
O75475	Depleted vs Total biopsy	-0.263041	0.357497	#N/A
Q15819	Depleted vs Total biopsy	-0.262994	0.125623	#N/A
P62633	Depleted vs Total biopsy	-0.262259	0.400694	#N/A
P49407	Depleted vs Total biopsy	-0.262209	0.161538	#N/A
P13647	Depleted vs Total biopsy	-0.261365	0.485946	#N/A
Q16630	Depleted vs Total biopsy	-0.260526	0.270822	#N/A
P63244	Depleted vs Total biopsy	-0.260243	0.00602436	#N/A
Q16719	Depleted vs Total biopsy	-0.259861	0.287566	#N/A
O60831	Depleted vs Total biopsy	-0.259649	0.1223	#N/A
Q7Z7G0	Depleted vs Total biopsy	-0.259633	0.180691	#N/A
Q07954	Depleted vs Total biopsy	-0.259362	0.2014	#N/A
Q96G03	Depleted vs Total biopsy	-0.259158	0.0103993	#N/A
P01024	Depleted vs Total biopsy	-0.258925	0.0112544	#N/A
O15160	Depleted vs Total biopsy	-0.257911	0.393902	#N/A
P29622	Depleted vs Total biopsy	-0.25682	0.22971	#N/A
P31146	Depleted vs Total biopsy	-0.255943	0.00762716	#N/A
P02675	Depleted vs Total biopsy	-0.255356	0.0284599	#N/A
Q9NQW7	Depleted vs Total biopsy	-0.254443	0.328861	#N/A
P25774	Depleted vs Total biopsy	-0.254368	0.0739828	#N/A
Q6P2E9	Depleted vs Total biopsy	-0.254265	0.409251	#N/A
P63000	Depleted vs Total biopsy	-0.254049	0.144993	#N/A
Q9UJZ1	Depleted vs Total biopsy	-0.253474	0.33615	#N/A
P01714	Depleted vs Total biopsy	-0.253227	0.189781	#N/A
Q96K76	Depleted vs Total biopsy	-0.252998	0.207018	#N/A
O94886	Depleted vs Total biopsy	-0.252609	0.270136	#N/A
Q6UVY6	Depleted vs Total biopsy	-0.252595	0.289924	#N/A
P36551	Depleted vs Total biopsy	-0.252019	0.318142	#N/A
Q9P258	Depleted vs Total biopsy	-0.251591	0.0981627	#N/A
Q02252	Depleted vs Total biopsy	-0.251433	0.0726347	#N/A
Q06033	Depleted vs Total biopsy	-0.250598	0.320508	#N/A
Q16706	Depleted vs Total biopsy	-0.250596	0.0148892	#N/A
Q01581	Depleted vs Total biopsy	-0.250336	0.253608	#N/A
P01834	Depleted vs Total biopsy	-0.250087	0.0604408	#N/A
P02765	Depleted vs Total biopsy	-0.249805	0.0395132	#N/A
Q9BTV4	Depleted vs Total biopsy	-0.249764	0.144911	#N/A
P01857	Depleted vs Total biopsy	-0.249652	0.0341464	#N/A
Q9H3P7	Depleted vs Total biopsy	-0.249488	0.263586	#N/A
Q12882	Depleted vs Total biopsy	-0.249199	0.351984	#N/A
Q96HD9	Depleted vs Total biopsy	-0.249057	0.496812	#N/A
P29401	Depleted vs Total biopsy	-0.248897	0.0079881	#N/A
O95352	Depleted vs Total biopsy	-0.248406	0.441675	#N/A
P07858	Depleted vs Total biopsy	-0.248305	0.00558661	#N/A
P02750	Depleted vs Total biopsy	-0.247809	0.242483	#N/A
P06396	Depleted vs Total biopsy	-0.247804	0.0100681	#N/A
Q86UX7	Depleted vs Total biopsy	-0.247799	0.171415	#N/A
Q9H0U4	Depleted vs Total biopsy	-0.247406	0.261708	#N/A
P21810	Depleted vs Total biopsy	-0.247405	0.0290322	#N/A
Q96TC7	Depleted vs Total biopsy	-0.246921	0.141092	#N/A
B9A064	Depleted vs Total biopsy	-0.246273	0.0307386	#N/A
Q16650	Depleted vs Total biopsy	-0.24561	0.195586	#N/A
Q53HC9	Depleted vs Total biopsy	-0.245533	0.201351	#N/A
Q9NP61	Depleted vs Total biopsy	-0.245522	0.242321	#N/A
P03973	Depleted vs Total biopsy	-0.245366	0.199027	#N/A
P05026	Depleted vs Total biopsy	-0.245049	0.133217	#N/A
Q04323	Depleted vs Total biopsy	-0.244845	0.144025	#N/A
Q8N7H5	Depleted vs Total biopsy	-0.244356	0.223677	#N/A
P01877	Depleted vs Total biopsy	-0.244004	0.0788762	#N/A
Q9NQX3	Depleted vs Total biopsy	-0.24373	0.171996	#N/A
P27708	Depleted vs Total biopsy	-0.24359	0.379843	#N/A
P02748	Depleted vs Total biopsy	-0.243009	0.035299	#N/A
Q00796	Depleted vs Total biopsy	-0.242773	0.0840602	#N/A
P54652	Depleted vs Total biopsy	-0.242682	0.185801	#N/A
P12821	Depleted vs Total biopsy	-0.242366	0.527071	#N/A
P51153	Depleted vs Total biopsy	-0.241537	0.272816	#N/A
P31483	Depleted vs Total biopsy	-0.240779	0.107793	#N/A
Q16831	Depleted vs Total biopsy	-0.24017	0.212241	#N/A
Q5VUJ6	Depleted vs Total biopsy	-0.23958	0.397006	#N/A
P04066	Depleted vs Total biopsy	-0.239423	0.074103	#N/A
Q13426	Depleted vs Total biopsy	-0.239275	0.140897	#N/A
P39656	Depleted vs Total biopsy	-0.239185	0.0259241	#N/A
Q9HCC0	Depleted vs Total biopsy	-0.23892	0.30651	#N/A
P20700	Depleted vs Total biopsy	-0.238171	0.40334	#N/A
P01861	Depleted vs Total biopsy	-0.237236	0.294619	#N/A
P13760	Depleted vs Total biopsy	-0.236741	0.26389	#N/A
P61964	Depleted vs Total biopsy	-0.235884	0.138805	#N/A
Q9Y512	Depleted vs Total biopsy	-0.235324	0.326394	#N/A
P78386	Depleted vs Total biopsy	-0.235031	0.139504	#N/A
Q9UPU5	Depleted vs Total biopsy	-0.234997	0.345687	#N/A
P40939	Depleted vs Total biopsy	-0.234954	0.187666	#N/A
Q9P2J5	Depleted vs Total biopsy	-0.234353	0.39388	#N/A
Q969X5	Depleted vs Total biopsy	-0.234261	0.309677	#N/A
Q9GZS3	Depleted vs Total biopsy	-0.233778	0.198992	#N/A
Q99798	Depleted vs Total biopsy	-0.233397	0.0229056	#N/A
P08697	Depleted vs Total biopsy	-0.233314	0.2197	#N/A
Q13200	Depleted vs Total biopsy	-0.232909	0.321992	#N/A
Q9NVG8	Depleted vs Total biopsy	-0.232513	0.189707	#N/A
Q13126	Depleted vs Total biopsy	-0.232404	0.300271	#N/A
P57088	Depleted vs Total biopsy	-0.232062	0.408443	#N/A
Q5TEJ8	Depleted vs Total biopsy	-0.232056	0.35879	#N/A
Q6IA86	Depleted vs Total biopsy	-0.231325	0.049949	#N/A
P51991	Depleted vs Total biopsy	-0.231161	0.113485	#N/A
P04844	Depleted vs Total biopsy	-0.231124	0.259698	#N/A
P13987	Depleted vs Total biopsy	-0.231124	0.176305	#N/A
P08195	Depleted vs Total biopsy	-0.231071	0.311838	#N/A
O00541	Depleted vs Total biopsy	-0.231	0.502955	#N/A
P61081	Depleted vs Total biopsy	-0.230746	0.366316	#N/A
P02461	Depleted vs Total biopsy	-0.230705	0.283652	#N/A
P61803	Depleted vs Total biopsy	-0.230478	0.255312	#N/A
Q9H1Z4	Depleted vs Total biopsy	-0.229892	0.1417	#N/A
Q9Y5J7	Depleted vs Total biopsy	-0.229239	0.182523	#N/A
P04792	Depleted vs Total biopsy	-0.228224	0.0372866	#N/A
P68371	Depleted vs Total biopsy	-0.228168	0.0138656	#N/A
P56199	Depleted vs Total biopsy	-0.228094	0.324613	#N/A
P16422	Depleted vs Total biopsy	-0.227227	0.394597	#N/A
P16219	Depleted vs Total biopsy	-0.226518	0.279062	#N/A
Q9NVZ3	Depleted vs Total biopsy	-0.226411	0.314829	#N/A
O14672	Depleted vs Total biopsy	-0.225839	0.203381	#N/A
P35573	Depleted vs Total biopsy	-0.225814	0.206603	#N/A
O43242	Depleted vs Total biopsy	-0.225017	0.250136	#N/A
Q96AB3	Depleted vs Total biopsy	-0.224238	0.304349	#N/A
Q96AY3	Depleted vs Total biopsy	-0.223077	0.325152	#N/A
P49748	Depleted vs Total biopsy	-0.222549	0.0293007	#N/A
O00203	Depleted vs Total biopsy	-0.221535	0.23085	#N/A
P22087	Depleted vs Total biopsy	-0.221374	0.495329	#N/A
P07954	Depleted vs Total biopsy	-0.220733	0.193147	#N/A
Q7Z6Z7	Depleted vs Total biopsy	-0.220441	0.313547	#N/A
Q08257	Depleted vs Total biopsy	-0.220399	0.0263157	#N/A
Q13510	Depleted vs Total biopsy	-0.220185	0.0148639	#N/A
P57737	Depleted vs Total biopsy	-0.219411	0.254836	#N/A
Q9UBX5	Depleted vs Total biopsy	-0.219324	0.393311	#N/A
O95630	Depleted vs Total biopsy	-0.218837	0.305801	#N/A
P98082	Depleted vs Total biopsy	-0.218633	0.250993	#N/A
Q15436	Depleted vs Total biopsy	-0.217219	0.286379	#N/A
P01780	Depleted vs Total biopsy	-0.217202	0.410866	#N/A
P21796	Depleted vs Total biopsy	-0.217136	0.177467	#N/A
Q13308	Depleted vs Total biopsy	-0.216656	0.334807	#N/A
P02763	Depleted vs Total biopsy	-0.21662	0.0975354	#N/A
P24928	Depleted vs Total biopsy	-0.216576	0.365001	#N/A
P40121	Depleted vs Total biopsy	-0.216483	0.0170653	#N/A
P35625	Depleted vs Total biopsy	-0.216153	0.481254	#N/A
Q9Y6E2	Depleted vs Total biopsy	-0.215994	0.339346	#N/A
P40616	Depleted vs Total biopsy	-0.21539	0.334201	#N/A
Q9NRF8	Depleted vs Total biopsy	-0.214814	0.535226	#N/A
O75882	Depleted vs Total biopsy	-0.214221	0.51084	#N/A
Q92896	Depleted vs Total biopsy	-0.213939	0.46418	#N/A
O75976	Depleted vs Total biopsy	-0.213938	0.230595	#N/A
P98088	Depleted vs Total biopsy	-0.21389	0.138187	#N/A
Q13243	Depleted vs Total biopsy	-0.213639	0.230777	#N/A
P30520	Depleted vs Total biopsy	-0.213531	0.122296	#N/A
Q9UJU6	Depleted vs Total biopsy	-0.21211	0.242264	#N/A
Q9UBF2	Depleted vs Total biopsy	-0.211948	0.102984	#N/A
P01771	Depleted vs Total biopsy	-0.211897	0.142557	#N/A
Q99715	Depleted vs Total biopsy	-0.211386	0.249575	#N/A
P35637	Depleted vs Total biopsy	-0.211231	0.44655	#N/A
Q6UX71	Depleted vs Total biopsy	-0.211171	0.408906	#N/A
P12955	Depleted vs Total biopsy	-0.211101	0.0583593	#N/A
Q13564	Depleted vs Total biopsy	-0.210546	0.322253	#N/A
O00423	Depleted vs Total biopsy	-0.209674	0.37068	#N/A
P11021	Depleted vs Total biopsy	-0.209271	0.0492643	#N/A
P62937	Depleted vs Total biopsy	-0.20908	0.00257126	#N/A
P53602	Depleted vs Total biopsy	-0.20829	0.394519	#N/A
Q14554	Depleted vs Total biopsy	-0.207868	0.468857	#N/A
Q9ULA0	Depleted vs Total biopsy	-0.207818	0.311969	#N/A
Q9NPF4	Depleted vs Total biopsy	-0.207119	0.286939	#N/A
P80217	Depleted vs Total biopsy	-0.206556	0.311241	#N/A
P01019	Depleted vs Total biopsy	-0.206403	0.320162	#N/A
O75594	Depleted vs Total biopsy	-0.205663	0.186194	#N/A
P05091	Depleted vs Total biopsy	-0.205376	0.0197641	#N/A
P23142	Depleted vs Total biopsy	-0.205299	0.0700088	#N/A
P51178	Depleted vs Total biopsy	-0.204314	0.245473	#N/A
Q14141	Depleted vs Total biopsy	-0.204223	0.241978	#N/A
P08240	Depleted vs Total biopsy	-0.204188	0.336787	#N/A
Q86Y91	Depleted vs Total biopsy	-0.203458	0.271615	#N/A
P00915	Depleted vs Total biopsy	-0.203372	0.0380079	#N/A
Q93052	Depleted vs Total biopsy	-0.202425	0.288416	#N/A
P00966	Depleted vs Total biopsy	-0.202249	0.167562	#N/A
Q10589	Depleted vs Total biopsy	-0.202181	0.546969	#N/A
P50552	Depleted vs Total biopsy	-0.201223	0.176798	#N/A
O94906	Depleted vs Total biopsy	-0.200984	0.482512	#N/A
P15848	Depleted vs Total biopsy	-0.200823	0.288599	#N/A
Q9Y4P3	Depleted vs Total biopsy	-0.200731	0.316961	#N/A
O15355	Depleted vs Total biopsy	-0.20037	0.194814	#N/A
P04207	Depleted vs Total biopsy	-0.200183	0.513615	#N/A
O43865	Depleted vs Total biopsy	-0.200111	0.303156	#N/A
P0C0L4	Depleted vs Total biopsy	-0.199299	0.198582	#N/A
Q9Y2A7	Depleted vs Total biopsy	-0.198459	0.502228	#N/A
O15498	Depleted vs Total biopsy	-0.198274	0.290206	#N/A
P07339	Depleted vs Total biopsy	-0.198176	0.0060979	#N/A
P45877	Depleted vs Total biopsy	-0.198025	0.473754	#N/A
Q9NSB4	Depleted vs Total biopsy	-0.197524	0.12319	#N/A
Q29960	Depleted vs Total biopsy	-0.197366	0.461859	#N/A
Q02218	Depleted vs Total biopsy	-0.197026	0.199838	#N/A
O96000	Depleted vs Total biopsy	-0.196876	0.200411	#N/A
P40926	Depleted vs Total biopsy	-0.196794	0.0281266	#N/A
P0C0L5	Depleted vs Total biopsy	-0.196555	0.18774	#N/A
P36269	Depleted vs Total biopsy	-0.195952	0.496163	#N/A
P22894	Depleted vs Total biopsy	-0.195854	0.0469698	#N/A
P05165	Depleted vs Total biopsy	-0.195809	0.533417	#N/A
P05090	Depleted vs Total biopsy	-0.195705	0.264285	#N/A
Q9Y547	Depleted vs Total biopsy	-0.195645	0.258494	#N/A
Q9ULV4	Depleted vs Total biopsy	-0.195599	0.193555	#N/A
Q9Y277	Depleted vs Total biopsy	-0.195461	0.472215	#N/A
Q15124	Depleted vs Total biopsy	-0.193502	0.489068	#N/A
O60568	Depleted vs Total biopsy	-0.192581	0.537094	#N/A
Q9UNN5	Depleted vs Total biopsy	-0.192552	0.217334	#N/A
P51858	Depleted vs Total biopsy	-0.192438	0.0714599	#N/A
Q5TDH0	Depleted vs Total biopsy	-0.192289	0.405213	#N/A
Q93009	Depleted vs Total biopsy	-0.1922	0.606681	#N/A
Q7Z406	Depleted vs Total biopsy	-0.192023	0.474245	#N/A
P14735	Depleted vs Total biopsy	-0.191875	0.340773	#N/A
P61586	Depleted vs Total biopsy	-0.19161	0.339053	#N/A
Q8N3D4	Depleted vs Total biopsy	-0.191587	0.634197	#N/A
Q9NRP0	Depleted vs Total biopsy	-0.191568	0.197432	#N/A
P02760	Depleted vs Total biopsy	-0.1905	0.299299	#N/A
P11142	Depleted vs Total biopsy	-0.190264	0.0694155	#N/A
Q5SRE5	Depleted vs Total biopsy	-0.190048	0.0231029	#N/A
P50440	Depleted vs Total biopsy	-0.189729	0.532244	#N/A
Q9BVK6	Depleted vs Total biopsy	-0.189563	0.342677	#N/A
P51688	Depleted vs Total biopsy	-0.189283	0.272296	#N/A
P43307	Depleted vs Total biopsy	-0.188633	0.440576	#N/A
O00422	Depleted vs Total biopsy	-0.188277	0.59146	#N/A
P08243	Depleted vs Total biopsy	-0.188016	0.282553	#N/A
P04114	Depleted vs Total biopsy	-0.187847	0.209617	#N/A
P08134	Depleted vs Total biopsy	-0.187794	0.298834	#N/A
Q8IWA5	Depleted vs Total biopsy	-0.187463	0.384182	#N/A
Q9H0W9	Depleted vs Total biopsy	-0.187176	0.22442	#N/A
P18085	Depleted vs Total biopsy	-0.187061	0.236549	#N/A
Q8N766	Depleted vs Total biopsy	-0.187039	0.312298	#N/A
P57105	Depleted vs Total biopsy	-0.18609	0.218213	#N/A
Q03518	Depleted vs Total biopsy	-0.185094	0.231949	#N/A
Q7Z2W4	Depleted vs Total biopsy	-0.184976	0.358804	#N/A
Q96RQ9	Depleted vs Total biopsy	-0.184919	0.456438	#N/A
P05362	Depleted vs Total biopsy	-0.184696	0.297092	#N/A
P56470	Depleted vs Total biopsy	-0.184518	0.383411	#N/A
P14866	Depleted vs Total biopsy	-0.183905	0.151431	#N/A
Q13347	Depleted vs Total biopsy	-0.183064	0.178974	#N/A
Q9Y5K6	Depleted vs Total biopsy	-0.182758	0.465048	#N/A
P11215	Depleted vs Total biopsy	-0.181995	0.202956	#N/A
Q13310	Depleted vs Total biopsy	-0.181384	0.418123	#N/A
Q07955	Depleted vs Total biopsy	-0.181278	0.160287	#N/A
Q13263	Depleted vs Total biopsy	-0.181265	0.460962	#N/A
Q5SY16	Depleted vs Total biopsy	-0.181143	0.328008	#N/A
O95479	Depleted vs Total biopsy	-0.180429	0.350839	#N/A
Q8IWB7	Depleted vs Total biopsy	-0.18041	0.381704	#N/A
Q8NBQ5	Depleted vs Total biopsy	-0.1801	0.395467	#N/A
Q96CN7	Depleted vs Total biopsy	-0.179906	0.470806	#N/A
Q03154	Depleted vs Total biopsy	-0.178469	0.381379	#N/A
P04406	Depleted vs Total biopsy	-0.177694	0.0310194	#N/A
Q9NR31	Depleted vs Total biopsy	-0.177387	0.617166	#N/A
Q13618	Depleted vs Total biopsy	-0.176972	0.440848	#N/A
P01903	Depleted vs Total biopsy	-0.175983	0.0887685	#N/A
Q9C0J8	Depleted vs Total biopsy	-0.175883	0.5146	#N/A
P53992	Depleted vs Total biopsy	-0.17581	0.261396	#N/A
Q13421	Depleted vs Total biopsy	-0.175678	0.247519	#N/A
P29350	Depleted vs Total biopsy	-0.175386	0.484917	#N/A
P11387	Depleted vs Total biopsy	-0.17538	0.530528	#N/A
A6NMZ7	Depleted vs Total biopsy	-0.175327	0.545867	#N/A
P53396	Depleted vs Total biopsy	-0.175075	0.230139	#N/A
Q06124	Depleted vs Total biopsy	-0.174519	0.47175	#N/A
O15533	Depleted vs Total biopsy	-0.17436	0.394923	#N/A
Q08211	Depleted vs Total biopsy	-0.173219	0.15814	#N/A
Q13428	Depleted vs Total biopsy	-0.173171	0.619571	#N/A
O00468	Depleted vs Total biopsy	-0.173118	0.443416	#N/A
O95218	Depleted vs Total biopsy	-0.173081	0.677461	#N/A
Q7Z7H5	Depleted vs Total biopsy	-0.172877	0.340019	#N/A
Q92841	Depleted vs Total biopsy	-0.172156	0.52871	#N/A
Q99536	Depleted vs Total biopsy	-0.171785	0.0699192	#N/A
P13804	Depleted vs Total biopsy	-0.171703	0.0563707	#N/A
P00918	Depleted vs Total biopsy	-0.171299	0.0436704	#N/A
P50851	Depleted vs Total biopsy	-0.171077	0.384908	#N/A
P51659	Depleted vs Total biopsy	-0.170852	0.0919185	#N/A
O15260	Depleted vs Total biopsy	-0.170428	0.139675	#N/A
Q92598	Depleted vs Total biopsy	-0.170326	0.421653	#N/A
P00387	Depleted vs Total biopsy	-0.169874	0.417477	#N/A
P79483	Depleted vs Total biopsy	-0.169606	0.292515	#N/A
P21397	Depleted vs Total biopsy	-0.169552	0.447464	#N/A
P35442	Depleted vs Total biopsy	-0.169257	0.602471	#N/A
Q9BTE1	Depleted vs Total biopsy	-0.169152	0.475475	#N/A
P60033	Depleted vs Total biopsy	-0.168838	0.375137	#N/A
P61006	Depleted vs Total biopsy	-0.168702	0.448053	#N/A
O43592	Depleted vs Total biopsy	-0.1687	0.257356	#N/A
O00534	Depleted vs Total biopsy	-0.168665	0.442503	#N/A
P55809	Depleted vs Total biopsy	-0.168522	0.461729	#N/A
Q13492	Depleted vs Total biopsy	-0.168224	0.320624	#N/A
P10253	Depleted vs Total biopsy	-0.16792	0.316102	#N/A
P54802	Depleted vs Total biopsy	-0.167704	0.434335	#N/A
Q9P2R3	Depleted vs Total biopsy	-0.167554	0.501712	#N/A
P46977	Depleted vs Total biopsy	-0.16722	0.305766	#N/A
P26639	Depleted vs Total biopsy	-0.166405	0.633514	#N/A
O14979	Depleted vs Total biopsy	-0.166078	0.50923	#N/A
Q8NFW8	Depleted vs Total biopsy	-0.165668	0.645836	#N/A
P49419	Depleted vs Total biopsy	-0.164348	0.494459	#N/A
O95487	Depleted vs Total biopsy	-0.164141	0.156178	#N/A
P01137	Depleted vs Total biopsy	-0.163674	0.221603	#N/A
Q13488	Depleted vs Total biopsy	-0.163094	0.573667	#N/A
Q3SY69	Depleted vs Total biopsy	-0.16287	0.353641	#N/A
P04040	Depleted vs Total biopsy	-0.162487	0.124312	#N/A
O00116	Depleted vs Total biopsy	-0.161484	0.185985	#N/A
Q14155	Depleted vs Total biopsy	-0.160512	0.458541	#N/A
O95299	Depleted vs Total biopsy	-0.160478	0.493982	#N/A
P25311	Depleted vs Total biopsy	-0.160154	0.281062	#N/A
Q99611	Depleted vs Total biopsy	-0.159348	0.382264	#N/A
P07437	Depleted vs Total biopsy	-0.159312	0.154266	#N/A
P08237	Depleted vs Total biopsy	-0.159088	0.508395	#N/A
P08559	Depleted vs Total biopsy	-0.15906	0.388415	#N/A
O75955	Depleted vs Total biopsy	-0.158718	0.577895	#N/A
P21980	Depleted vs Total biopsy	-0.158335	0.15669	#N/A
Q8TEX9	Depleted vs Total biopsy	-0.157974	0.544271	#N/A
Q02318	Depleted vs Total biopsy	-0.157146	0.533567	#N/A
Q9HD20	Depleted vs Total biopsy	-0.156552	0.206111	#N/A
P52788	Depleted vs Total biopsy	-0.156424	0.561202	#N/A
Q9Y2Z9	Depleted vs Total biopsy	-0.156153	0.649915	#N/A
Q14165	Depleted vs Total biopsy	-0.156058	0.391744	#N/A
P06865	Depleted vs Total biopsy	-0.15602	0.274932	#N/A
P10109	Depleted vs Total biopsy	-0.155925	0.441574	#N/A
Q00610	Depleted vs Total biopsy	-0.155125	0.142917	#N/A
Q99714	Depleted vs Total biopsy	-0.154478	0.0420046	#N/A
Q96AC1	Depleted vs Total biopsy	-0.15414	0.313178	#N/A
Q8WU90	Depleted vs Total biopsy	-0.153058	0.443615	#N/A
P05164	Depleted vs Total biopsy	-0.152909	0.22622	#N/A
Q9Y5B9	Depleted vs Total biopsy	-0.152762	0.53737	#N/A
Q9UMS6	Depleted vs Total biopsy	-0.152628	0.371244	#N/A
Q9GZP4	Depleted vs Total biopsy	-0.152301	0.531566	#N/A
Q96RQ3	Depleted vs Total biopsy	-0.152235	0.330138	#N/A
Q9NTZ6	Depleted vs Total biopsy	-0.152212	0.233422	#N/A
P00367	Depleted vs Total biopsy	-0.152122	0.16845	#N/A
Q9NQS7	Depleted vs Total biopsy	-0.152077	0.417527	#N/A
P15428	Depleted vs Total biopsy	-0.15141	0.368866	#N/A
Q9H4A4	Depleted vs Total biopsy	-0.151254	0.142623	#N/A
P30613	Depleted vs Total biopsy	-0.151044	0.474556	#N/A
P53680	Depleted vs Total biopsy	-0.150761	0.166787	#N/A
Q9Y6Y0	Depleted vs Total biopsy	-0.149623	0.272157	#N/A
P34897	Depleted vs Total biopsy	-0.149529	0.456838	#N/A
Q9NPH2	Depleted vs Total biopsy	-0.148953	0.449836	#N/A
P51608	Depleted vs Total biopsy	-0.146897	0.499754	#N/A
Q14203	Depleted vs Total biopsy	-0.146889	0.437028	#N/A
P11310	Depleted vs Total biopsy	-0.146774	0.221349	#N/A
P15144	Depleted vs Total biopsy	-0.146353	0.710163	#N/A
Q08426	Depleted vs Total biopsy	-0.146276	0.707889	#N/A
O76094	Depleted vs Total biopsy	-0.146202	0.549559	#N/A
P48735	Depleted vs Total biopsy	-0.145604	0.132168	#N/A
P07384	Depleted vs Total biopsy	-0.145531	0.0820794	#N/A
P12830	Depleted vs Total biopsy	-0.14527	0.544784	#N/A
P22059	Depleted vs Total biopsy	-0.14507	0.280566	#N/A
Q6P1M0	Depleted vs Total biopsy	-0.144963	0.565768	#N/A
P35858	Depleted vs Total biopsy	-0.144849	0.695143	#N/A
P38606	Depleted vs Total biopsy	-0.144778	0.100345	#N/A
Q9ULC6	Depleted vs Total biopsy	-0.144252	0.183725	#N/A
Q6UW68	Depleted vs Total biopsy	-0.144006	0.430436	#N/A
O96019	Depleted vs Total biopsy	-0.143496	0.62308	#N/A
Q13283	Depleted vs Total biopsy	-0.143449	0.489749	#N/A
P49006	Depleted vs Total biopsy	-0.143316	0.617289	#N/A
Q9HB71	Depleted vs Total biopsy	-0.143055	0.523412	#N/A
Q15269	Depleted vs Total biopsy	-0.142589	0.605805	#N/A
O43504	Depleted vs Total biopsy	-0.142237	0.439355	#N/A
P32754	Depleted vs Total biopsy	-0.141907	0.680204	#N/A
Q99541	Depleted vs Total biopsy	-0.141639	0.302202	#N/A
Q13547	Depleted vs Total biopsy	-0.141255	0.398259	#N/A
P11717	Depleted vs Total biopsy	-0.140173	0.630536	#N/A
Q92544	Depleted vs Total biopsy	-0.140114	0.495522	#N/A
O75844	Depleted vs Total biopsy	-0.139668	0.453311	#N/A
P16930	Depleted vs Total biopsy	-0.138644	0.464134	#N/A
Q9UNW9	Depleted vs Total biopsy	-0.138608	0.669596	#N/A
Q9Y646	Depleted vs Total biopsy	-0.138341	0.531645	#N/A
Q14CB8	Depleted vs Total biopsy	-0.137684	0.736207	#N/A
O43776	Depleted vs Total biopsy	-0.137032	0.348206	#N/A
Q9HD45	Depleted vs Total biopsy	-0.136919	0.497526	#N/A
P54727	Depleted vs Total biopsy	-0.136905	0.314415	#N/A
O94855	Depleted vs Total biopsy	-0.136809	0.538673	#N/A
P61966	Depleted vs Total biopsy	-0.136524	0.400532	#N/A
P49792	Depleted vs Total biopsy	-0.136065	0.593748	#N/A
P55735	Depleted vs Total biopsy	-0.13553	0.518162	#N/A
Q8NFC6	Depleted vs Total biopsy	-0.134887	0.56369	#N/A
P35080	Depleted vs Total biopsy	-0.134511	0.569618	#N/A
Q32P44	Depleted vs Total biopsy	-0.133683	0.710397	#N/A
P49588	Depleted vs Total biopsy	-0.133233	0.426675	#N/A
P01008	Depleted vs Total biopsy	-0.132686	0.386473	#N/A
P20774	Depleted vs Total biopsy	-0.132612	0.423453	#N/A
Q15067	Depleted vs Total biopsy	-0.132417	0.590463	#N/A
A5YKK6	Depleted vs Total biopsy	-0.132337	0.459511	#N/A
P28907	Depleted vs Total biopsy	-0.132134	0.530045	#N/A
O43681	Depleted vs Total biopsy	-0.131958	0.320156	#N/A
P22314	Depleted vs Total biopsy	-0.131773	0.0861874	#N/A
Q8N1G2	Depleted vs Total biopsy	-0.131644	0.314154	#N/A
Q7KZF4	Depleted vs Total biopsy	-0.130976	0.496605	#N/A
P30273	Depleted vs Total biopsy	-0.129956	0.353229	#N/A
Q92764	Depleted vs Total biopsy	-0.12991	0.656373	#N/A
P04075	Depleted vs Total biopsy	-0.12954	0.0707052	#N/A
Q15904	Depleted vs Total biopsy	-0.129382	0.699427	#N/A
P02671	Depleted vs Total biopsy	-0.129296	0.0287061	#N/A
Q16629	Depleted vs Total biopsy	-0.129279	0.225453	#N/A
P07451	Depleted vs Total biopsy	-0.129254	0.480793	#N/A
P40763	Depleted vs Total biopsy	-0.127971	0.380767	#N/A
Q32P28	Depleted vs Total biopsy	-0.127727	0.466805	#N/A
P04439	Depleted vs Total biopsy	-0.127054	0.361829	#N/A
P08107	Depleted vs Total biopsy	-0.126883	0.26038	#N/A
P30086	Depleted vs Total biopsy	-0.126398	0.112056	#N/A
Q9BQB6	Depleted vs Total biopsy	-0.125697	0.367021	#N/A
Q9BRP8	Depleted vs Total biopsy	-0.124997	0.77205	#N/A
Q9Y624	Depleted vs Total biopsy	-0.124746	0.625699	#N/A
Q99805	Depleted vs Total biopsy	-0.124678	0.546424	#N/A
P16278	Depleted vs Total biopsy	-0.124345	0.52369	#N/A
Q15287	Depleted vs Total biopsy	-0.123809	0.352744	#N/A
P01009	Depleted vs Total biopsy	-0.123728	0.218922	#N/A
Q99829	Depleted vs Total biopsy	-0.12337	0.213624	#N/A
P15090	Depleted vs Total biopsy	-0.123324	0.405314	#N/A
Q99442	Depleted vs Total biopsy	-0.123308	0.280349	#N/A
Q8WX93	Depleted vs Total biopsy	-0.121943	0.444335	#N/A
Q9BWD1	Depleted vs Total biopsy	-0.121531	0.440436	#N/A
Q13740	Depleted vs Total biopsy	-0.121061	0.74596	#N/A
Q13404	Depleted vs Total biopsy	-0.120633	0.220114	#N/A
P09105	Depleted vs Total biopsy	-0.120486	0.421308	#N/A
P09486	Depleted vs Total biopsy	-0.119554	0.596252	#N/A
Q13509	Depleted vs Total biopsy	-0.119496	0.62908	#N/A
P49915	Depleted vs Total biopsy	-0.11946	0.384118	#N/A
O94760	Depleted vs Total biopsy	-0.118939	0.56327	#N/A
Q14194	Depleted vs Total biopsy	-0.118498	0.367548	#N/A
Q0ZGT2	Depleted vs Total biopsy	-0.11757	0.610057	#N/A
O95445	Depleted vs Total biopsy	-0.11724	0.610745	#N/A
Q8TC12	Depleted vs Total biopsy	-0.11626	0.288325	#N/A
P16615	Depleted vs Total biopsy	-0.116096	0.446592	#N/A
P02730	Depleted vs Total biopsy	-0.11588	0.176153	#N/A
P52790	Depleted vs Total biopsy	-0.115708	0.41923	#N/A
Q9NYU2	Depleted vs Total biopsy	-0.115672	0.499836	#N/A
O75874	Depleted vs Total biopsy	-0.115642	0.268836	#N/A
P36871	Depleted vs Total biopsy	-0.115513	0.0932882	#N/A
Q06830	Depleted vs Total biopsy	-0.115287	0.0904272	#N/A
P14618	Depleted vs Total biopsy	-0.114899	0.0643808	#N/A
Q14204	Depleted vs Total biopsy	-0.114799	0.52719	#N/A
Q13630	Depleted vs Total biopsy	-0.11454	0.431671	#N/A
Q9UPY3	Depleted vs Total biopsy	-0.114436	0.794761	#N/A
Q93091	Depleted vs Total biopsy	-0.114299	0.659771	#N/A
O75439	Depleted vs Total biopsy	-0.11365	0.594015	#N/A
Q6XQN6	Depleted vs Total biopsy	-0.113609	0.429255	#N/A
O60218	Depleted vs Total biopsy	-0.112519	0.507975	#N/A
P08574	Depleted vs Total biopsy	-0.112519	0.693864	#N/A
Q9NPD8	Depleted vs Total biopsy	-0.11214	0.622077	#N/A
Q14956	Depleted vs Total biopsy	-0.111827	0.340124	#N/A
P13473	Depleted vs Total biopsy	-0.111624	0.706144	#N/A
Q96EP5	Depleted vs Total biopsy	-0.111428	0.626816	#N/A
Q07157	Depleted vs Total biopsy	-0.111252	0.690899	#N/A
Q7Z3U7	Depleted vs Total biopsy	-0.11121	0.552401	#N/A
Q9BXP5	Depleted vs Total biopsy	-0.111149	0.68294	#N/A
P49189	Depleted vs Total biopsy	-0.110806	0.186028	#N/A
P43652	Depleted vs Total biopsy	-0.110071	0.506746	#N/A
Q96HN2	Depleted vs Total biopsy	-0.110068	0.452414	#N/A
P28838	Depleted vs Total biopsy	-0.109966	0.113633	#N/A
Q9HBL0	Depleted vs Total biopsy	-0.109963	0.713696	#N/A
Q15365	Depleted vs Total biopsy	-0.10996	0.244428	#N/A
Q92783	Depleted vs Total biopsy	-0.109822	0.39688	#N/A
P48444	Depleted vs Total biopsy	-0.109695	0.271005	#N/A
Q96IJ6	Depleted vs Total biopsy	-0.109615	0.641615	#N/A
Q9BZK7	Depleted vs Total biopsy	-0.109475	0.557422	#N/A
P41440	Depleted vs Total biopsy	-0.109431	0.708721	#N/A
P19367	Depleted vs Total biopsy	-0.10894	0.394918	#N/A
P22307	Depleted vs Total biopsy	-0.107977	0.441502	#N/A
Q9Y4C2	Depleted vs Total biopsy	-0.107813	0.465879	#N/A
P46821	Depleted vs Total biopsy	-0.10706	0.330612	#N/A
P39748	Depleted vs Total biopsy	-0.106967	0.689418	#N/A
P52434	Depleted vs Total biopsy	-0.106881	0.47883	#N/A
P15374	Depleted vs Total biopsy	-0.106521	0.600677	#N/A
P46459	Depleted vs Total biopsy	-0.106115	0.562183	#N/A
P06280	Depleted vs Total biopsy	-0.106106	0.564872	#N/A
P33176	Depleted vs Total biopsy	-0.105762	0.600799	#N/A
Q16881	Depleted vs Total biopsy	-0.105623	0.456048	#N/A
P13761	Depleted vs Total biopsy	-0.105414	0.177702	#N/A
Q00722	Depleted vs Total biopsy	-0.105292	0.49588	#N/A
Q9NZW5	Depleted vs Total biopsy	-0.105237	0.754053	#N/A
Q96QF0	Depleted vs Total biopsy	-0.104981	0.567059	#N/A
P35579	Depleted vs Total biopsy	-0.104953	0.130681	#N/A
P62745	Depleted vs Total biopsy	-0.103892	0.215137	#N/A
Q8NBJ5	Depleted vs Total biopsy	-0.103567	0.687059	#N/A
Q92619	Depleted vs Total biopsy	-0.103333	0.310113	#N/A
Q9NY33	Depleted vs Total biopsy	-0.103306	0.475678	#N/A
Q92817	Depleted vs Total biopsy	-0.103238	0.661347	#N/A
P55290	Depleted vs Total biopsy	-0.103062	0.638927	#N/A
Q00169	Depleted vs Total biopsy	-0.10306	0.731769	#N/A
Q92947	Depleted vs Total biopsy	-0.102195	0.558525	#N/A
Q6P4A8	Depleted vs Total biopsy	-0.10203	0.606113	#N/A
Q5T750	Depleted vs Total biopsy	-0.101939	0.495773	#N/A
P17655	Depleted vs Total biopsy	-0.10114	0.378866	#N/A
Q9Y295	Depleted vs Total biopsy	-0.100543	0.600062	#N/A
P49961	Depleted vs Total biopsy	-0.100355	0.505341	#N/A
O60306	Depleted vs Total biopsy	-0.100034	0.615577	#N/A
P40261	Depleted vs Total biopsy	-0.0997005	0.637645	#N/A
P29966	Depleted vs Total biopsy	-0.0996394	0.703202	#N/A
Q9BUN8	Depleted vs Total biopsy	-0.0994799	0.424665	#N/A
Q14739	Depleted vs Total biopsy	-0.0991454	0.54341	#N/A
O75438	Depleted vs Total biopsy	-0.0989532	0.559897	#N/A
O75821	Depleted vs Total biopsy	-0.0985208	0.713642	#N/A
P30042	Depleted vs Total biopsy	-0.0971488	0.599946	#N/A
P22102	Depleted vs Total biopsy	-0.0965875	0.727686	#N/A
A0AVT1	Depleted vs Total biopsy	-0.0963067	0.558561	#N/A
Q9H267	Depleted vs Total biopsy	-0.0960371	0.345201	#N/A
P17174	Depleted vs Total biopsy	-0.0959961	0.626663	#N/A
P38646	Depleted vs Total biopsy	-0.0959784	0.219812	#N/A
P31930	Depleted vs Total biopsy	-0.0959292	0.685328	#N/A
P53621	Depleted vs Total biopsy	-0.0948176	0.710763	#N/A
Q15020	Depleted vs Total biopsy	-0.0948134	0.676969	#N/A
Q13636	Depleted vs Total biopsy	-0.0947254	0.589038	#N/A
Q6DKJ4	Depleted vs Total biopsy	-0.0945325	0.664638	#N/A
P45974	Depleted vs Total biopsy	-0.0939701	0.462928	#N/A
Q58FF6	Depleted vs Total biopsy	-0.093704	0.735553	#N/A
P01833	Depleted vs Total biopsy	-0.0935994	0.548986	#N/A
Q9NPD3	Depleted vs Total biopsy	-0.093536	0.486842	#N/A
Q7L804	Depleted vs Total biopsy	-0.0933139	0.22809	#N/A
P56192	Depleted vs Total biopsy	-0.09331	0.673078	#N/A
Q9NYK5	Depleted vs Total biopsy	-0.0926559	0.651199	#N/A
Q16775	Depleted vs Total biopsy	-0.0919608	0.579511	#N/A
P07195	Depleted vs Total biopsy	-0.0916848	0.1042	#N/A
Q66GS9	Depleted vs Total biopsy	-0.0915776	0.564901	#N/A
P35749	Depleted vs Total biopsy	-0.0914245	0.809787	#N/A
P17931	Depleted vs Total biopsy	-0.0913639	0.634846	#N/A
P30047	Depleted vs Total biopsy	-0.0911634	0.723119	#N/A
Q01518	Depleted vs Total biopsy	-0.0910147	0.287791	#N/A
P41229	Depleted vs Total biopsy	-0.0908842	0.532612	#N/A
Q3YEC7	Depleted vs Total biopsy	-0.0906182	0.656114	#N/A
Q14746	Depleted vs Total biopsy	-0.0903805	0.600144	#N/A
Q96N66	Depleted vs Total biopsy	-0.0886685	0.450678	#N/A
O43795	Depleted vs Total biopsy	-0.0886537	0.582614	#N/A
O75251	Depleted vs Total biopsy	-0.0886122	0.564932	#N/A
O14745	Depleted vs Total biopsy	-0.0878704	0.730256	#N/A
Q9NRN7	Depleted vs Total biopsy	-0.0878364	0.782695	#N/A
A0AV96	Depleted vs Total biopsy	-0.08746	0.55047	#N/A
Q14103	Depleted vs Total biopsy	-0.0865847	0.53865	#N/A
Q96NY7	Depleted vs Total biopsy	-0.0863945	0.703717	#N/A
Q92599	Depleted vs Total biopsy	-0.0860557	0.59912	#N/A
Q13009	Depleted vs Total biopsy	-0.0857561	0.213146	#N/A
O95573	Depleted vs Total biopsy	-0.0852876	0.532911	#N/A
O95319	Depleted vs Total biopsy	-0.0850867	0.743126	#N/A
Q02790	Depleted vs Total biopsy	-0.0850794	0.730546	#N/A
P26599	Depleted vs Total biopsy	-0.0831802	0.66714	#N/A
Q9NZT2	Depleted vs Total biopsy	-0.0830868	0.684922	#N/A
P43490	Depleted vs Total biopsy	-0.0829087	0.607818	#N/A
Q92769	Depleted vs Total biopsy	-0.08237	0.581149	#N/A
Q13247	Depleted vs Total biopsy	-0.0823671	0.773588	#N/A
Q6PCB0	Depleted vs Total biopsy	-0.0822719	0.82239	#N/A
O15020	Depleted vs Total biopsy	-0.0818985	0.814802	#N/A
Q8NFJ8	Depleted vs Total biopsy	-0.0817844	0.498326	#N/A
Q13637	Depleted vs Total biopsy	-0.0814876	0.727189	#N/A
P68133	Depleted vs Total biopsy	-0.0814327	0.563488	#N/A
Q9Y2J2	Depleted vs Total biopsy	-0.0812473	0.775051	#N/A
Q01955	Depleted vs Total biopsy	-0.0809142	0.744135	#N/A
Q9Y2Y8	Depleted vs Total biopsy	-0.0808901	0.69515	#N/A
P19338	Depleted vs Total biopsy	-0.0807303	0.342795	#N/A
Q8IXL7	Depleted vs Total biopsy	-0.080431	0.60957	#N/A
Q15113	Depleted vs Total biopsy	-0.0798338	0.657791	#N/A
Q96GX9	Depleted vs Total biopsy	-0.0789908	0.61853	#N/A
P62318	Depleted vs Total biopsy	-0.0789262	0.465874	#N/A
P23246	Depleted vs Total biopsy	-0.0786704	0.743366	#N/A
Q9UK22	Depleted vs Total biopsy	-0.0784726	0.166704	#N/A
Q15029	Depleted vs Total biopsy	-0.0781676	0.660127	#N/A
P13671	Depleted vs Total biopsy	-0.0775865	0.742011	#N/A
B0I1T2	Depleted vs Total biopsy	-0.0774776	0.750397	#N/A
Q96DI7	Depleted vs Total biopsy	-0.0771937	0.673903	#N/A
O60701	Depleted vs Total biopsy	-0.0760927	0.663125	#N/A
iRT_protein	Depleted vs Total biopsy	-0.0755942	0.514431	#N/A
P50453	Depleted vs Total biopsy	-0.0750376	0.571956	#N/A
P00846	Depleted vs Total biopsy	-0.074966	0.489308	#N/A
Q8NBJ7	Depleted vs Total biopsy	-0.0749468	0.747362	#N/A
P62495	Depleted vs Total biopsy	-0.0748972	0.484012	#N/A
Q16563	Depleted vs Total biopsy	-0.0746273	0.664545	#N/A
Q9BQ67	Depleted vs Total biopsy	-0.074571	0.631031	#N/A
Q9Y3C6	Depleted vs Total biopsy	-0.074268	0.791941	#N/A
O00233	Depleted vs Total biopsy	-0.0734576	0.721838	#N/A
O14744	Depleted vs Total biopsy	-0.0731378	0.850402	#N/A
Q96RU3	Depleted vs Total biopsy	-0.0728644	0.554486	#N/A
P55259	Depleted vs Total biopsy	-0.0722102	0.813539	#N/A
Q9UKA9	Depleted vs Total biopsy	-0.0716305	0.780944	#N/A
P11279	Depleted vs Total biopsy	-0.0713327	0.616278	#N/A
Q12907	Depleted vs Total biopsy	-0.0704543	0.737367	#N/A
O94979	Depleted vs Total biopsy	-0.0695942	0.598773	#N/A
O60264	Depleted vs Total biopsy	-0.0695728	0.675864	#N/A
Q9UMX0	Depleted vs Total biopsy	-0.069192	0.740157	#N/A
P78527	Depleted vs Total biopsy	-0.0688557	0.680728	#N/A
Q16576	Depleted vs Total biopsy	-0.0683282	0.77298	#N/A
P52597	Depleted vs Total biopsy	-0.0681872	0.498609	#N/A
Q9NTK5	Depleted vs Total biopsy	-0.0679295	0.627764	#N/A
Q9BZK3	Depleted vs Total biopsy	-0.0674798	0.62577	#N/A
Q9BYT8	Depleted vs Total biopsy	-0.0670657	0.75371	#N/A
Q08623	Depleted vs Total biopsy	-0.0665456	0.737081	#N/A
Q00653	Depleted vs Total biopsy	-0.0665025	0.53094	#N/A
P26641	Depleted vs Total biopsy	-0.0664591	0.355712	#N/A
Q07507	Depleted vs Total biopsy	-0.0662903	0.771351	#N/A
P13010	Depleted vs Total biopsy	-0.0655165	0.484224	#N/A
P51970	Depleted vs Total biopsy	-0.0654388	0.674858	#N/A
P43243	Depleted vs Total biopsy	-0.065277	0.7096	#N/A
P07948	Depleted vs Total biopsy	-0.0649759	0.612644	#N/A
P43121	Depleted vs Total biopsy	-0.0648698	0.790008	#N/A
Q13595	Depleted vs Total biopsy	-0.0648462	0.726392	#N/A
P58107	Depleted vs Total biopsy	-0.0647416	0.758832	#N/A
Q9Y2V2	Depleted vs Total biopsy	-0.0644626	0.833688	#N/A
Q9HB07	Depleted vs Total biopsy	-0.0644373	0.696643	#N/A
Q06787	Depleted vs Total biopsy	-0.0643517	0.818279	#N/A
O60684	Depleted vs Total biopsy	-0.0639338	0.713838	#N/A
Q0VD83	Depleted vs Total biopsy	-0.0634696	0.758252	#N/A
Q9NZN4	Depleted vs Total biopsy	-0.0632429	0.572529	#N/A
Q9NTJ5	Depleted vs Total biopsy	-0.0629479	0.686106	#N/A
P27338	Depleted vs Total biopsy	-0.0629094	0.683498	#N/A
P20702	Depleted vs Total biopsy	-0.0628972	0.756868	#N/A
Q15437	Depleted vs Total biopsy	-0.0627835	0.711829	#N/A
A6NHR9	Depleted vs Total biopsy	-0.0625454	0.775325	#N/A
Q6P179	Depleted vs Total biopsy	-0.0622492	0.842376	#N/A
P14625	Depleted vs Total biopsy	-0.062062	0.327597	#N/A
Q9HC84	Depleted vs Total biopsy	-0.0619619	0.762742	#N/A
P57721	Depleted vs Total biopsy	-0.0617258	0.699079	#N/A
Q9H0E2	Depleted vs Total biopsy	-0.0615298	0.827044	#N/A
P22792	Depleted vs Total biopsy	-0.0613316	0.83804	#N/A
P62826	Depleted vs Total biopsy	-0.0611444	0.561117	#N/A
P01920	Depleted vs Total biopsy	-0.0600533	0.74266	#N/A
P14136	Depleted vs Total biopsy	-0.0596877	0.831212	#N/A
P61619	Depleted vs Total biopsy	-0.0594948	0.68433	#N/A
Q14152	Depleted vs Total biopsy	-0.0592138	0.829663	#N/A
P49959	Depleted vs Total biopsy	-0.0586363	0.787559	#N/A
P50135	Depleted vs Total biopsy	-0.0580661	0.805928	#N/A
P21589	Depleted vs Total biopsy	-0.0578204	0.824147	#N/A
O60504	Depleted vs Total biopsy	-0.0571395	0.878327	#N/A
Q9UKK9	Depleted vs Total biopsy	-0.056564	0.662011	#N/A
Q9NRG1	Depleted vs Total biopsy	-0.056508	0.76133	#N/A
P24752	Depleted vs Total biopsy	-0.056355	0.247008	#N/A
Q05519	Depleted vs Total biopsy	-0.0563034	0.76208	#N/A
P13284	Depleted vs Total biopsy	-0.0561565	0.636109	#N/A
O15127	Depleted vs Total biopsy	-0.0559716	0.477866	#N/A
O43809	Depleted vs Total biopsy	-0.0558206	0.857797	#N/A
P12074	Depleted vs Total biopsy	-0.0557178	0.564536	#N/A
Q14919	Depleted vs Total biopsy	-0.0556598	0.795307	#N/A
Q16540	Depleted vs Total biopsy	-0.0554211	0.52279	#N/A
P04440	Depleted vs Total biopsy	-0.0553824	0.848273	#N/A
P11413	Depleted vs Total biopsy	-0.0553541	0.601634	#N/A
Q06203	Depleted vs Total biopsy	-0.0552576	0.774101	#N/A
Q7Z4W1	Depleted vs Total biopsy	-0.0548991	0.726876	#N/A
P15907	Depleted vs Total biopsy	-0.05459	0.582906	#N/A
O95861	Depleted vs Total biopsy	-0.0544554	0.72515	#N/A
P63241	Depleted vs Total biopsy	-0.0538745	0.608626	#N/A
P19652	Depleted vs Total biopsy	-0.0533418	0.76528	#N/A
Q16204	Depleted vs Total biopsy	-0.0527567	0.744023	#N/A
P55786	Depleted vs Total biopsy	-0.0525609	0.626393	#N/A
Q02880	Depleted vs Total biopsy	-0.0521018	0.636764	#N/A
Q06265	Depleted vs Total biopsy	-0.0519013	0.770899	#N/A
Q9UHX1	Depleted vs Total biopsy	-0.0516042	0.765289	#N/A
P00505	Depleted vs Total biopsy	-0.051413	0.645376	#N/A
P13762	Depleted vs Total biopsy	-0.0514036	0.696516	#N/A
P08729	Depleted vs Total biopsy	-0.0510925	0.497131	#N/A
Q9NSD9	Depleted vs Total biopsy	-0.0508277	0.809752	#N/A
O43491	Depleted vs Total biopsy	-0.0507031	0.854322	#N/A
P02462	Depleted vs Total biopsy	-0.0501041	0.872601	#N/A
Q9UK76	Depleted vs Total biopsy	-0.0498309	0.8492	#N/A
Q15554	Depleted vs Total biopsy	-0.0498188	0.58099	#N/A
P20839	Depleted vs Total biopsy	-0.0497413	0.763759	#N/A
O43414	Depleted vs Total biopsy	-0.0491214	0.878906	#N/A
Q6UX06	Depleted vs Total biopsy	-0.0483237	0.818993	#N/A
Q03591	Depleted vs Total biopsy	-0.0480304	0.835251	#N/A
Q9NYF8	Depleted vs Total biopsy	-0.0479793	0.740854	#N/A
P56377	Depleted vs Total biopsy	-0.0473895	0.814599	#N/A
O43847	Depleted vs Total biopsy	-0.0471683	0.743887	#N/A
P61313	Depleted vs Total biopsy	-0.0463153	0.792719	#N/A
O95347	Depleted vs Total biopsy	-0.0457502	0.66449	#N/A
Q16363	Depleted vs Total biopsy	-0.0456597	0.914916	#N/A
Q9BVN2	Depleted vs Total biopsy	-0.0455316	0.876364	#N/A
P30837	Depleted vs Total biopsy	-0.045264	0.802236	#N/A
P37198	Depleted vs Total biopsy	-0.0448548	0.712206	#N/A
Q15382	Depleted vs Total biopsy	-0.0446273	0.821246	#N/A
Q9UBN7	Depleted vs Total biopsy	-0.044541	0.71466	#N/A
Q12840	Depleted vs Total biopsy	-0.0440534	0.850657	#N/A
P49406	Depleted vs Total biopsy	-0.0437944	0.790359	#N/A
Q9UJ70	Depleted vs Total biopsy	-0.0436551	0.583536	#N/A
Q9UKV3	Depleted vs Total biopsy	-0.0435695	0.913324	#N/A
P54687	Depleted vs Total biopsy	-0.0435328	0.773253	#N/A
P52789	Depleted vs Total biopsy	-0.0433143	0.876788	#N/A
P80511	Depleted vs Total biopsy	-0.0432389	0.925293	#N/A
P55084	Depleted vs Total biopsy	-0.043115	0.680573	#N/A
O00757	Depleted vs Total biopsy	-0.0428244	0.50624	#N/A
O43172	Depleted vs Total biopsy	-0.0427985	0.802328	#N/A
Q15075	Depleted vs Total biopsy	-0.042529	0.869483	#N/A
P04206	Depleted vs Total biopsy	-0.0423308	0.776423	#N/A
P14780	Depleted vs Total biopsy	-0.041573	0.888128	#N/A
Q01844	Depleted vs Total biopsy	-0.0413734	0.777156	#N/A
Q02809	Depleted vs Total biopsy	-0.0412078	0.844718	#N/A
Q8NEW0	Depleted vs Total biopsy	-0.0406673	0.742015	#N/A
P49736	Depleted vs Total biopsy	-0.0402219	0.851369	#N/A
P83881	Depleted vs Total biopsy	-0.0400829	0.836797	#N/A
P52566	Depleted vs Total biopsy	-0.0400116	0.623216	#N/A
P00558	Depleted vs Total biopsy	-0.0399405	0.636312	#N/A
Q09028	Depleted vs Total biopsy	-0.0396127	0.837009	#N/A
Q9UEY8	Depleted vs Total biopsy	-0.0393839	0.874607	#N/A
Q8NHW5	Depleted vs Total biopsy	-0.0391295	0.809439	#N/A
P09601	Depleted vs Total biopsy	-0.0388023	0.891709	#N/A
P26368	Depleted vs Total biopsy	-0.038775	0.837094	#N/A
Q6UXN9	Depleted vs Total biopsy	-0.0382202	0.858133	#N/A
P07686	Depleted vs Total biopsy	-0.0381856	0.80846	#N/A
P43007	Depleted vs Total biopsy	-0.0375906	0.874996	#N/A
O00267	Depleted vs Total biopsy	-0.0373321	0.803396	#N/A
P53618	Depleted vs Total biopsy	-0.0373122	0.8447	#N/A
Q9P0V9	Depleted vs Total biopsy	-0.0367704	0.899268	#N/A
Q6P1K2	Depleted vs Total biopsy	-0.0362594	0.876404	#N/A
P05452	Depleted vs Total biopsy	-0.0360988	0.772961	#N/A
P14927	Depleted vs Total biopsy	-0.0358637	0.862589	#N/A
P23526	Depleted vs Total biopsy	-0.0356951	0.646851	#N/A
Q9UEE9	Depleted vs Total biopsy	-0.0354886	0.809534	#N/A
P02724	Depleted vs Total biopsy	-0.0351203	0.645054	#N/A
P36957	Depleted vs Total biopsy	-0.0345675	0.893744	#N/A
P47897	Depleted vs Total biopsy	-0.0344496	0.82444	#N/A
P14543	Depleted vs Total biopsy	-0.0341015	0.856802	#N/A
Q8NF50	Depleted vs Total biopsy	-0.0335213	0.889765	#N/A
P29508	Depleted vs Total biopsy	-0.0329075	0.839827	#N/A
Q8N6H7	Depleted vs Total biopsy	-0.0328545	0.894151	#N/A
P02776	Depleted vs Total biopsy	-0.0327341	0.855144	#N/A
P23396	Depleted vs Total biopsy	-0.0320244	0.731199	#N/A
Q6UB35	Depleted vs Total biopsy	-0.0317786	0.746509	#N/A
Q8N4T8	Depleted vs Total biopsy	-0.0313622	0.861494	#N/A
P32321	Depleted vs Total biopsy	-0.0305998	0.843101	#N/A
P35222	Depleted vs Total biopsy	-0.0305001	0.921033	#N/A
Q96JM7	Depleted vs Total biopsy	-0.0304178	0.66779	#N/A
P47895	Depleted vs Total biopsy	-0.0303798	0.907818	#N/A
Q8NHP8	Depleted vs Total biopsy	-0.0302795	0.880563	#N/A
Q96HC4	Depleted vs Total biopsy	-0.0300882	0.909187	#N/A
P01767	Depleted vs Total biopsy	-0.0299881	0.932741	#N/A
Q13501	Depleted vs Total biopsy	-0.0296541	0.825856	#N/A
Q9NZ32	Depleted vs Total biopsy	-0.0295359	0.910279	#N/A
Q8WVX9	Depleted vs Total biopsy	-0.0287988	0.692495	#N/A
Q00325	Depleted vs Total biopsy	-0.0286299	0.878145	#N/A
Q8TAX9	Depleted vs Total biopsy	-0.0284908	0.644801	#N/A
P62829	Depleted vs Total biopsy	-0.0279818	0.851879	#N/A
Q6IBS0	Depleted vs Total biopsy	-0.0269154	0.882017	#N/A
Q7Z2K6	Depleted vs Total biopsy	-0.0266865	0.927435	#N/A
O95139	Depleted vs Total biopsy	-0.0257497	0.906697	#N/A
Q9Y6N5	Depleted vs Total biopsy	-0.0257184	0.874482	#N/A
P46108	Depleted vs Total biopsy	-0.0256261	0.888148	#N/A
Q9NW82	Depleted vs Total biopsy	-0.0244367	0.850414	#N/A
P22352	Depleted vs Total biopsy	-0.0239443	0.923232	#N/A
O94788	Depleted vs Total biopsy	-0.0234984	0.932381	#N/A
P07585	Depleted vs Total biopsy	-0.0234187	0.877887	#N/A
Q14694	Depleted vs Total biopsy	-0.0232906	0.853866	#N/A
P25787	Depleted vs Total biopsy	-0.022823	0.845717	#N/A
P20674	Depleted vs Total biopsy	-0.02263	0.94027	#N/A
P47756	Depleted vs Total biopsy	-0.0225666	0.722941	#N/A
Q7L5N1	Depleted vs Total biopsy	-0.0225661	0.946875	#N/A
O60637	Depleted vs Total biopsy	-0.0222305	0.935334	#N/A
Q9UM22	Depleted vs Total biopsy	-0.0221857	0.91545	#N/A
P19878	Depleted vs Total biopsy	-0.0219123	0.913383	#N/A
Q9Y385	Depleted vs Total biopsy	-0.0211154	0.880646	#N/A
P21291	Depleted vs Total biopsy	-0.0210759	0.88034	#N/A
Q9Y490	Depleted vs Total biopsy	-0.0209682	0.891356	#N/A
P54803	Depleted vs Total biopsy	-0.0207112	0.830742	#N/A
P06731	Depleted vs Total biopsy	-0.020506	0.924907	#N/A
Q9BV36	Depleted vs Total biopsy	-0.0204348	0.897423	#N/A
Q63HN8	Depleted vs Total biopsy	-0.0203338	0.949224	#N/A
Q9Y4E8	Depleted vs Total biopsy	-0.0202513	0.932809	#N/A
P49411	Depleted vs Total biopsy	-0.0201688	0.800707	#N/A
O75351	Depleted vs Total biopsy	-0.0199633	0.931186	#N/A
P16435	Depleted vs Total biopsy	-0.0197508	0.929963	#N/A
Q14331	Depleted vs Total biopsy	-0.0193808	0.853646	#N/A
Q9NZL9	Depleted vs Total biopsy	-0.0188448	0.927879	#N/A
Q99459	Depleted vs Total biopsy	-0.0187107	0.946472	#N/A
P53041	Depleted vs Total biopsy	-0.0185519	0.96159	#N/A
Q12996	Depleted vs Total biopsy	-0.0184412	0.895052	#N/A
P12111	Depleted vs Total biopsy	-0.0184211	0.90126	#N/A
O75352	Depleted vs Total biopsy	-0.0176057	0.917937	#N/A
O15067	Depleted vs Total biopsy	-0.0174086	0.952815	#N/A
P10153	Depleted vs Total biopsy	-0.0173512	0.92874	#N/A
Q13642	Depleted vs Total biopsy	-0.0170951	0.924023	#N/A
Q8IX12	Depleted vs Total biopsy	-0.0168295	0.930248	#N/A
Q9Y673	Depleted vs Total biopsy	-0.0166519	0.849191	#N/A
P30876	Depleted vs Total biopsy	-0.0165884	0.912672	#N/A
Q562R1	Depleted vs Total biopsy	-0.016567	0.760816	#N/A
Q02978	Depleted vs Total biopsy	-0.0162427	0.943643	#N/A
P13984	Depleted vs Total biopsy	-0.0160277	0.889955	#N/A
Q01415	Depleted vs Total biopsy	-0.0158332	0.946975	#N/A
P26358	Depleted vs Total biopsy	-0.0149608	0.927534	#N/A
O75312	Depleted vs Total biopsy	-0.0143409	0.932035	#N/A
P07996	Depleted vs Total biopsy	-0.0143313	0.940683	#N/A
Q8NE71	Depleted vs Total biopsy	-0.0142485	0.926094	#N/A
Q99729	Depleted vs Total biopsy	-0.0138034	0.96308	#N/A
Q99519	Depleted vs Total biopsy	-0.0135039	0.919444	#N/A
Q6P1M3	Depleted vs Total biopsy	-0.0134113	0.961197	#N/A
Q92506	Depleted vs Total biopsy	-0.0133561	0.93293	#N/A
O43143	Depleted vs Total biopsy	-0.0133224	0.937257	#N/A
P19623	Depleted vs Total biopsy	-0.0132863	0.920035	#N/A
P54578	Depleted vs Total biopsy	-0.0132359	0.941107	#N/A
P54886	Depleted vs Total biopsy	-0.0131451	0.943656	#N/A
Q9NR45	Depleted vs Total biopsy	-0.0131168	0.934129	#N/A
O75569	Depleted vs Total biopsy	-0.0130561	0.944102	#N/A
Q9BUP0	Depleted vs Total biopsy	-0.0128441	0.888071	#N/A
Q96EY7	Depleted vs Total biopsy	-0.0127107	0.88073	#N/A
Q07960	Depleted vs Total biopsy	-0.0125495	0.955095	#N/A
P11172	Depleted vs Total biopsy	-0.0122767	0.955795	#N/A
P06744	Depleted vs Total biopsy	-0.0122353	0.928928	#N/A
O14556	Depleted vs Total biopsy	-0.0122035	0.876796	#N/A
O00461	Depleted vs Total biopsy	-0.0120104	0.101169	#N/A
P63151	Depleted vs Total biopsy	-0.0118763	0.957478	#N/A
Q9Y3I0	Depleted vs Total biopsy	-0.0118646	0.941224	#N/A
P30049	Depleted vs Total biopsy	-0.0113542	0.929426	#N/A
Q9BTT0	Depleted vs Total biopsy	-0.0111823	0.942138	#N/A
P46109	Depleted vs Total biopsy	-0.0110759	0.962076	#N/A
Q9P0M9	Depleted vs Total biopsy	-0.0108712	0.869842	#N/A
Q9BV38	Depleted vs Total biopsy	-0.0107992	0.85769	#N/A
Q08431	Depleted vs Total biopsy	-0.0104681	0.949004	#N/A
Q9H6R3	Depleted vs Total biopsy	-0.0102493	0.964656	#N/A
Q13451	Depleted vs Total biopsy	-0.00989036	0.964673	#N/A
Q9Y478	Depleted vs Total biopsy	-0.00983416	0.957844	#N/A
P61978	Depleted vs Total biopsy	-0.00966346	0.898934	#N/A
Q5BKZ1	Depleted vs Total biopsy	-0.00931379	0.977246	#N/A
Q96M27	Depleted vs Total biopsy	-0.00930784	0.95103	#N/A
P47929	Depleted vs Total biopsy	-0.00925819	0.90724	#N/A
P04229	Depleted vs Total biopsy	-0.00909499	0.96461	#N/A
Q5T4S7	Depleted vs Total biopsy	-0.00898494	0.961722	#N/A
Q7Z794	Depleted vs Total biopsy	-0.00884865	0.936508	#N/A
O75153	Depleted vs Total biopsy	-0.00874788	0.965839	#N/A
Q92820	Depleted vs Total biopsy	-0.00831093	0.968808	#N/A
P08567	Depleted vs Total biopsy	-0.0081404	0.970981	#N/A
O14776	Depleted vs Total biopsy	-0.00769631	0.968789	#N/A
O60518	Depleted vs Total biopsy	-0.00767522	0.983601	#N/A
P62877	Depleted vs Total biopsy	-0.00741051	0.970253	#N/A
Q13162	Depleted vs Total biopsy	-0.00735177	0.969783	#N/A
P50990	Depleted vs Total biopsy	-0.00728116	0.945684	#N/A
P61009	Depleted vs Total biopsy	-0.00719176	0.972786	#N/A
P56134	Depleted vs Total biopsy	-0.0067726	0.984166	#N/A
O75306	Depleted vs Total biopsy	-0.00600825	0.953403	#N/A
Q92979	Depleted vs Total biopsy	-0.00577415	0.967532	#N/A
Q13435	Depleted vs Total biopsy	-0.00555705	0.975385	#N/A
P45954	Depleted vs Total biopsy	-0.00542194	0.984854	#N/A
Q8N983	Depleted vs Total biopsy	-0.00523528	0.966335	#N/A
Q7L2H7	Depleted vs Total biopsy	-0.00520576	0.982677	#N/A
P62244	Depleted vs Total biopsy	-0.00519004	0.964008	#N/A
Q9BXB4	Depleted vs Total biopsy	-0.00515686	0.984258	#N/A
O43815	Depleted vs Total biopsy	-0.00510719	0.980081	#N/A
P43897	Depleted vs Total biopsy	-0.00492494	0.976168	#N/A
O00743	Depleted vs Total biopsy	-0.00485763	0.979804	#N/A
Q14247	Depleted vs Total biopsy	-0.00460232	0.975724	#N/A
Q96KP4	Depleted vs Total biopsy	-0.00445513	0.961307	#N/A
Q9BY32	Depleted vs Total biopsy	-0.00442213	0.980207	#N/A
O75629	Depleted vs Total biopsy	-0.00437947	0.987608	#N/A
Q13144	Depleted vs Total biopsy	-0.00425517	0.987662	#N/A
Q16181	Depleted vs Total biopsy	-0.00384646	0.986724	#N/A
Q16186	Depleted vs Total biopsy	-0.00350474	0.984294	#N/A
P20073	Depleted vs Total biopsy	-0.00349626	0.975649	#N/A
Q9UNN8	Depleted vs Total biopsy	-0.00344585	0.990117	#N/A
O95571	Depleted vs Total biopsy	-0.00335989	0.98397	#N/A
Q9Y5Q9	Depleted vs Total biopsy	-0.00313005	0.987194	#N/A
Q9UL25	Depleted vs Total biopsy	-0.00299367	0.98613	#N/A
Q9Y3A4	Depleted vs Total biopsy	-0.00298391	0.995496	#N/A
Q6YN16	Depleted vs Total biopsy	-0.00269802	0.988543	#N/A
Q9H8H3	Depleted vs Total biopsy	-0.00259678	0.989822	#N/A
Q32MZ4	Depleted vs Total biopsy	-0.00247829	0.991839	#N/A
P27824	Depleted vs Total biopsy	-0.00238829	0.990426	#N/A
Q9UMZ2	Depleted vs Total biopsy	-0.00204271	0.993064	#N/A
P00352	Depleted vs Total biopsy	-0.00183705	0.979728	#N/A
Q96JH7	Depleted vs Total biopsy	-0.00175046	0.99647	#N/A
Q8NBS9	Depleted vs Total biopsy	-0.00146106	0.989978	#N/A
Q15109	Depleted vs Total biopsy	-0.00110005	0.994904	#N/A
P33993	Depleted vs Total biopsy	-0.000956808	0.995468	#N/A
Q96ST3	Depleted vs Total biopsy	-0.000623739	0.962856	#N/A
P05198	Depleted vs Total biopsy	-0.000585466	0.99668	#N/A
Q15369	Depleted vs Total biopsy	-0.000217668	0.999355	#N/A
O95260	Depleted vs Total biopsy	4.07491e-05	0.999849	#N/A
P61604	Depleted vs Total biopsy	0.000815487	0.990976	#N/A
Q9NUQ7	Depleted vs Total biopsy	0.000979507	0.997385	#N/A
P50148	Depleted vs Total biopsy	0.00128202	0.99438	#N/A
O75396	Depleted vs Total biopsy	0.00153826	0.995118	#N/A
Q92541	Depleted vs Total biopsy	0.00162294	0.990138	#N/A
Q9NX63	Depleted vs Total biopsy	0.00183076	0.992943	#N/A
P06733	Depleted vs Total biopsy	0.00203908	0.985454	#N/A
Q13153	Depleted vs Total biopsy	0.00227759	0.981555	#N/A
O00425	Depleted vs Total biopsy	0.00231558	0.985621	#N/A
Q14699	Depleted vs Total biopsy	0.00296155	0.984982	#N/A
P27144	Depleted vs Total biopsy	0.00313544	0.985833	#N/A
Q9Y5Z4	Depleted vs Total biopsy	0.00359471	0.986363	#N/A
P09874	Depleted vs Total biopsy	0.00361617	0.986104	#N/A
P41252	Depleted vs Total biopsy	0.00377306	0.983598	#N/A
P26038	Depleted vs Total biopsy	0.00384533	0.961427	#N/A
Q8TB61	Depleted vs Total biopsy	0.00432362	0.98198	#N/A
O14818	Depleted vs Total biopsy	0.00453628	0.979789	#N/A
Q08495	Depleted vs Total biopsy	0.00520653	0.973715	#N/A
A6NHL2	Depleted vs Total biopsy	0.00560181	0.655186	#N/A
Q15185	Depleted vs Total biopsy	0.00571832	0.973379	#N/A
Q02817	Depleted vs Total biopsy	0.00576538	0.963267	#N/A
P19174	Depleted vs Total biopsy	0.00610266	0.872486	#N/A
P36980	Depleted vs Total biopsy	0.00613407	0.97748	#N/A
P05089	Depleted vs Total biopsy	0.00613497	0.982975	#N/A
P49590	Depleted vs Total biopsy	0.00627805	0.959995	#N/A
Q9NX24	Depleted vs Total biopsy	0.00629794	0.977236	#N/A
Q9NUV9	Depleted vs Total biopsy	0.00665053	0.981414	#N/A
Q8N684	Depleted vs Total biopsy	0.00684194	0.975324	#N/A
P07919	Depleted vs Total biopsy	0.00685264	0.957357	#N/A
Q9NR12	Depleted vs Total biopsy	0.00723019	0.970332	#N/A
Q9UDW1	Depleted vs Total biopsy	0.00812903	0.981409	#N/A
P07358	Depleted vs Total biopsy	0.00823488	0.974518	#N/A
P15151	Depleted vs Total biopsy	0.00914222	0.91809	#N/A
Q9Y6H1	Depleted vs Total biopsy	0.0091653	0.973454	#N/A
P55210	Depleted vs Total biopsy	0.00925405	0.966604	#N/A
Q16698	Depleted vs Total biopsy	0.00970962	0.913724	#N/A
Q9NX14	Depleted vs Total biopsy	0.00971587	0.952919	#N/A
P0DJI8	Depleted vs Total biopsy	0.00981148	0.936072	#N/A
P19224	Depleted vs Total biopsy	0.00983554	0.961479	#N/A
P11277	Depleted vs Total biopsy	0.0104354	0.974748	#N/A
Q96IX5	Depleted vs Total biopsy	0.0104593	0.961916	#N/A
Q15052	Depleted vs Total biopsy	0.0107041	0.972507	#N/A
Q9NZQ3	Depleted vs Total biopsy	0.0107405	0.969455	#N/A
P10915	Depleted vs Total biopsy	0.0108275	0.818603	#N/A
Q6FI81	Depleted vs Total biopsy	0.0111044	0.968707	#N/A
Q7Z2W9	Depleted vs Total biopsy	0.0112363	0.941052	#N/A
Q9GZZ9	Depleted vs Total biopsy	0.0112539	0.930562	#N/A
O15371	Depleted vs Total biopsy	0.0116004	0.951578	#N/A
P13727	Depleted vs Total biopsy	0.0120088	0.96756	#N/A
P61960	Depleted vs Total biopsy	0.0120656	0.946857	#N/A
P62136	Depleted vs Total biopsy	0.0122138	0.967374	#N/A
Q9BS26	Depleted vs Total biopsy	0.0122515	0.938249	#N/A
Q8N960	Depleted vs Total biopsy	0.0123094	0.934725	#N/A
P02549	Depleted vs Total biopsy	0.0124434	0.962615	#N/A
Q9NX40	Depleted vs Total biopsy	0.0125147	0.953387	#N/A
Q9UBX3	Depleted vs Total biopsy	0.0128214	0.809007	#N/A
Q6UXH1	Depleted vs Total biopsy	0.0129043	0.948798	#N/A
Q9Y463	Depleted vs Total biopsy	0.0129978	0.735699	#N/A
P29972	Depleted vs Total biopsy	0.0130306	0.945204	#N/A
P11686	Depleted vs Total biopsy	0.0130375	0.921184	#N/A
Q8N8N7	Depleted vs Total biopsy	0.0137658	0.953792	#N/A
Q9P0J1	Depleted vs Total biopsy	0.0138445	0.927337	#N/A
Q15758	Depleted vs Total biopsy	0.0138468	0.915651	#N/A
P29590	Depleted vs Total biopsy	0.0141629	0.952562	#N/A
P42224	Depleted vs Total biopsy	0.0141964	0.935083	#N/A
Q96T51	Depleted vs Total biopsy	0.0143924	0.935954	#N/A
Q96P48	Depleted vs Total biopsy	0.0145742	0.887418	#N/A
P24539	Depleted vs Total biopsy	0.0148721	0.923511	#N/A
Q9NWY4	Depleted vs Total biopsy	0.0149493	0.0178675	#N/A
Q15046	Depleted vs Total biopsy	0.0150705	0.94595	#N/A
P16112	Depleted vs Total biopsy	0.0162352	0.706728	#N/A
P55795	Depleted vs Total biopsy	0.0168159	0.951926	#N/A
P25325	Depleted vs Total biopsy	0.0182724	0.9355	#N/A
Q0VDF9	Depleted vs Total biopsy	0.0185703	0.971112	#N/A
P29218	Depleted vs Total biopsy	0.0188252	0.899758	#N/A
P13639	Depleted vs Total biopsy	0.0188325	0.806481	#N/A
P31939	Depleted vs Total biopsy	0.0193125	0.875549	#N/A
Q06210	Depleted vs Total biopsy	0.0197004	0.924904	#N/A
P26885	Depleted vs Total biopsy	0.0198374	0.910228	#N/A
Q9H3K6	Depleted vs Total biopsy	0.0200442	0.923726	#N/A
Q8NFZ0	Depleted vs Total biopsy	0.0207284	0.922947	#N/A
Q7RTV0	Depleted vs Total biopsy	0.0213846	0.88489	#N/A
Q12906	Depleted vs Total biopsy	0.0214504	0.807658	#N/A
Q7LGA3	Depleted vs Total biopsy	0.0214909	0.508331	#N/A
Q9BUJ2	Depleted vs Total biopsy	0.0219916	0.929804	#N/A
Q9BS40	Depleted vs Total biopsy	0.0222455	0.868664	#N/A
P30085	Depleted vs Total biopsy	0.0223333	0.91082	#N/A
Q9H3K2	Depleted vs Total biopsy	0.0223625	0.817914	#N/A
Q15291	Depleted vs Total biopsy	0.0225336	0.906249	#N/A
Q9UI12	Depleted vs Total biopsy	0.0227378	0.866785	#N/A
Q10471	Depleted vs Total biopsy	0.0228297	0.910739	#N/A
P31689	Depleted vs Total biopsy	0.0229237	0.886398	#N/A
Q6R327	Depleted vs Total biopsy	0.0229675	0.91292	#N/A
Q9UKT9	Depleted vs Total biopsy	0.023065	0.926904	#N/A
P39687	Depleted vs Total biopsy	0.0231477	0.860187	#N/A
P07814	Depleted vs Total biopsy	0.0238687	0.908548	#N/A
P61160	Depleted vs Total biopsy	0.0241322	0.747204	#N/A
Q9BUP3	Depleted vs Total biopsy	0.0247805	0.829398	#N/A
Q9H7C9	Depleted vs Total biopsy	0.0249189	0.913666	#N/A
P07737	Depleted vs Total biopsy	0.0249265	0.60378	#N/A
P02511	Depleted vs Total biopsy	0.025318	0.83501	#N/A
Q9H9B4	Depleted vs Total biopsy	0.0254851	0.795504	#N/A
P55196	Depleted vs Total biopsy	0.0258807	0.881285	#N/A
O75436	Depleted vs Total biopsy	0.0265204	0.874843	#N/A
Q8WWY3	Depleted vs Total biopsy	0.0270074	0.944282	#N/A
Q13011	Depleted vs Total biopsy	0.0270943	0.771893	#N/A
P98175	Depleted vs Total biopsy	0.027201	0.719324	#N/A
Q92526	Depleted vs Total biopsy	0.0272206	0.857427	#N/A
P31150	Depleted vs Total biopsy	0.0273479	0.827794	#N/A
A5A3E0	Depleted vs Total biopsy	0.0275164	0.783834	#N/A
Q9NTJ3	Depleted vs Total biopsy	0.0275764	0.897196	#N/A
O43175	Depleted vs Total biopsy	0.0276734	0.886722	#N/A
P25205	Depleted vs Total biopsy	0.0276822	0.910722	#N/A
Q96AT9	Depleted vs Total biopsy	0.0276883	0.925953	#N/A
Q9Y618	Depleted vs Total biopsy	0.0280508	0.926118	#N/A
P62879	Depleted vs Total biopsy	0.0281154	0.88942	#N/A
O60841	Depleted vs Total biopsy	0.0284171	0.931921	#N/A
P61106	Depleted vs Total biopsy	0.0284966	0.896684	#N/A
Q9BQA1	Depleted vs Total biopsy	0.0290045	0.888515	#N/A
Q14847	Depleted vs Total biopsy	0.0293866	0.774904	#N/A
Q15427	Depleted vs Total biopsy	0.0294077	0.813404	#N/A
Q15942	Depleted vs Total biopsy	0.0295639	0.87705	#N/A
Q9HC38	Depleted vs Total biopsy	0.0298435	0.710194	#N/A
Q86YD1	Depleted vs Total biopsy	0.0298991	0.937506	#N/A
Q9NVP1	Depleted vs Total biopsy	0.0301074	0.857119	#N/A
P47755	Depleted vs Total biopsy	0.0303142	0.700248	#N/A
Q13131	Depleted vs Total biopsy	0.0311029	0.886979	#N/A
O14732	Depleted vs Total biopsy	0.031169	0.906748	#N/A
P26006	Depleted vs Total biopsy	0.0312202	0.909762	#N/A
Q9Y303	Depleted vs Total biopsy	0.0319388	0.861722	#N/A
Q14005	Depleted vs Total biopsy	0.0322511	0.858958	#N/A
O60506	Depleted vs Total biopsy	0.0325794	0.851886	#N/A
Q16762	Depleted vs Total biopsy	0.0330865	0.881934	#N/A
Q03252	Depleted vs Total biopsy	0.0331286	0.891723	#N/A
Q4G0N4	Depleted vs Total biopsy	0.0332665	0.902589	#N/A
O75367	Depleted vs Total biopsy	0.0338734	0.759738	#N/A
Q6L8Q7	Depleted vs Total biopsy	0.0344868	0.812107	#N/A
Q01469	Depleted vs Total biopsy	0.0346387	0.511896	#N/A
P61254	Depleted vs Total biopsy	0.0346604	0.873053	#N/A
Q9H3N1	Depleted vs Total biopsy	0.0348417	0.858576	#N/A
Q14653	Depleted vs Total biopsy	0.0351143	0.870156	#N/A
P12532	Depleted vs Total biopsy	0.0358033	0.885071	#N/A
Q12904	Depleted vs Total biopsy	0.0359687	0.869034	#N/A
O00151	Depleted vs Total biopsy	0.0361622	0.840796	#N/A
Q9UQ80	Depleted vs Total biopsy	0.0362261	0.728376	#N/A
P51570	Depleted vs Total biopsy	0.0374856	0.870866	#N/A
P27701	Depleted vs Total biopsy	0.0378513	0.897521	#N/A
Q92835	Depleted vs Total biopsy	0.0378784	0.867782	#N/A
Q9NR28	Depleted vs Total biopsy	0.0379418	0.886853	#N/A
P51812	Depleted vs Total biopsy	0.0379594	0.778509	#N/A
O75534	Depleted vs Total biopsy	0.0396976	0.879777	#N/A
Q9HAU0	Depleted vs Total biopsy	0.0404411	0.797188	#N/A
P23284	Depleted vs Total biopsy	0.0404693	0.621502	#N/A
P22695	Depleted vs Total biopsy	0.0407515	0.858992	#N/A
P43358	Depleted vs Total biopsy	0.040814	0.202554	#N/A
Q99426	Depleted vs Total biopsy	0.0409676	0.815751	#N/A
Q9BPZ7	Depleted vs Total biopsy	0.0411055	0.737605	#N/A
P48723	Depleted vs Total biopsy	0.0413119	0.790336	#N/A
O95373	Depleted vs Total biopsy	0.0413611	0.876119	#N/A
P04181	Depleted vs Total biopsy	0.04176	0.89129	#N/A
P14868	Depleted vs Total biopsy	0.0418368	0.700897	#N/A
P54709	Depleted vs Total biopsy	0.0419092	0.868941	#N/A
P21695	Depleted vs Total biopsy	0.0420023	0.900522	#N/A
Q96RS6	Depleted vs Total biopsy	0.0421281	0.791667	#N/A
Q9BVG4	Depleted vs Total biopsy	0.042522	0.843151	#N/A
Q14508	Depleted vs Total biopsy	0.0429837	0.763919	#N/A
Q05315	Depleted vs Total biopsy	0.0439732	0.846233	#N/A
P12277	Depleted vs Total biopsy	0.0447376	0.840803	#N/A
O14929	Depleted vs Total biopsy	0.0449956	0.786026	#N/A
P05543	Depleted vs Total biopsy	0.0451051	0.859828	#N/A
Q9BSJ8	Depleted vs Total biopsy	0.0452257	0.835586	#N/A
Q6P2Q9	Depleted vs Total biopsy	0.0459771	0.838916	#N/A
P11171	Depleted vs Total biopsy	0.0462697	0.854248	#N/A
P02774	Depleted vs Total biopsy	0.0465158	0.733967	#N/A
Q7Z3T8	Depleted vs Total biopsy	0.0468441	0.885433	#N/A
P01612	Depleted vs Total biopsy	0.0473855	0.811132	#N/A
P34931	Depleted vs Total biopsy	0.0477467	0.881341	#N/A
Q96A33	Depleted vs Total biopsy	0.0478284	0.702226	#N/A
Q8TCJ2	Depleted vs Total biopsy	0.0481193	0.813407	#N/A
O14617	Depleted vs Total biopsy	0.0485302	0.807192	#N/A
P02144	Depleted vs Total biopsy	0.0487048	0.627671	#N/A
Q08170	Depleted vs Total biopsy	0.0491213	0.818698	#N/A
P35558	Depleted vs Total biopsy	0.0494712	0.857748	#N/A
Q9NR50	Depleted vs Total biopsy	0.0495878	0.753404	#N/A
Q9NQ48	Depleted vs Total biopsy	0.0497046	0.84646	#N/A
P28074	Depleted vs Total biopsy	0.0499645	0.764252	#N/A
Q8N6T3	Depleted vs Total biopsy	0.0501648	0.737521	#N/A
P23381	Depleted vs Total biopsy	0.0502308	0.528246	#N/A
Q8IV36	Depleted vs Total biopsy	0.0506662	0.560403	#N/A
Q9NZJ7	Depleted vs Total biopsy	0.0509099	0.564168	#N/A
P28702	Depleted vs Total biopsy	0.0519322	0.866822	#N/A
Q8WYJ6	Depleted vs Total biopsy	0.0519659	0.829752	#N/A
Q92520	Depleted vs Total biopsy	0.0520369	0.812563	#N/A
P18136	Depleted vs Total biopsy	0.0524992	0.87897	#N/A
Q15582	Depleted vs Total biopsy	0.0531985	0.73219	#N/A
O94832	Depleted vs Total biopsy	0.0539738	0.68262	#N/A
P22061	Depleted vs Total biopsy	0.0540795	0.787731	#N/A
Q9NP81	Depleted vs Total biopsy	0.0550065	0.801221	#N/A
P32456	Depleted vs Total biopsy	0.0551657	0.830544	#N/A
Q96I24	Depleted vs Total biopsy	0.055458	0.758167	#N/A
P25685	Depleted vs Total biopsy	0.0555459	0.895512	#N/A
Q09161	Depleted vs Total biopsy	0.0556667	0.799786	#N/A
O60313	Depleted vs Total biopsy	0.0561305	0.884701	#N/A
Q13148	Depleted vs Total biopsy	0.0566658	0.808504	#N/A
P17900	Depleted vs Total biopsy	0.0568298	0.801604	#N/A
P08236	Depleted vs Total biopsy	0.0568478	0.791961	#N/A
Q9Y2D8	Depleted vs Total biopsy	0.0571479	0.873461	#N/A
Q9NV31	Depleted vs Total biopsy	0.0578513	0.769942	#N/A
P14174	Depleted vs Total biopsy	0.0580447	0.558884	#N/A
P50395	Depleted vs Total biopsy	0.0584636	0.35531	#N/A
Q9HB19	Depleted vs Total biopsy	0.0585607	0.880063	#N/A
P43251	Depleted vs Total biopsy	0.0592987	0.820626	#N/A
P14314	Depleted vs Total biopsy	0.0596343	0.630742	#N/A
Q15417	Depleted vs Total biopsy	0.0597769	0.831662	#N/A
P51649	Depleted vs Total biopsy	0.0605346	0.80605	#N/A
Q8IUE6	Depleted vs Total biopsy	0.0605553	0.684736	#N/A
Q96JC1	Depleted vs Total biopsy	0.0606589	0.839011	#N/A
Q9NR19	Depleted vs Total biopsy	0.0608562	0.712636	#N/A
Q96QR8	Depleted vs Total biopsy	0.0609949	0.788222	#N/A
Q16222	Depleted vs Total biopsy	0.0611242	0.744221	#N/A
P30740	Depleted vs Total biopsy	0.0611979	0.284221	#N/A
Q04726	Depleted vs Total biopsy	0.0620838	0.358699	#N/A
O43169	Depleted vs Total biopsy	0.0623061	0.750826	#N/A
P55036	Depleted vs Total biopsy	0.0626755	0.724662	#N/A
P22694	Depleted vs Total biopsy	0.0629134	0.667744	#N/A
Q15459	Depleted vs Total biopsy	0.0629365	0.766185	#N/A
P02741	Depleted vs Total biopsy	0.063227	0.488605	#N/A
P03950	Depleted vs Total biopsy	0.0632608	0.707186	#N/A
Q15370	Depleted vs Total biopsy	0.0644962	0.749237	#N/A
Q4G0F5	Depleted vs Total biopsy	0.0646762	0.787435	#N/A
P30101	Depleted vs Total biopsy	0.0666337	0.552175	#N/A
O14908	Depleted vs Total biopsy	0.0667118	0.78894	#N/A
Q5JVF3	Depleted vs Total biopsy	0.066801	0.564413	#N/A
Q15286	Depleted vs Total biopsy	0.0670276	0.797561	#N/A
Q9UGI8	Depleted vs Total biopsy	0.0672036	0.756077	#N/A
A0FGR8	Depleted vs Total biopsy	0.0674642	0.747801	#N/A
Q9Y2Z0	Depleted vs Total biopsy	0.0676253	0.518513	#N/A
Q9GZS1	Depleted vs Total biopsy	0.067753	0.691406	#N/A
P30043	Depleted vs Total biopsy	0.0679	0.389785	#N/A
P50995	Depleted vs Total biopsy	0.0682651	0.602582	#N/A
P38117	Depleted vs Total biopsy	0.0688581	0.648504	#N/A
P35658	Depleted vs Total biopsy	0.0691237	0.751089	#N/A
O43390	Depleted vs Total biopsy	0.0695329	0.559605	#N/A
Q14566	Depleted vs Total biopsy	0.0696552	0.834679	#N/A
Q9HA64	Depleted vs Total biopsy	0.0696687	0.797558	#N/A
O14880	Depleted vs Total biopsy	0.0696768	0.777294	#N/A
Q9NSU2	Depleted vs Total biopsy	0.0697875	0.748826	#N/A
O14579	Depleted vs Total biopsy	0.0700268	0.746634	#N/A
P22897	Depleted vs Total biopsy	0.0705979	0.76244	#N/A
Q969G3	Depleted vs Total biopsy	0.0710939	0.675736	#N/A
P52209	Depleted vs Total biopsy	0.0712029	0.322569	#N/A
O96008	Depleted vs Total biopsy	0.0712029	0.781074	#N/A
Q9BSL1	Depleted vs Total biopsy	0.0716233	0.596361	#N/A
Q8N8S7	Depleted vs Total biopsy	0.0719418	0.775484	#N/A
Q9Y3Z3	Depleted vs Total biopsy	0.0719521	0.56896	#N/A
P18206	Depleted vs Total biopsy	0.0720357	0.596247	#N/A
O75891	Depleted vs Total biopsy	0.0720798	0.816278	#N/A
P35580	Depleted vs Total biopsy	0.072671	0.831031	#N/A
O14828	Depleted vs Total biopsy	0.0727287	0.464998	#N/A
Q86UT6	Depleted vs Total biopsy	0.0727425	0.741143	#N/A
P61011	Depleted vs Total biopsy	0.0729465	0.625118	#N/A
Q9UGP8	Depleted vs Total biopsy	0.0731319	0.675464	#N/A
O00483	Depleted vs Total biopsy	0.0735825	0.632883	#N/A
P02775	Depleted vs Total biopsy	0.0736858	0.740684	#N/A
P00568	Depleted vs Total biopsy	0.0737416	0.469917	#N/A
P0C2W1	Depleted vs Total biopsy	0.0741146	0.534602	#N/A
O60229	Depleted vs Total biopsy	0.0741378	0.725465	#N/A
Q93008	Depleted vs Total biopsy	0.0744369	0.740938	#N/A
P22830	Depleted vs Total biopsy	0.0749368	0.630556	#N/A
Q96FJ2	Depleted vs Total biopsy	0.0752732	0.516206	#N/A
Q9BVI4	Depleted vs Total biopsy	0.0757786	0.379338	#N/A
P15088	Depleted vs Total biopsy	0.0760499	0.630991	#N/A
O95456	Depleted vs Total biopsy	0.0764879	0.762761	#N/A
P19013	Depleted vs Total biopsy	0.0770317	0.628199	#N/A
Q96P70	Depleted vs Total biopsy	0.0787867	0.726992	#N/A
Q3KQV9	Depleted vs Total biopsy	0.0790756	0.816784	#N/A
O00571	Depleted vs Total biopsy	0.0792856	0.639622	#N/A
P50991	Depleted vs Total biopsy	0.0805882	0.363531	#N/A
P20042	Depleted vs Total biopsy	0.0811979	0.720817	#N/A
Q9H1E3	Depleted vs Total biopsy	0.0822536	0.347412	#N/A
P15170	Depleted vs Total biopsy	0.082321	0.593676	#N/A
O15460	Depleted vs Total biopsy	0.082941	0.568304	#N/A
O95447	Depleted vs Total biopsy	0.08312	0.611974	#N/A
P67870	Depleted vs Total biopsy	0.0834751	0.596329	#N/A
Q14558	Depleted vs Total biopsy	0.0837177	0.341373	#N/A
Q16513	Depleted vs Total biopsy	0.0838656	0.763921	#N/A
Q02543	Depleted vs Total biopsy	0.0843733	0.713626	#N/A
Q9UN86	Depleted vs Total biopsy	0.0858939	0.728536	#N/A
O14974	Depleted vs Total biopsy	0.0860023	0.708989	#N/A
O60763	Depleted vs Total biopsy	0.0866778	0.558803	#N/A
Q92572	Depleted vs Total biopsy	0.0872798	0.53222	#N/A
Q9UQB8	Depleted vs Total biopsy	0.0881325	0.746986	#N/A
P30533	Depleted vs Total biopsy	0.088304	0.631852	#N/A
Q00688	Depleted vs Total biopsy	0.0883051	0.547009	#N/A
P53985	Depleted vs Total biopsy	0.0885664	0.541513	#N/A
O14618	Depleted vs Total biopsy	0.0889491	0.753227	#N/A
P59665	Depleted vs Total biopsy	0.0892179	0.308969	#N/A
Q9H9A6	Depleted vs Total biopsy	0.0894307	0.696358	#N/A
P05062	Depleted vs Total biopsy	0.0907049	0.752399	#N/A
O75400	Depleted vs Total biopsy	0.0909566	0.738893	#N/A
Q13155	Depleted vs Total biopsy	0.0911966	0.75172	#N/A
P52306	Depleted vs Total biopsy	0.0913695	0.660442	#N/A
Q9NYL4	Depleted vs Total biopsy	0.0914677	0.636548	#N/A
Q9BVA1	Depleted vs Total biopsy	0.0914792	0.74772	#N/A
Q12834	Depleted vs Total biopsy	0.0917135	0.258532	#N/A
Q8TDL5	Depleted vs Total biopsy	0.0927454	0.566798	#N/A
P28799	Depleted vs Total biopsy	0.0928159	0.660234	#N/A
Q02241	Depleted vs Total biopsy	0.0934214	0.643908	#N/A
P39060	Depleted vs Total biopsy	0.0938629	0.644067	#N/A
O95793	Depleted vs Total biopsy	0.0941321	0.691106	#N/A
P49773	Depleted vs Total biopsy	0.0945243	0.597095	#N/A
P09960	Depleted vs Total biopsy	0.0945577	0.293217	#N/A
P08754	Depleted vs Total biopsy	0.0946351	0.429032	#N/A
P08865	Depleted vs Total biopsy	0.0948521	0.417326	#N/A
O14558	Depleted vs Total biopsy	0.0950516	0.518434	#N/A
Q9BXW7	Depleted vs Total biopsy	0.0953981	0.612413	#N/A
Q12888	Depleted vs Total biopsy	0.0958104	0.235703	#N/A
P22626	Depleted vs Total biopsy	0.0964155	0.325335	#N/A
P30838	Depleted vs Total biopsy	0.0967153	0.431394	#N/A
Q6NVY1	Depleted vs Total biopsy	0.0967284	0.651082	#N/A
O00764	Depleted vs Total biopsy	0.0968388	0.714574	#N/A
Q96EY8	Depleted vs Total biopsy	0.0969236	0.673851	#N/A
P27707	Depleted vs Total biopsy	0.0969601	0.635146	#N/A
Q4KWH8	Depleted vs Total biopsy	0.0970689	0.637953	#N/A
Q9Y4Z0	Depleted vs Total biopsy	0.0973589	0.499764	#N/A
O75674	Depleted vs Total biopsy	0.0973719	0.419146	#N/A
P04080	Depleted vs Total biopsy	0.0978272	0.383814	#N/A
Q12931	Depleted vs Total biopsy	0.098294	0.603165	#N/A
Q6PI48	Depleted vs Total biopsy	0.0985276	0.716726	#N/A
Q16851	Depleted vs Total biopsy	0.0986503	0.248307	#N/A
Q8WZA9	Depleted vs Total biopsy	0.0986612	0.802557	#N/A
P51159	Depleted vs Total biopsy	0.098944	0.701509	#N/A
P11441	Depleted vs Total biopsy	0.0994332	0.651234	#N/A
P26440	Depleted vs Total biopsy	0.0998463	0.457223	#N/A
Q96J01	Depleted vs Total biopsy	0.0998913	0.727228	#N/A
P31948	Depleted vs Total biopsy	0.100209	0.399468	#N/A
Q13177	Depleted vs Total biopsy	0.100634	0.661164	#N/A
P52565	Depleted vs Total biopsy	0.101029	0.361938	#N/A
P52907	Depleted vs Total biopsy	0.10116	0.370859	#N/A
P27695	Depleted vs Total biopsy	0.101926	0.429047	#N/A
Q14244	Depleted vs Total biopsy	0.102224	0.76951	#N/A
Q9Y4B6	Depleted vs Total biopsy	0.102537	0.589219	#N/A
Q00341	Depleted vs Total biopsy	0.102551	0.644751	#N/A
P15311	Depleted vs Total biopsy	0.102653	0.50205	#N/A
P36955	Depleted vs Total biopsy	0.102658	0.43894	#N/A
Q9NQR4	Depleted vs Total biopsy	0.103245	0.581326	#N/A
P51606	Depleted vs Total biopsy	0.103684	0.514668	#N/A
P13667	Depleted vs Total biopsy	0.103836	0.216297	#N/A
Q9Y3F4	Depleted vs Total biopsy	0.103903	0.639704	#N/A
Q9NTX5	Depleted vs Total biopsy	0.103906	0.623179	#N/A
P26196	Depleted vs Total biopsy	0.104096	0.551692	#N/A
Q15005	Depleted vs Total biopsy	0.10444	0.517988	#N/A
O95777	Depleted vs Total biopsy	0.104753	0.641935	#N/A
Q14258	Depleted vs Total biopsy	0.104764	0.675991	#N/A
P63096	Depleted vs Total biopsy	0.105355	0.636128	#N/A
P53384	Depleted vs Total biopsy	0.105525	0.145298	#N/A
P11216	Depleted vs Total biopsy	0.105525	0.489778	#N/A
P51572	Depleted vs Total biopsy	0.106047	0.71499	#N/A
P14550	Depleted vs Total biopsy	0.106137	0.424779	#N/A
P16152	Depleted vs Total biopsy	0.106531	0.397104	#N/A
Q969G5	Depleted vs Total biopsy	0.106757	0.733158	#N/A
Q9P2N7	Depleted vs Total biopsy	0.106799	0.704437	#N/A
A0M8Q6	Depleted vs Total biopsy	0.10726	0.763221	#N/A
Q16774	Depleted vs Total biopsy	0.107432	0.650375	#N/A
Q08J23	Depleted vs Total biopsy	0.107608	0.701125	#N/A
Q92973	Depleted vs Total biopsy	0.107903	0.585495	#N/A
Q13838	Depleted vs Total biopsy	0.107977	0.434091	#N/A
Q9UQE7	Depleted vs Total biopsy	0.108319	0.659528	#N/A
P16157	Depleted vs Total biopsy	0.108341	0.559413	#N/A
Q15004	Depleted vs Total biopsy	0.108655	0.138915	#N/A
P15880	Depleted vs Total biopsy	0.108662	0.147035	#N/A
O95989	Depleted vs Total biopsy	0.108667	0.664253	#N/A
Q9BZF9	Depleted vs Total biopsy	0.109176	0.758293	#N/A
O15511	Depleted vs Total biopsy	0.109905	0.410004	#N/A
P22570	Depleted vs Total biopsy	0.10993	0.718424	#N/A
Q52LJ0	Depleted vs Total biopsy	0.110042	0.58823	#N/A
Q15404	Depleted vs Total biopsy	0.110228	0.74474	#N/A
P21926	Depleted vs Total biopsy	0.110377	0.694297	#N/A
P09525	Depleted vs Total biopsy	0.110538	0.56758	#N/A
P00492	Depleted vs Total biopsy	0.111387	0.411614	#N/A
Q9H4M9	Depleted vs Total biopsy	0.111988	0.755632	#N/A
P50570	Depleted vs Total biopsy	0.111988	0.631188	#N/A
Q96K17	Depleted vs Total biopsy	0.112758	0.391709	#N/A
Q01082	Depleted vs Total biopsy	0.112849	0.488805	#N/A
O00264	Depleted vs Total biopsy	0.11286	0.754784	#N/A
Q96PE7	Depleted vs Total biopsy	0.113538	0.669881	#N/A
Q9ULW0	Depleted vs Total biopsy	0.113545	0.651308	#N/A
P30050	Depleted vs Total biopsy	0.113771	0.577783	#N/A
P02538	Depleted vs Total biopsy	0.11378	0.694769	#N/A
Q9BV20	Depleted vs Total biopsy	0.114276	0.582682	#N/A
Q02487	Depleted vs Total biopsy	0.114313	0.652343	#N/A
Q9NP79	Depleted vs Total biopsy	0.114435	0.630433	#N/A
Q5T0N5	Depleted vs Total biopsy	0.114481	0.747361	#N/A
Q7L014	Depleted vs Total biopsy	0.114505	0.541559	#N/A
Q9H444	Depleted vs Total biopsy	0.114537	0.618088	#N/A
P35813	Depleted vs Total biopsy	0.114633	0.641044	#N/A
Q9UBE0	Depleted vs Total biopsy	0.114656	0.634498	#N/A
Q5JRX3	Depleted vs Total biopsy	0.115281	0.606973	#N/A
O43237	Depleted vs Total biopsy	0.115614	0.729384	#N/A
P28066	Depleted vs Total biopsy	0.115792	0.478849	#N/A
Q9UHD8	Depleted vs Total biopsy	0.115917	0.412056	#N/A
P67809	Depleted vs Total biopsy	0.116114	0.580988	#N/A
P04899	Depleted vs Total biopsy	0.116513	0.428075	#N/A
P08621	Depleted vs Total biopsy	0.116557	0.515143	#N/A
O14964	Depleted vs Total biopsy	0.116624	0.678913	#N/A
O14531	Depleted vs Total biopsy	0.116893	0.28188	#N/A
P12236	Depleted vs Total biopsy	0.116965	0.640438	#N/A
P42330	Depleted vs Total biopsy	0.116983	0.686144	#N/A
Q9H074	Depleted vs Total biopsy	0.117114	0.686611	#N/A
O60493	Depleted vs Total biopsy	0.117118	0.708509	#N/A
P46939	Depleted vs Total biopsy	0.117166	0.707951	#N/A
Q96I99	Depleted vs Total biopsy	0.117818	0.51772	#N/A
Q86SX6	Depleted vs Total biopsy	0.117861	0.476931	#N/A
Q92530	Depleted vs Total biopsy	0.117917	0.639281	#N/A
P43304	Depleted vs Total biopsy	0.118402	0.628045	#N/A
P40925	Depleted vs Total biopsy	0.11847	0.0343338	#N/A
P23434	Depleted vs Total biopsy	0.119333	0.315284	#N/A
Q99623	Depleted vs Total biopsy	0.1197	0.637436	#N/A
P60174	Depleted vs Total biopsy	0.119821	0.137763	#N/A
P43686	Depleted vs Total biopsy	0.120054	0.480924	#N/A
Q17RC7	Depleted vs Total biopsy	0.120288	0.306512	#N/A
Q9UNS2	Depleted vs Total biopsy	0.121069	0.588556	#N/A
Q8N1G4	Depleted vs Total biopsy	0.121195	0.682928	#N/A
Q99873	Depleted vs Total biopsy	0.121512	0.521741	#N/A
P17844	Depleted vs Total biopsy	0.12187	0.551217	#N/A
Q86UE4	Depleted vs Total biopsy	0.122167	0.613135	#N/A
Q96JB5	Depleted vs Total biopsy	0.122392	0.378325	#N/A
Q9Y6C9	Depleted vs Total biopsy	0.122541	0.593156	#N/A
Q9UJV9	Depleted vs Total biopsy	0.122902	0.351473	#N/A
Q9Y282	Depleted vs Total biopsy	0.122918	0.164572	#N/A
Q9UPQ0	Depleted vs Total biopsy	0.122979	0.486248	#N/A
Q13459	Depleted vs Total biopsy	0.123138	0.535853	#N/A
Q53GQ0	Depleted vs Total biopsy	0.123363	0.47494	#N/A
Q5XKE5	Depleted vs Total biopsy	0.123969	0.076952	#N/A
Q9NPJ3	Depleted vs Total biopsy	0.124112	0.321823	#N/A
Q92734	Depleted vs Total biopsy	0.124117	0.532279	#N/A
Q6UVK1	Depleted vs Total biopsy	0.125036	0.449389	#N/A
P06889	Depleted vs Total biopsy	0.12513	0.575879	#N/A
Q9Y3D6	Depleted vs Total biopsy	0.125188	0.689932	#N/A
P46777	Depleted vs Total biopsy	0.125207	0.312326	#N/A
Q15118	Depleted vs Total biopsy	0.125303	0.603099	#N/A
P35237	Depleted vs Total biopsy	0.125524	0.328616	#N/A
Q9NZA1	Depleted vs Total biopsy	0.125738	0.567606	#N/A
O43598	Depleted vs Total biopsy	0.126061	0.56174	#N/A
Q01081	Depleted vs Total biopsy	0.126188	0.335662	#N/A
O60232	Depleted vs Total biopsy	0.126591	0.213418	#N/A
Q9Y606	Depleted vs Total biopsy	0.127063	0.295	#N/A
Q16795	Depleted vs Total biopsy	0.127073	0.260774	#N/A
Q8TEA8	Depleted vs Total biopsy	0.12771	0.379421	#N/A
P42285	Depleted vs Total biopsy	0.127717	0.415955	#N/A
Q99460	Depleted vs Total biopsy	0.12773	0.39935	#N/A
P35998	Depleted vs Total biopsy	0.127771	0.464489	#N/A
P33316	Depleted vs Total biopsy	0.127808	0.616759	#N/A
Q96D46	Depleted vs Total biopsy	0.128553	0.579091	#N/A
P67775	Depleted vs Total biopsy	0.128674	0.585738	#N/A
O75600	Depleted vs Total biopsy	0.128706	0.586205	#N/A
P00338	Depleted vs Total biopsy	0.128918	0.0415486	#N/A
P05783	Depleted vs Total biopsy	0.129235	0.250328	#N/A
P25789	Depleted vs Total biopsy	0.129268	0.262126	#N/A
Q14192	Depleted vs Total biopsy	0.129289	0.517339	#N/A
P62316	Depleted vs Total biopsy	0.129567	0.420168	#N/A
Q16836	Depleted vs Total biopsy	0.129693	0.429025	#N/A
Q14344	Depleted vs Total biopsy	0.129729	0.537786	#N/A
Q9Y2H0	Depleted vs Total biopsy	0.129981	0.516781	#N/A
P62906	Depleted vs Total biopsy	0.130021	0.465797	#N/A
Q9H008	Depleted vs Total biopsy	0.130154	0.591214	#N/A
P55060	Depleted vs Total biopsy	0.130375	0.40675	#N/A
P51571	Depleted vs Total biopsy	0.1305	0.351241	#N/A
Q9P0L0	Depleted vs Total biopsy	0.130588	0.43866	#N/A
Q13643	Depleted vs Total biopsy	0.130707	0.500556	#N/A
Q03135	Depleted vs Total biopsy	0.130744	0.662266	#N/A
Q14764	Depleted vs Total biopsy	0.131047	0.298449	#N/A
P06730	Depleted vs Total biopsy	0.13143	0.643482	#N/A
Q04760	Depleted vs Total biopsy	0.131815	0.351349	#N/A
Q9Y5L0	Depleted vs Total biopsy	0.131848	0.074247	#N/A
Q13617	Depleted vs Total biopsy	0.132126	0.609956	#N/A
Q9Y4P8	Depleted vs Total biopsy	0.132343	0.533796	#N/A
Q96HS1	Depleted vs Total biopsy	0.132773	0.0715237	#N/A
P08397	Depleted vs Total biopsy	0.132927	0.703329	#N/A
P04179	Depleted vs Total biopsy	0.133054	0.234677	#N/A
P06703	Depleted vs Total biopsy	0.133314	0.209733	#N/A
P20292	Depleted vs Total biopsy	0.13333	0.465481	#N/A
O14578	Depleted vs Total biopsy	0.133508	0.387668	#N/A
Q9Y2D5	Depleted vs Total biopsy	0.133818	0.670869	#N/A
Q02952	Depleted vs Total biopsy	0.134037	0.594513	#N/A
O95782	Depleted vs Total biopsy	0.134449	0.491617	#N/A
P33241	Depleted vs Total biopsy	0.135216	0.455013	#N/A
P49593	Depleted vs Total biopsy	0.135327	0.619979	#N/A
Q8WYP5	Depleted vs Total biopsy	0.135403	0.478285	#N/A
P18583	Depleted vs Total biopsy	0.135478	0.486986	#N/A
P32119	Depleted vs Total biopsy	0.136552	0.0418304	#N/A
O60282	Depleted vs Total biopsy	0.136711	0.694044	#N/A
Q9UBQ7	Depleted vs Total biopsy	0.137129	0.339313	#N/A
Q9HCD5	Depleted vs Total biopsy	0.137258	0.444407	#N/A
P05787	Depleted vs Total biopsy	0.137284	0.0553166	#N/A
O95163	Depleted vs Total biopsy	0.138109	0.433419	#N/A
O94776	Depleted vs Total biopsy	0.138707	0.589475	#N/A
Q8NE86	Depleted vs Total biopsy	0.13886	0.576041	#N/A
Q9H0D6	Depleted vs Total biopsy	0.139039	0.614511	#N/A
P41240	Depleted vs Total biopsy	0.139155	0.568203	#N/A
P25705	Depleted vs Total biopsy	0.139464	0.0399347	#N/A
Q8TDB6	Depleted vs Total biopsy	0.140131	0.464049	#N/A
P08727	Depleted vs Total biopsy	0.140618	0.131183	#N/A
Q9H488	Depleted vs Total biopsy	0.140661	0.405466	#N/A
P12956	Depleted vs Total biopsy	0.141462	0.304929	#N/A
Q9Y383	Depleted vs Total biopsy	0.142119	0.50727	#N/A
Q99439	Depleted vs Total biopsy	0.142262	0.447537	#N/A
Q9UNZ2	Depleted vs Total biopsy	0.142372	0.628028	#N/A
O00303	Depleted vs Total biopsy	0.142694	0.604697	#N/A
P02545	Depleted vs Total biopsy	0.142789	0.163155	#N/A
Q93099	Depleted vs Total biopsy	0.14304	0.315943	#N/A
P55072	Depleted vs Total biopsy	0.143059	0.187108	#N/A
P60468	Depleted vs Total biopsy	0.14326	0.420321	#N/A
Q14019	Depleted vs Total biopsy	0.14335	0.154384	#N/A
Q16718	Depleted vs Total biopsy	0.143384	0.612792	#N/A
P09496	Depleted vs Total biopsy	0.144761	0.396638	#N/A
P09455	Depleted vs Total biopsy	0.144786	0.561592	#N/A
Q8WU39	Depleted vs Total biopsy	0.145826	0.31187	#N/A
P13674	Depleted vs Total biopsy	0.14718	0.50297	#N/A
Q92905	Depleted vs Total biopsy	0.147637	0.498844	#N/A
Q8WXF1	Depleted vs Total biopsy	0.14781	0.509782	#N/A
O75592	Depleted vs Total biopsy	0.148097	0.555443	#N/A
P48739	Depleted vs Total biopsy	0.148479	0.582655	#N/A
Q92616	Depleted vs Total biopsy	0.148516	0.238628	#N/A
P17612	Depleted vs Total biopsy	0.148585	0.405087	#N/A
P06576	Depleted vs Total biopsy	0.148938	0.0311801	#N/A
Q07654	Depleted vs Total biopsy	0.149207	0.243469	#N/A
Q96H79	Depleted vs Total biopsy	0.149309	0.587485	#N/A
Q9Y333	Depleted vs Total biopsy	0.149385	0.433938	#N/A
P15924	Depleted vs Total biopsy	0.149413	0.737814	#N/A
Q9Y371	Depleted vs Total biopsy	0.149535	0.291494	#N/A
P09234	Depleted vs Total biopsy	0.14967	0.283271	#N/A
O00244	Depleted vs Total biopsy	0.149776	0.554932	#N/A
O00232	Depleted vs Total biopsy	0.150705	0.601044	#N/A
P14923	Depleted vs Total biopsy	0.151294	0.650652	#N/A
Q9H479	Depleted vs Total biopsy	0.151384	0.457344	#N/A
Q99961	Depleted vs Total biopsy	0.15197	0.438715	#N/A
Q7LBR1	Depleted vs Total biopsy	0.151999	0.505713	#N/A
Q08945	Depleted vs Total biopsy	0.152156	0.489087	#N/A
P02766	Depleted vs Total biopsy	0.15339	0.0534328	#N/A
P43246	Depleted vs Total biopsy	0.154075	0.567091	#N/A
Q9ULC4	Depleted vs Total biopsy	0.154306	0.517688	#N/A
Q08378	Depleted vs Total biopsy	0.154845	0.422145	#N/A
Q12905	Depleted vs Total biopsy	0.15531	0.114735	#N/A
P32455	Depleted vs Total biopsy	0.155336	0.534152	#N/A
P04746	Depleted vs Total biopsy	0.15538	0.776254	#N/A
Q09666	Depleted vs Total biopsy	0.155488	0.204466	#N/A
Q9BQ69	Depleted vs Total biopsy	0.156032	0.255891	#N/A
Q9NZU5	Depleted vs Total biopsy	0.156472	0.527703	#N/A
Q9BXW9	Depleted vs Total biopsy	0.156885	0.624174	#N/A
P68871	Depleted vs Total biopsy	0.157532	0.238421	#N/A
P30048	Depleted vs Total biopsy	0.157676	0.0776764	#N/A
Q9GZT3	Depleted vs Total biopsy	0.158331	0.354017	#N/A
P35900	Depleted vs Total biopsy	0.158663	0.465923	#N/A
Q07866	Depleted vs Total biopsy	0.158721	0.313988	#N/A
P55209	Depleted vs Total biopsy	0.158778	0.363888	#N/A
Q9HAU5	Depleted vs Total biopsy	0.158913	0.455922	#N/A
O43324	Depleted vs Total biopsy	0.158938	0.329441	#N/A
Q96F85	Depleted vs Total biopsy	0.159239	0.56035	#N/A
P02753	Depleted vs Total biopsy	0.159517	0.183499	#N/A
Q7L1Q6	Depleted vs Total biopsy	0.159633	0.537194	#N/A
O43707	Depleted vs Total biopsy	0.160028	0.433641	#N/A
Q14232	Depleted vs Total biopsy	0.160196	0.623271	#N/A
P46926	Depleted vs Total biopsy	0.160205	0.218635	#N/A
P36222	Depleted vs Total biopsy	0.160269	0.519598	#N/A
P34896	Depleted vs Total biopsy	0.160543	0.472767	#N/A
O00625	Depleted vs Total biopsy	0.160883	0.463931	#N/A
P62820	Depleted vs Total biopsy	0.160988	0.473398	#N/A
P12268	Depleted vs Total biopsy	0.161407	0.490159	#N/A
Q96PK6	Depleted vs Total biopsy	0.161433	0.67351	#N/A
P24666	Depleted vs Total biopsy	0.161747	0.0587336	#N/A
Q16643	Depleted vs Total biopsy	0.16185	0.359303	#N/A
P11498	Depleted vs Total biopsy	0.161889	0.576262	#N/A
Q9UGT4	Depleted vs Total biopsy	0.161996	0.22984	#N/A
Q14157	Depleted vs Total biopsy	0.162364	0.298685	#N/A
Q9C0C2	Depleted vs Total biopsy	0.162439	0.471676	#N/A
Q9P0K7	Depleted vs Total biopsy	0.162683	0.324982	#N/A
Q9NQG5	Depleted vs Total biopsy	0.162841	0.267476	#N/A
O43670	Depleted vs Total biopsy	0.163145	0.436946	#N/A
P23588	Depleted vs Total biopsy	0.163316	0.344548	#N/A
P62854	Depleted vs Total biopsy	0.164673	0.65954	#N/A
Q5HYK3	Depleted vs Total biopsy	0.165172	0.609189	#N/A
O15173	Depleted vs Total biopsy	0.166428	0.57659	#N/A
Q9BW92	Depleted vs Total biopsy	0.166795	0.485927	#N/A
P51114	Depleted vs Total biopsy	0.166949	0.452122	#N/A
P61158	Depleted vs Total biopsy	0.166964	0.0852293	#N/A
Q13325	Depleted vs Total biopsy	0.167183	0.58461	#N/A
O75832	Depleted vs Total biopsy	0.167497	0.327558	#N/A
Q02750	Depleted vs Total biopsy	0.168033	0.457751	#N/A
Q9UNM6	Depleted vs Total biopsy	0.169243	0.407056	#N/A
P48681	Depleted vs Total biopsy	0.169278	0.345877	#N/A
P06727	Depleted vs Total biopsy	0.169384	0.141525	#N/A
O75936	Depleted vs Total biopsy	0.169825	0.322348	#N/A
Q9Y365	Depleted vs Total biopsy	0.169914	0.293518	#N/A
P18887	Depleted vs Total biopsy	0.169969	0.621612	#N/A
P26447	Depleted vs Total biopsy	0.170009	0.0396296	#N/A
Q8TD19	Depleted vs Total biopsy	0.170025	0.477001	#N/A
O43252	Depleted vs Total biopsy	0.170373	0.355884	#N/A
Q15274	Depleted vs Total biopsy	0.170595	0.406893	#N/A
P60981	Depleted vs Total biopsy	0.170901	0.159331	#N/A
Q99614	Depleted vs Total biopsy	0.171483	0.557262	#N/A
P62942	Depleted vs Total biopsy	0.171524	0.346304	#N/A
Q04695	Depleted vs Total biopsy	0.171776	0.523861	#N/A
Q5VWQ8	Depleted vs Total biopsy	0.172004	0.671245	#N/A
P52292	Depleted vs Total biopsy	0.172185	0.40261	#N/A
P15121	Depleted vs Total biopsy	0.172744	0.144568	#N/A
Q8N0W3	Depleted vs Total biopsy	0.173931	0.358989	#N/A
Q15149	Depleted vs Total biopsy	0.174342	0.575183	#N/A
Q9H2M9	Depleted vs Total biopsy	0.175378	0.508763	#N/A
P32322	Depleted vs Total biopsy	0.176097	0.360375	#N/A
Q63ZY3	Depleted vs Total biopsy	0.176447	0.488746	#N/A
P20020	Depleted vs Total biopsy	0.176565	0.403047	#N/A
P22748	Depleted vs Total biopsy	0.177319	0.370766	#N/A
P46379	Depleted vs Total biopsy	0.177384	0.356307	#N/A
Q9Y5L4	Depleted vs Total biopsy	0.177402	0.449713	#N/A
Q13242	Depleted vs Total biopsy	0.177622	0.377866	#N/A
Q9BYN0	Depleted vs Total biopsy	0.178942	0.267561	#N/A
Q9Y4W6	Depleted vs Total biopsy	0.179499	0.460708	#N/A
P28161	Depleted vs Total biopsy	0.179539	0.630534	#N/A
P69892	Depleted vs Total biopsy	0.179775	0.312118	#N/A
O43272	Depleted vs Total biopsy	0.180137	0.109116	#N/A
P20962	Depleted vs Total biopsy	0.180192	0.495456	#N/A
Q92485	Depleted vs Total biopsy	0.180344	0.116772	#N/A
Q9BWS9	Depleted vs Total biopsy	0.180919	0.636176	#N/A
P46060	Depleted vs Total biopsy	0.181351	0.351165	#N/A
Q9UJX2	Depleted vs Total biopsy	0.181458	0.225919	#N/A
Q96C19	Depleted vs Total biopsy	0.181647	0.440634	#N/A
Q969V3	Depleted vs Total biopsy	0.181748	0.307703	#N/A
P19075	Depleted vs Total biopsy	0.182068	0.407943	#N/A
Q15363	Depleted vs Total biopsy	0.183033	0.429319	#N/A
[truncated: 808 more rows]

## Sheet: Fig3b
KS_Test_Value across 4 LUAD conditions (probability of SH depletion)																		Protein	PLS-DA selected	Gene	P-value KS-distance test	Beads digest + Ctrl	Beads digest - Ctrl	Long_N RDDAi ± s.e.m. %	Short_N RDDAi ± s.e.m. %	Long_T RDDAi ± s.e.m. %	Short_T RDDAi ± s.e.m. %	SH annotated
Protein	p.value	Group		Protein	p.value	Group		Protein	p.value	Group		Protein	p.value	Group
Q5VWZ2	0.000136239	ShortN		Q9HAT2	1.46e-05	LongT		P23141	2.43e-05	ShortT		Q9H3G5	5.66e-05	LongN				Q9NUJ1	ABHD10	ABHD10	P≤0.05	+	-	30.7±11.9	2.9±2.2	10.6±7.5	21.5±13	yes
O75608	0.00108158	ShortN		Q9H3G5	4e-05	LongT		P13798	2.8e-05	ShortT		O75608	0.000345428	LongN				Q8N2K0	ABHD12	ABHD12	P≤0.05			34.3±12	4.4±4.4	1.9±1.9	24.3±13	yes
P13798	0.00201161	ShortN		P27487	4.76e-05	LongT		P42785	3.01e-05	ShortT		P23141	0.00139911	LongN				O95870	ABHD16A	ABHD16A	P≤0.05			9.2±7.1	43.8±15.4	41.6±14.4	18.2±11.5	yes
Q9H3G5	0.00310079	ShortN		P48147	0.000115447	LongT		Q5VWZ2	4e-05	ShortT		P42785	0.00507951	LongN				Q13085	ACACA	ACACA	P≤0.05			24.5±13.5	36.4±14.2	26.3±15.2	0.5±0.5
P23141	0.00669183	ShortN		Q8IV08	0.000155367	LongT		P48147	0.000324495	ShortT		Q2TAA2	0.00636819	LongN				Q86TX2	ACOT1	ACOT1	P≤0.05	+	-	26.6±12.1	30.3±12.4	19.2±12.2	11±7.1	yes
P52948	0.00720509	ShortN		P00738	0.00040343	LongT		P08246	0.000379213	ShortT		P13798	0.00685914	LongN				O00154		ACOT7/BACH	P≤0.05			14.7±14	19.9±12.4	31.1±11.5	25.8±7.1	yes
P42785	0.00918119	ShortN		P23141	0.000429089	LongT		O75608	0.000581903	ShortT		Q5VWZ2	0.00756665	LongN				P13798		APEH	P≤0.05	+	+	46.5±14.5	50.4±12	48±9.3	52.8±3.7	yes
O95870	0.0121818	ShortN		P05156	0.000547775	LongT		P00748	0.000581903	ShortT		Q6GMR7	0.0103403	LongN				P20160	AZU1	AZU1	P≤0.05	-	-	15.2±12.4	13.6±13.6	21.8±10	36.7±13.6	yes
P29144	0.0153157	ShortN		Q5VWZ2	0.000581903	LongT		P10643	0.000676096	ShortT		P10412	0.0179126	LongN				P06276		BCHE	P≤0.05			13.4±10.2	21.9±12	21.7±11.6	15.9±10.2	yes
Q6PIU2	0.0163851	ShortN		Q9UHL4	0.000581903	LongT		Q9HAT2	0.000761477	ShortT		Q9HB40	0.0208872	LongN				P00736	C1R	C1R	P≤0.05	-	-	21.2±12	37.8±15.7	36.5±11.5	38.9±13.4	yes
P28072	0.0171339	ShortN		P26927	0.000807834	LongT		P06681	0.00124862	ShortT		Q9HAT2	0.0227731	LongN				Q9NZP8	C1RL	C1RL	P≤0.05			4.5±4.5	23.6±15.1	31.2±12.4	28±10	yes
Q9UGM3	0.0204375	ShortN		P13798	0.00114574	LongT		P10619	0.00161077	ShortT		P23946	0.0232671	LongN				P09871	C1S	C1S	P≤0.05	+	-	5.9±5.9	28.1±13.3	29±14.4	35.4±11.6	yes
P48147	0.0248052	ShortN		Q86VB7	0.00156621	LongT		Q9UHL4	0.00165649	ShortT		P26927	0.0248052	LongN				P06681	C2	C2	P≤0.05	-	-	21.4±13.1	14.5±11.4	35.2±10.6	40.1±7.6	yes
Q9UHL4	0.03122	ShortN		P02788	0.00161077	LongT		P49327	0.00271315	ShortT		P03951	0.03122	LongN				P10643	C7	C7	P≤0.05			16.2±11.1	18.4±14.9	44.7±11	41.7±8.1
Q86TX2	0.0367337	ShortN		P10643	0.00170341	LongT		Q8IV08	0.0045866	ShortT		Q86TX2	0.031868	LongN				Q6YHK3	CD109	CD109	P≤0.05			14.3±9.3	17.1±10.3	27.7±9.6	7.5±7.5
Q9UN36	0.0367337	ShortN		Q6PIU2	0.00190359	LongT		P38571	0.00521001	ShortT		O95372	0.0360022	LongN				Q86VB7	CD163	CD163	P≤0.05	-	-	13.5±9.2	5.1±2.5	34.9±7.6	32.5±7.8	yes
Q13085	0.0465406	ShortN		P03952	0.00264116	LongT		P00747	0.00605871	ShortT		P09467	0.0367337	LongN				O43866	CD5L	CD5L	P≤0.05	-	-	15.7±7.6	10.4±10.4	32.1±12.8	46±14	yes
P52732	0.050262	ShortN		P49327	0.00271315	LongT		Q86VB7	0.00669183	ShortT		P00748	0.0405834	LongN				P60953		CDC42	P≤0.05	+	-	17.1±11.6	19.1±12.5	34.2±10.9	28.4±8.8
P60900	0.0552589	ShortN		P08246	0.00335701	LongT		P60953	0.00756665	ShortT		Q8N2K0	0.0405834	LongN				P23141	CES1	CES1	P≤0.05	+	+	51.2±12.5	28.5±8.9	60.6±9.1	57.9±5.5	yes
Q14118	0.0573695	ShortN		P00751	0.00435679	LongT		P00751	0.00833899	ShortT		Q9NUJ1	0.0405834	LongN				P00751	CFB	CFB	P≤0.05	+	-	4.5±3	16.2±8.5	29.2±6.9	21.5±6	yes
P00736	0.0584496	ShortN		O75608	0.00507951	LongT		P09871	0.00833899	ShortT		P12724	0.0456472	LongN				P05156	CFI	CFI	P≤0.05	+	-	8.7±5.6	19.3±11.5	31.1±6	22.9±9.2	yes
P10768	0.0584496	ShortN		P42785	0.00605871	LongT		Q9H3G5	0.00833899	ShortT		Q16740	0.0533695	LongN				Q16740	CLPP	CLPP	P=0.05	-	-	33.9±12.2	5.5±5.5	0.5±0.5	8.9±5.1	yes
Q86TI2	0.0606599	ShortN		P00740	0.00756665	LongT		Q86TI2	0.00854279	ShortT		P50897	0.0641037	LongN				P23946	CMA1	CMA1	P≤0.05	+	-	26±8.1	26.5±13.8	15.7±10	38.6±15	yes
P22891	0.0617905	ShortN		P06681	0.00875103	LongT		O43866	0.00963014	ShortT		P10768	0.0652866	LongN				Q9H3G5	CPVL	CPVL	P≤0.05	+	-	57.8±7.9	36.8±10.8	56.1±5.6	42.9±12.1	yes
P00740	0.0689426	ShortN		P29144	0.00875103	LongT		P03952	0.0103403	ShortT		Q9UHL4	0.0652866	LongN				P10619	CTSA	CTSA	P≤0.05	+	-	7.2±5.7	19±9.6	28±10.4	23.3±4.8	yes
P07099	0.0714711	ShortN		P00488	0.00963014	LongT		P02788	0.0110968	ShortT		Q6PIU2	0.0740743	LongN				P09668	CTSH	CTSH	P≤0.05	-	-	8.6±5.5	18.5±8.6	27±9.1	24.4±10
Q96IU4	0.0754044	ShortN		P60953	0.0110968	LongT		O00154	0.0116281	ShortT		P52948	0.0754044	LongN				O00148	DDX39A	DDX39A	P≤0.05			4.6±3.3	2.1±2.1	20.3±8.4	17.8±4.9
P68402	0.052346	ShortN		P28065	0.0116281	LongT		P00736	0.0116281	ShortT		Q14520	0.0795103	LongN				Q9UGM3	DMBT1	DMBT1	P≤0.05	-	-	16.8±15.9	35.4±12	34.9±9.2	29±10.7	yes
P03951	0.085262	ShortN		P00736	0.0116281	LongT		P00738	0.0119021	ShortT		P36776	0.0837939	LongN				P27487	DPP4	DPP4	P≤0.05	+	-	17.3±11	26±16.8	67.2±9.2	39.3±15.1	yes
P08311	0.085262	ShortN		Q12805	0.0116281	LongT		P02787	0.0130562	ShortT		P07099	0.085262	LongN				Q9UHL4		DPP7	P≤0.05	+	-	33.3±14.3	32.5±12.6	42±8.1	42.7±9.6	yes
P36776	0.0867505	ShortN		Q9UGM3	0.0124673	LongT		Q15102	0.0143083	ShortT		P68402	0.0913404	LongN				Q86TI2	DPP9	DPP9	P≤0.05	+	-	13.2±10.6	36.5±16.5	48.7±16.3	50.2±17.2	yes
Q2TAA2	0.0945056	ShortN		P28072	0.0160215	LongT		Q2TAA2	0.0156651	ShortT		Q12884	0.0945056	LongN				Q12805	EFEMP1	EFEMP1	P≤0.05	+	-	20.9±10.3	19±13.3	34.6±8.9	20.9±7.5
P06276	0.0977566	ShortN		P43034	0.0167558	LongT		P00734	0.0167558	ShortT		Q99685	0.0945056	LongN				P08246	ELANE	ELANE	P≤0.05	+	-	14.7±7.7	18.3±10.9	37.1±10	54.5±11.2	yes
				O95870	0.0179126	LongT		P29144	0.0191387	ShortT								P03951	F11	F11	P≤0.05			10±8.3	1.8±0.7	0±0	8.3±7.8	yes
				P08519	0.0191387	LongT		P06276	0.0208872	ShortT								P00748	F12	F12	P≤0.05	+	-	38.2±16.5	24.1±12.5	20.4±9.2	46.2±10.3	yes
				O00154	0.0222883	LongT		P20160	0.0213454	ShortT								P00488	F13A1	F13A1	P≤0.05	+	-	7.8±4.1	20.5±11.3	25.6±8	25±9
				Q12884	0.0222883	LongT		O14773	0.0222883	ShortT								P00734	F2	F2	P≤0.05	-	-	0.8±0.7	21.2±13.8	24.5±8.6	22.3±7.3	yes
				P06276	0.0232671	LongT		Q9UGM3	0.025337	ShortT								P00740	F9	F9	P≤0.05	-	-	4.5±4.5	27.6±11.5	43.2±12.5	29.8±12.5	yes
				P02787	0.024283	LongT		Q12805	0.0299578	ShortT								Q6GMR7	FAAH2	FAAH2	P≤0.05			28.1±10.2	7.6±7.6	10.2±7.5	37.6±14.8	yes
				Q86TI2	0.025337	LongT		P28065	0.03122	ShortT								Q12884	FAP	FAP	P≤0.05	-	-	30.4±12.4	9.5±4.6	31.4±10.3	8±5.6	yes
				Q6YHK3	0.0264304	LongT		O00148	0.035283	ShortT								P49327	FASN	FASN	P≤0.05	+	-	6.8±4.4	16.4±8.7	30.9±6.8	26.5±7.6	yes
				P09668	0.03122	LongT		Q9Y5Y6	0.0360022	ShortT								P09467	FBP1	FBP1	P≤0.05	+	-	16.7±4.7	8.2±7.3	6.7±3.8	4.9±2.3
				Q9NZP8	0.0338814	LongT		P60900	0.0374779	ShortT								P10412		H1-4	P≤0.05	+	-	31.7±10.3	21.2±9.7	4.9±4.9	21.8±12.9
				O14773	0.0397873	LongT		P00739	0.0405834	ShortT								Q14520	HABP2	HABP2	P≤0.05	-	-	30.8±13.7	12.3±5.2	26.1±13.3	23±9.3	yes
				P00747	0.0405834	LongT		Q9NZP8	0.0422159	ShortT								P00738	HP	HP	P≤0.05	+	+	3.3±1.8	10.4±5.4	35±4.7	29.2±7.9	yes
				P00734	0.0430527	LongT		P00488	0.0474486	ShortT								Q2TAA2	IAH1	IAH1	P≤0.05	+	-	42.8±13.6	27.1±12.3	2.6±2.2	43.1±12.9	yes
				P38571	0.0552589	LongT		Q6PIU2	0.0522136	ShortT								P03952	KLKB1	KLKB1	P≤0.05			15.7±10.5	25.6±14	34.6±9	45.2±15.2	yes
				P10619	0.0629384	LongT		Q6GMR7	0.0573695	ShortT								P38571	LIPA	LIPA	P≤0.05	+	-	10.4±8	15.8±8.9	19.7±12.5	26.6±6.9	yes
				O43866	0.0689426	LongT		P27487	0.0584496	ShortT								P08519	LPA	LPA	P≤0.05	-	-	7.5±7.5	15.8±11.9	32±10.9	20.4±8.1	yes
				Q14118	0.0701976	LongT		Q14520	0.0544496	ShortT								P02788	LTF	LTF	P≤0.05	+	+	4.6±1.9	17.3±10.1	32.6±6.9	26.9±8.2	yes
				Q9UN36	0.0701976	LongT		P23946	0.0606599	ShortT								O75608		LYPLA1	P≤0.05	+	-	61±12.9	53.7±12.8	40.9±11.7	54.7±12.1	yes
				P60900	0.082346	LongT		P00746	0.0641037	ShortT								O95372	LYPLA2	LYPLA2	P≤0.05	+	-	29.1±14.5	6.5±6	11±5.8	30.9±14.1	yes
				P08311	0.082346	LongT		P00740	0.0664873	ShortT								Q5VWZ2	LYPLAL1	LYPLAL1	P≤0.05	+	-	43±13.3	52.7±7	44±11.7	63±6.3	yes
				Q15102	0.082346	LongT		P50897	0.0689426	ShortT								P26927	MST1	MST1	P≤0.05	-	-	22.1±6.3	11.1±6.9	49.7±12.3	17.5±6.7	yes
				P67812	0.0837939	LongT		P08311	0.0767536	ShortT								Q6PIU2		NCEH1	P≤0.05	+	-	33.8±15.8	39.7±14.5	57.4±13.9	43.8±19.6	yes
				P52948	0.0913404	LongT		P28072	0.0795103	ShortT								Q9UN36	NDRG2	NDRG2	P≤0.05	-	-	13.7±7.6	16.9±8.6	28.4±12.2	10.2±7.4	yes
								O95372	0.0897895	ShortT								P52948		NUP98	P≤0.05	-	-	23.8±6.2	17.2±3.6	21±9.5	21.3±13.9	yes
								P12724	0.0994147	ShortT								P43034	PAFAH1B1	PAFAH1B1	P≤0.05			22.7±12.8	6.5±3.7	22.7±7.6	13.5±7.3	yes
																		P68402	PAFAH1B2	PAFAH1B2	P=0.05			15.2±5.5	29.2±12.9	14.7±7.6	15.5±7.7	yes
																		Q15102	PAFAH1B3	PAFAH1B3	P≤0.05	+	-	31.2±14.9	7.7±7.7	25.8±10.4	34.8±15.5	yes
																		Q8IV08	PLD3	PLD3	P≤0.05	+	-	10.8±5.2	14±9.1	43.6±3.6	35.4±9.1	yes
																		P00747	PLG	PLG	P≤0.05	+	-	5.7±5.7	17±13.9	29.1±11.1	30.2±10.8	yes
																		P42785	PRCP	PRCP	P≤0.05	+	-	32.4±7.9	39.4±12	55.3±14.8	74±7	yes
																		P48147	PREP	PREP	P≤0.05	+	-	19.4±10.5	40.2±15.3	68.1±8.2	65.1±13.7	yes
																		P60900	PSMA6	PSMA6	P≤0.05			6.2±3.8	17.3±9.9	25.5±3.5	11±3.5
																		P28065	PSMB9	PSMB9	P≤0.05			10.5±9.8	16.5±7.7	33.9±4.7	18.8±5.5
																		P12724	RNASE3	RNASE3	P≤0.05			5.4±3.7	24.2±12.6	19.6±8.8	25±10.3
																		Q9HB40	SCPEP1	SCPEP1	P≤0.05			22.1±6.3	11.1±6.9	49.7±12.3	17.5±6.7	yes
																		Q9HAT2	SIAE	SIAE	P≤0.05	+	-	15.2±4.2	22.4±10.1	66±3.4	46.7±9.1	yes
																		Q9Y5Y6	ST14	ST14	P≤0.05			5.7±3	3.2±1.5	10±6.7	13.6±9.1	yes
																		O14773	TPP1	TPP1	P≤0.05	-	-	14±8.1	7±6.1	25.6±8.9	37.9±13.6	yes
																		P29144	TPP2	TPP2	P≤0.05	+	-	18.3±13.3	44.4±15.1	43.6±13.4	41.9±15.2	yes

## Sheet: Fig. 3c.
Gene	Protein	log2[DepR] , n=3	P-value (KS-test)	RDDAi, n=3	Av. Active fraction (%)	Min. act.90% conf.int (Inf.limit)	St Error mean	Beads digest Pos ctrl DDA-MS	Beads digest Neg ctrl DDA-MS
NDRG2	Q9UN36	-1.31597	0.003299	0.598345	59.6641	54.6453	2.67351	-	-
SIAE	Q9HAT2	-1.29068	0.003299	0.591241	57.0976	37.001	8.6	yes	-
DPP9	Q86TI2	-0.83867	0.003984	0.440841	43.12	28.7624	7.68738	-	-
CES1	P23141	-0.483719	0.003984	0.284868	28.4695	26.3495	1.10832	yes	-
NCEH1	Q6PIU2	-0.414898	0.005758	0.249927	24.7375	16.1945	4.30396	yes	-
PREP	P48147	-0.483191	0.005758	0.284606	28.3034	21.8821	3.38886	yes	-
APEH	P13798	-0.473483	0.005758	0.279776	27.5139	16.1034	5.68746	1,0,0	-
DPP4	P27487	-0.50921	0.008217	0.297393	28.9273	13.7411	7.39018	yes	-
CPVL	Q9H3G5	-0.515801	0.01891	0.300595	28.6852	8.8102	9.77954	yes, 11,10,8	-
CTSA	P10619	-0.497182	0.01891	0.291511	28.2634	12.8499	8.24717	yes	-
HP	P00738	-0.228476	0.01891	0.146464	14.5775	9.92734	2.40631	7,8,4	-
CD163	Q86VB7	-0.30143	0.02212	0.188552	18.5756	9.35254	4.76406	-	-
PRTN3	P24158	-0.396089	0.02581	0.240084	23.3373	9.40216	7.26829	5,5,5	1,2,0
C2	P06681	-0.187174	0.03001	0.121675	12.1152	8.04866	2.15985	4,3,2	-
CFI	P05156	-0.143664	0.03001	0.0947826	9.47338	8.21676	0.664845	26,19,15	-
HTRA1	Q92743	-0.188812	0.04018	0.122672	12.0782	4.19909	4.03138	-	-
CDC42	P60953	-0.140658	0.04018	0.0928946	9.12325	1.60854	3.82959	-	-
ELANE	P08246	-0.229954	0.04628	0.147338	14.4644	5.28102	4.87376	yes	-
EFEMP1	Q12805	-0.214923	0.05	0.138408	18.0538	2.44896	4.59987	-	-
PLD3	Q8IV08	-0.172368	0.05	0.112615	11.1214	4.40239	3.5727	14,14,13	-
FAP	Q12884	-0.559261	0.05	0.32135	11.0935	0	3.77573	yes	-
BCHE	P06276	-0.282966	0.05	0.178101	8.60145	0	3.37157	yes	-
CD5L	O43866	-0.390404	0.05	0.237084	31.98	3.72845	3.7441	-	-
PAFAH1B1	P43034	-0.130227	0.05	0.0856	8.6	4.3	2.5	-	-
ABHD14B	Q96IU4	-0.0245148	0.06937	0.0168488	2.0309	0	2.03663	-	-
YARS	P54577	-0.123049	0.06937	0.0817552	10.7262	0.757797	3.63839	-	-
TPP2	P29144	-0.327661	0.06937	0.203173	3.17888	0	0.761859	yes	-
FBP1	P09467	-0.109783	0.06937	0.0732725	7.27076	2.91837	2.29541	-	-
KLKB1	P03952	-0.394047	0.06937	0.239008	32.6347	3.65845	2.28142	3,4,3	-
TF	P02787	-0.113954	0.06937	0.0759481	10.7819	0.765971	1.68711	yes,9,8,8	-
CFB	P00751	-0.0863422	0.06937	0.0580922	8.22109	0	3.1062	-	-
HTRA2	O43464	-0.746632	0.06937	0.404007	53.8263	3.55613	0.164563	-	-
EPHX1	P07099	-0.102692	0.0693732	0.064	6.4	1	5.9	-	-
C1R	P00736	-0.138848	0.07889	0.0917561	14.0406	0	1.63241	8,2,1	-
LYPLA1	O75608	-0.597135	0.07889	0.338934	47.4645	0	2.47644	yes	-
C1S	P09871	-0.0865321	0.08943	0.0582162	9.2636	0	2.51481	-	-
PSMB1	P28072	-0.190561	0.1	0.126832	12.7	0	8.4	-	-
ESD	P10768	-0.26875	0.1	0.16815	16.8	0.0815912	9.7	yes
CMA1	P23946	-0.319779	0.1	0.198709	23	0	11
ACOT7/BACH	O00154		non significant estimation
TPP1	O14773		non significant estimation
F13A1	P00488		non significant estimation
F2	P00734		non significant estimation
F10	P00742		non significant estimation
PLG	P00747		non significant estimation
LTF	P02788		non significant estimation
KLK1	P06870		non significant estimation
CTSG	P08311		non significant estimation
LPA	P08519		non significant estimation
CTSH	P09668		non significant estimation
C7	P10643		non significant estimation
RNASE3	P12724		non significant estimation
MUC1	P15941		non significant estimation
AZU1	P20160		non significant estimation
PSMB9	P28065		non significant estimation
LONP1	P36776		non significant estimation
LIPA	P38571		non significant estimation
PLA2G4A	P47712		non significant estimation
FASN	P49327		non significant estimation
PPT1	P50897		non significant estimation
KIF11	P52732		non significant estimation
PSMA6	P60900		non significant estimation
SEC11A	P67812		non significant estimation
PAFAH1B2	P68402		non significant estimation
LACTB	P83111		non significant estimation
PAFAH1B3	Q15102		non significant estimation
TYSND1	Q2T9J0		non significant estimation
HSP90AA4P	Q58FG1		non significant estimation
RHBDD2	Q6NTF9		non significant estimation
ABHD12	Q8N2K0		non significant estimation
SHROOM3	Q8TF72		non significant estimation
NDRG1	Q92597		non significant estimation
SEC11C	Q9BY50		non significant estimation
SCPEP1	Q9HB40		non significant estimation
DPP7	Q9UHL4		non significant estimation
ACOT9	Q9Y305		non significant estimation
PPME1	Q9Y570		non significant estimation
SEC23IP	Q9Y6Y8		non significant estimation

## Sheet: Fig. 3d-h, Suppl Fig. 6 a-b-c
Enzyme RADDi and abundances were used to generate bar plots in Fig. 3. d-e-f-g-h. To generate the heat map (Fig. 3g) visualization, 13 tumor markers were used (PREP, SIAE, DPP4, ELANE, TPP1, CD163, PLD3, CFB, TF, FASN, LTF, MST1 and PLG).
Group	NL	NL	NL	NL	NL	NL	TL	TL	TL	TL	TL	TL	NS	NS	NS	NS	NS	NS	TS	TS	TS	TS	TS	TS
Label	N1	N2	N3	N4	N5	N6	T1	T2	T3	T4	T5	T6	N7	N8	N9	N10	N11	N12	T7	T8	T9	T10	T11	T12
gender (M,F; 0,1)	0	0	1	1	1	0	0	0	1	1	1	0	0	0	0	0	1	1	0	0	0	0	1	1
age at time of diagnosis (years)	73	79	67	52	73	57	73	79	67	52	73	57	79	66	69	66	66	71	79	66	69	66	66	71
smoking	yes	yes	yes	yes	no	yes	yes	yes	yes	yes	no	yes	yes	yes	yes	yes	yes	no	yes	yes	yes	yes	yes	no
smoking_b	1	1	1	1	0	1	1	1	1	1	0	1	1	1	1	1	1	0	1	1	1	1	1	0
cells (e.g., Nontumor or Tumor cells)	100	100	100	100	100	100	70	80	70	60	70	70	100	100	100	100	100	100	70	100	70	90	90	60
ABHD10_raddi	0	0	0.771806	0.267595	0.413811	0.387887	0.184062	0	0	0	0.450863	0	0	0	0.038183	0	0.134464	0	0	0.457918	0.0807554	0	0	0.752939
ABHD12_raddi	0.593414	0	0.606838	0	0.587921	0.26977	0	0.112039	0	0	0	0	0	0	0	0.26162	0	0	0.656242	0.634084	0	0	0	0.165374
ABHD16A_raddi	0.432635	0	0	0	0.117858	0	0.377007	0.808742	0	0.722654	0.585751	0	0.860197	0	0.821822	0.444358	0	0.501381	0	0.521433	0	0.569732	0	0
C1S_raddi	0	0	0	0	0	0.355276	0	0	0.405439	0.854584	0	0.477827	0	0.423543	0.751523	0	0.512063	0	0.466029	0.855873	0.177378	0.240373	0.050576	0.331384
CD163_raddi	0.572121	0	0	0	0.184788	0.0511145	0.425884	0.148954	0.597844	0.111165	0.436317	0.375267	0	0.143775	0.0746307	0	0.0862371	0	0.410681	0.525064	0.218065	0.46703	0.326767	0
CD5L_raddi	0.193785	0.411564	0	0	0	0.335869	0	0.0815529	0.570854	0.668399	0.0290758	0.577428	0	0.623529	0	0	0	0	0.16383	0.831023	0.784195	0.347107	0	0.636726
CES1_raddi	0.683358	0.727656	0.122282	0.768322	0.115756	0.652336	0.185214	0.621327	0.728778	0.555751	0.794529	0.747555	0.238032	0.0313639	0.69251	0.215272	0.283837	0.251144	0.557953	0.814676	0.651351	0.497048	0.49625	0.453797
CFB_raddi	0.188996	0.0540628	0	0.0100514	0	0.0157441	0.209668	0.0730937	0.5408	0.180635	0.390977	0.355828	0	0.438166	0.409001	0	0	0.125455	0.245383	0.476878	0.18327	0.218738	0.114578	0.0513092
CLPP_raddi	0	0	0.782942	0.279633	0.224397	0.614163	0	0	0	0.0284552	0	0	0	0	0	0.332072	0	0	0	0	0	0.256844	0.0360091	0.239259
DPP4_raddi	0.564184	0	0	0.476488	0	0	0.377673	0.89458	0.855325	0.436973	0.630128	0.835412	0	0	0.910111	0	0	0.650373	0.556933	0.843393	0	0.73674	0	0.222888
ELANE_raddi	0.159903	0.46208	0	0	0.260044	0	0.455246	0	0.278071	0.332034	0.75002	0.407814	0	0.557888	0.496711	0	0.0318064	0.0125753	0.616397	0.59567	0.626725	0.780797	0	0.651519
F9_raddi	0	0	0	0.26733	0	0	0	0.655104	0.683089	0.0809955	0.564486	0.606177	0	0.606252	0.22037	0	0.631059	0.200025	0.633706	0.704859	0	0.20231	0	0.245088
FAAH2_raddi	0.0447899	0.350839	0.287404	0.244436	0.716971	0.0386426	0	0.157119	0	0	0	0.452698	0	0	0	0.456243	0	0	0.65092	0.227599	0	0.888623	0.488319	0
FASN_raddi	0.0639473	0.278139	0	0	0	0.0664314	0.0890903	0.21476	0.470303	0.180392	0.440313	0.456325	0	0.342644	0.515074	0	0.0645578	0.0638809	0.301138	0.485349	0.101865	0.482266	0.134878	0.0862646
HP_raddi	0	0.109845	0	0.0292383	0	0.0589145	0.299238	0.262569	0.516881	0.203898	0.410841	0.404466	0	0.156817	0.327912	0	0	0.139393	0.33376	0.475712	0.254891	0.530624	0.127693	0.0318276
IAH1_raddi	0.64088	0	0.674109	0	0.63268	0.619701	0	0.0200284	0	0.134152	0	0	0.03238	0.703994	0	0.172077	0.119832	0.59723	0.676036	0.0209984	0.39052	0.720212	0.0851934	0.691066
LTF_raddi	0.119455	0.021856	0	0.0609641	0	0.0723071	0.109811	0.183777	0.526532	0.245492	0.422959	0.469937	0	0.534737	0.444765	0	0.0159358	0.043266	0.32017	0.541955	0.151914	0.438008	0.163689	0
LYPLA1_raddi	0.674182	0	0.621933	0.810263	0.659341	0.89173	0.663654	0.30513	0.23874	0.824706	0.0470177	0.371856	0.570364	0.924904	0	0.708579	0.406297	0.61292	0.892174	0.1614	0.870892	0.315203	0.58275	0.45711
LYPLA2_raddi	0.0602533	0	0.211045	0	0.743515	0.731979	0.142535	0	0	0.160419	0	0.35639	0	0	0.0241507	0	0	0.36449	0.201681	0.125328	0.0376099	0.118585	0.725236	0.76647
LYPLAL1_raddi	0.199214	0.345895	0.70835	0.435598	0.889965	0	0.161651	0.789189	0.296094	0.272605	0.587882	0.298533	0.434794	0.606869	0.53835	0.488786	0.290263	0.799954	0.685765	0.400766	0.523675	0.819604	0.793179	0.788707
MST1_raddi	0.368891	0.175256	0.339247	0.34529	0	0.0975991	0.642124	0.143446	0.821292	0.775899	0.146559	0.451822	0.036515	0	0	0.215398	0.413399	0	0.350959	0.141594	0.381839	0	0.178356	0
NUP98_raddi	0.0143688	0	0.306556	0.32702	0.179482	0.443204	0	0	0.619657	0.150874	0.183267	0.303966	0.176055	0.112293	0.278212	0.271304	0.059195	0.135074	0	0.763919	0	0	0.515885	0
PAFAH1B2_raddi	0.150713	0.349835	0	0	0.190051	0.221398	0	0	0.0941788	0.4822	0.0693761	0.239226	0	0.764896	0	0.584848	0.163129	0.239532	0.412944	0.00969783	0.356637	0	0	0.147822
PLD3_raddi	0.135786	0.231789	0	0	0	0.28045	0.278995	0.501746	0.508231	0.403874	0.42811	0.492897	0	0.0263929	0.571569	0	0.195093	0.047068	0.458134	0.617354	0.244405	0.514408	0.289341	0
PRCP_raddi	0.519878	0.29194	0.399758	0	0.239079	0.494127	0.195169	0.814221	0.846365	0	0.678337	0.78236	0.457744	0.379562	0.856805	0.500974	0.1698	0	0.828943	0.903234	0.844418	0.693625	0.746245	0.422623
PREP_raddi	0	0.694514	0.0184965	0.140935	0.0894963	0.222806	0.298649	0.618726	0.79455	0.826001	0.786477	0.763542	0	0.414044	0.801282	0.865397	0	0.330558	0.66615	0.970458	0.759714	0	0.754917	0.752927
SCPEP1_raddi	0.368891	0.175256	0.339247	0.34529	0	0.0975991	0.642124	0.143446	0.821292	0.775899	0.146559	0.451822	0.036515	0	0	0.215398	0.413399	0	0.350959	0.141594	0.381839	0	0.178356	0
SIAE_raddi	0	0.106032	0.220975	0.304686	0.126965	0.154947	0.530311	0.648494	0.709765	0.740585	0.726577	0.601855	0	0.25666	0	0.0499192	0.476445	0.558821	0.605023	0.712933	0.449103	0.496002	0.483089	0.0563075
TPP1_raddi	0.066359	0.305878	0	0.465326	0	0	0	0	0.549609	0.363527	0.347947	0.273285	0	0.373307	0	0	0.0456327	0	0.615182	0.893224	0.0837426	0.333546	0.342782	0.00370229
Group (Protein abundance)	NL	NL	NL	NL	NL	NL	TL	TL	TL	TL	TL	TL	NS	NS	NS	NS	NS	NS	TS	TS	TS	TS	TS	TS
ABHD10	7.61358	7.42805	9.69733	7.79772	8.9316	8.54702	7.77664	7.27275	7.68531	7.60711	8.75719	7.32191	7.45515	7.34241	7.34844	7.66644	7.43241	7.29227	7.25436	7.68403	7.35147	6.94281	7.70536	9.89873
ABHD12	7.62911	6.96834	7.66347	6.83501	7.74733	6.46832	7.12082	6.03111	6.85272	6.91779	6.47772	7.45789	7.53857	5.45251	6.0566	6.99516	6.32642	5.40487	8.69279	7.45442	6.61119	7.1898	6.96798	7.11352
ABHD16A	8.54723	8.99472	6.78386	7.89132	6.03979	8.81917	8.90112	8.41462	6.53661	10.2607	7.88536	9.09748	8.61773	8.53814	8.2912	8.9356	7.83774	7.91785	6.78443	8.89086	7.91396	7.33414	8.10843	5.39523
C1S	8.88553	10.2028	8.92657	9.9324	8.50652	10.3641	7.69879	6.92242	9.50639	11.5674	7.68363	8.88767	9.31313	8.74927	10.6793	9.57243	9.60487	9.6185	9.84503	10.7712	8.73292	9.67185	9.12451	10.9415
CD163	10.1969	10.6299	10.9448	9.37201	9.81833	11.0199	11.298	11.9097	11.9674	11.0934	9.57669	11.5247	11.1744	11.5166	10.7275	10.2135	10.5351	12.6248	11.1554	12.2012	10.7172	11.2364	9.40938	10.2156
CD5L	4.63087	10.0459	9.08998	8.34848	6.99911	10.7373	5.96689	5.28914	9.20101	11.6406	6.39961	9.01534	7.24389	8.87623	7.09491	10.6855	7.25596	10.2105	6.52824	10.0153	6.77525	11.0385	6.5916	9.75567
CES1	11.7938	11.3646	12.9703	10.8315	10.9847	11.889	8.75518	10.7395	13.1682	11.7314	11.1277	11.5375	11.6532	8.41553	13.315	13.3167	13.0285	11.9981	11.2837	11.5576	14.2801	13.1948	11.6129	10.7544
CFB	12.875	13.7951	12.8283	13.272	11.5152	12.8689	12.3092	12.8007	12.8822	13.7159	11.7133	11.434	12.4125	12.3673	12.8339	13.0475	12.7947	13.2075	12.3638	13.2906	10.5952	12.8277	11.6601	12.4287
CLPP	8.4654	7.81634	10.0562	8.55548	8.24515	9.64608	7.74318	9.67376	8.07402	8.14252	8.30123	8.5075	8.20966	7.9204	7.97012	8.44602	8.38019	9.69936	8.29372	7.99068	9.05648	8.42437	9.43927	10.524
DPP4	6.84935	5.91112	8.17468	7.18242	11.6947	9.19311	11.2305	8.37935	10.1907	8.3562	12.023	9.16246	8.081	8.34286	9.93391	6.71384	6.89721	9.76316	9.74294	10.763	6.09493	8.33352	10.4349	10.6842
ELANE	10.984	10.111	10.4554	10.3102	8.43621	9.73764	6.61902	9.01911	10.0061	11.5618	8.40927	6.98281	10.1008	10.2444	10.9121	9.48152	9.61849	10.9416	9.95276	11.9167	9.45292	9.28691	6.48732	9.91251
F9	5.46291	5.84829	10.7792	7.96343	7.63603	9.56061	5.69802	7.32059	10.9001	7.80311	8.27642	7.10463	8.4554	6.13881	11.0143	10.48	10.2539	9.71253	8.15649	6.91663	5.27211	10.5302	6.39346	5.62764
FAAH2	7.40111	7.47961	10.5755	7.73259	9.40789	9.28271	7.24103	7.97373	7.50898	6.80629	8.38546	8.1272	8.54082	7.32822	7.48277	7.88613	9.10271	10.1636	10.5823	7.88155	7.00717	10.4078	10.4463	8.84236
FASN	11.5596	12.2817	11.8799	10.0135	11.692	11.7209	10.9115	11.6879	12.4583	11.3481	11.982	13.1684	10.9078	11.4033	12.3784	11.2948	11.5923	12.4038	12.2054	12.7583	12.2565	13.621	11.7342	11.7298
HP	15.5882	17.2736	15.3328	15.369	13.6748	15.5982	14.6408	15.5862	15.1328	15.9891	13.3294	13.9891	15.0023	14.0946	15.0639	15.5994	15.0173	16.1635	14.3305	15.3103	12.7317	15.869	13.4873	14.9009
IAH1	9.94835	8.15628	10.1114	8.217	9.60134	9.7316	8.28565	8.15645	8.29699	8.36409	8.26178	8.09385	8.4191	10.0615	8.12726	8.49209	8.34874	9.4895	9.74912	8.33909	9.99655	10.1275	8.50748	10.0298
LTF	13.9855	13.2031	12.7856	14.3014	11.7598	13.1726	12.1575	13.1336	13.2772	14.9708	11.6171	11.7564	13.219	13.7704	14.3441	12.4123	12.5023	13.1249	12.8513	14.8169	12.1934	12.14	12.9913	12.6075
LYPLA1	9.41511	7.84335	11.123	10.5845	10.8671	11.1911	10.3965	11.2044	10.8192	10.671	10.1234	10.2669	11.0031	11.9626	9.47639	10.8782	10.9266	11.1184	10.7936	10.9786	10.6596	10.9756	11.3443	11.4691
LYPLA2	9.06357	8.69338	9.01262	8.69644	10.6595	10.6064	8.95828	8.8348	8.97047	8.9023	8.76054	10.3984	9.10415	8.8157	8.94447	8.65836	8.75323	8.95111	10.1259	8.7944	8.67063	8.59759	10.766	10.9029
LYPLAL1	7.52673	7.51688	8.72253	7.52066	10.1651	7.31732	7.31746	9.2306	8.08898	7.42065	9.14633	7.87293	7.06256	8.56682	8.08201	7.65991	7.16495	8.71678	9.1751	7.51088	8.24775	8.55755	9.03236	10.4211
MST1	7.88675	8.31678	9.17033	12.2627	8.01561	9.15653	9.65645	8.27909	8.6008	9.74937	8.73394	8.59249	8.5053	8.26827	8.23476	7.54127	9.25507	7.46547	8.7144	8.9507	9.42789	8.09226	8.37954	7.37933
NUP98	6.26429	6.37544	6.64917	6.93648	8.25163	7.3353	6.16546	8.47506	7.87797	6.71592	7.94223	8.93143	6.58355	6.56149	6.8171	6.43746	6.25349	6.77812	6.58752	8.45809	6.68733	6.28143	7.19735	6.48335
PAFAH1B2	11.2126	11.7405	11.7245	8.93635	12.1305	11.3559	10.0479	10.605	11.3108	11.9156	11.8847	10.5983	10.8707	12.1062	11.9972	12.1754	11.4867	11.6399	11.7497	11.4771	12.0169	10.5715	11.3665	11.9027
PLD3	10.7471	11.0159	12.8446	9.64739	11.4542	11.403	11.4546	12.114	13.8982	11.9716	12.2947	13.2567	10.3684	11.0424	11.6627	11.1252	11.3256	12.1426	11.9539	13.2693	10.9032	13.6521	11.9615	10.4616
PRCP	8.12786	6.95314	7.53269	6.39644	8.28027	7.3796	8.74572	10.6992	10.5773	6.45508	8.27047	9.97695	9.27209	7.15633	10.435	9.65862	8.3879	7.09553	9.68099	10.0873	9.49758	9.48476	9.34002	7.40336
PREP	5.5071	7.73123	9.27486	6.41138	9.70086	7.51712	8.57834	9.75049	11.1645	8.83573	10.8652	10.1785	6.31287	7.70496	10.0124	9.17181	6.19221	8.11958	9.93864	10.5882	10.5237	7.82197	9.39882	8.84827
SCPEP1	8.76523	8.80666	12.5369	7.35514	10.7119	8.92324	9.32932	9.03275	11.2676	9.17163	10.3962	9.57844	9.5315	6.80099	8.58136	9.022	10.8158	11.3448	8.90975	10.0013	10.5456	10.7196	10.4492	10.7188
SIAE	5.68199	8.67054	9.91974	6.93703	9.20435	7.9713	7.15224	10.5708	10.0618	8.20018	10.7367	8.61465	7.77634	8.47145	7.75351	8.35201	9.19575	9.49314	9.66	9.80804	7.30848	9.83922	9.05477	7.34747
TPP1	10.2951	10.2144	12.6848	9.37777	11.0516	12.5593	9.8019	11.1761	13.3719	12.4268	11.4886	11.6297	10.7672	10.1549	11.3749	11.0856	12.7051	12.0484	11.4342	12.0012	10.6262	12.3696	11.5963	11.2019

## Sheet: Suppl Fig. 5c-d
PLS-DA analysis limited to 30 features per variate, Input :72 SHs,					Output: 64SH class-relevant
selectVar(comp = 1)	value.var		selectVar(comp = 2)	value.var		selectVar(comp = 3)	value.var
SIAE	0.479278		ABHD12	-0.38027		FAP	0.4728
HP	0.439635		FAAH2	-0.356289		MST1	0.392263
PLD3	0.352618		ABHD16A	0.308248		SCPEP1	0.392263
PREP	0.261771		IAH1	-0.287435		CPVL	0.330366
CD163	0.246849		LYPLA2	-0.251647		PAFAH1B1	0.268
DDX39A	0.222906		ACACA	0.240899		LYPLAL1	-0.219933
LTF	0.21016		ABHD10	-0.240119		RNASE3	-0.211118
DPP4	0.191425		F12	-0.234037		CES1	0.202146
CFB	0.190863		PSMA6	0.206531		C1S	-0.176516
FASN	0.185348		TPP1	-0.202889		FBP1	0.1346
ELANE	0.155252		CES1	-0.176846		CLPP	0.126611
C7	0.124823		F11	-0.170732		F2	-0.118882
F9	0.123409		CLPP	-0.166951		PRCP	-0.11198
PRCP	0.121465		CD5L	-0.153325		HABP2	0.111463
CLPP	-0.114962		PAFAH1B3	-0.149014		PAFAH1B2	-0.08313
PSMB9	0.100127		ELANE	-0.140474		CD109	0.0792103
MST1	0.0943279		PRCP	-0.108222		ELANE	-0.0762975
SCPEP1	0.0943279		CD109	0.107319		TPP2	-0.075388
CD5L	0.0572555		AZU1	-0.0980221		IAH1	-0.0723809
CFI	0.0436758		CMA1	-0.0935021		CMA1	-0.068719
CTSA	0.0395261		CD163	-0.090763		ABHD10	0.0646982
TPP1	0.0370975		NDRG2	0.089142		KLKB1	-0.0519485
PLG	0.0355349		C2	-0.0831033		DPP9	-0.0490736
LPA	0.0299258		H1.4	-0.0814537		EFEMP1	0.0378909
DPP9	0.0259772		F9	0.0536494		C1RL	-0.0353446
H1.4	-0.0150629		ST14	-0.0392299		C1R	-0.0299545
F2	0.00583522		PAFAH1B2	0.0375379		F13A1	-0.028163
CES1	0.00309433		ACOT1	0.0362639		PREP	-0.0251736
CTSH	0.00149613		PSMB9	0.0314204		NDRG2	0.0207809
C1RL	0.000773515		DMBT1	0.00562762		LIPA	-0.0128282
