# Supplementary material for: Depletion-dependent activity-based protein profiling using SWATH/DIA-MS detects serine hydrolase lipid remodeling in lung adenocarcinoma progression
Source: Nat Commun. 2025 May 27;16:4889. doi: 10.1038/s41467-025-59564-x (PMC12117057; doi:10.1038/s41467-025-59564-x)
Supplement: Supplementary file 14 — Source Data [file 41467_2025_59564_MOESM14_ESM.zip › source data/Source data Fig.4.xlsx]

## Sheet: Description
Figure 4 a-b-c-d-e. Supplementary Fig. 7a related to Figure 4.

## Sheet: Fig 4.a
Sample	Area TAMRA		Area Actin GAPDH		TAMRA normalized to (Actin+GAPDH)
N1	1.00494e+09	1	110464		9097.41
T1	2.0062e+09	2	103825		19322.8
N2	8.24637e+08	3	103825		7942.58
T2	2463451478	4	103828		23726.4
N3	6.95343e+08	5	91283.3		7617.42
T3	1.57228e+09	6	103825		15143.5
N4	5.46063e+08	7	103822		5259.59
T4	8.21061e+08	8	103826		7908.03
N7	1.05303e+09	9	103828		10142
T7	1.22782e+09	10	103833		11824.9
N8	8.34057e+08	11	103830		8032.91
T8	1.27043e+09	12	103823		12236.6
N10	7.36284e+08	13	103828		7091.38
T10	9.21712e+08	14	103825		8877.58
N5	4.40238e+08	15	103830		4239.97
T5	1.55431e+09	16	103831		14969.6
N6	3.91014e+08	17	103828		3766
T6	1.18903e+09	18	103830		11451.7
N15	5.98788e+08	19	103829		5767.05
T15	1.31745e+09	20	103825		12689.1
N16	4.45999e+08	21	103825		4295.68
T16	2.00858e+09	22	103824		19346
N11	8.67639e+08	23	103823		8356.88
T11	2.10408e+09	24	103832		20264.3
N12	581487438	25	103837		5600.01
T12	1.14688e+09	26	103828		11045.9
N13	8.28249e+08	27	103832		7976.83
T13	1.67311e+09	28	103817		16116

## Sheet: Fig.4.b
Label	Group	SIAE_SC	SCPEP1_SC	LTF_SC	ELANE_SC	CES1_SC	DPP4_SC	PRCP_SC	PREP_SC	FASN_SC	PLD3_SC		SC- spectral counts
N1	LongN	2.9892	0	0	1.9928	79.712	0	13.9496	15.9424	15.9424	0
N2	LongN	5	0	0	0	15	0	0	15	5	0
N4	LongN	1.54913	3.09826	1.54913	3.09826	63.5143	1.54913	13.9422	24.7861	20.1387	0
N5	LongN	4.65359	9.30718	0	1.3296	49.1951	10.6368	15.9552	29.9159	48.5303	0.664799
N6	LongN	4.09031	4.09031	1.63612	4.90837	84.2604	18.8154	15.5432	31.9044	74.4437	1.63612
N7	ShortN	5.64853	2.82426	1.88284	2.82426	84.7279	1.88284	22.5941	41.4225	39.5397	1.88284
N9	ShortN	4.729	2.3645	1.18225	3.54675	106.402	4.729	26.0095	35.4675	53.2012	0
N10	ShortN	5.37085	5.37085	1.07417	1.07417	110.639	0	4.29668	16.1125	0	0
N11	ShortN	5.61795	3.37077	1.12359	2.24718	108.988	1.12359	17.9774	29.2134	39.3257	1.12359
N12	ShortN	6.76596	11.2766	1.12766	3.38298	72.1702	3.38298	19.1702	33.8298	68.7872	2.25532
T1	LongT	5.32038	3.19223	0	1.06408	69.1649	7.44853	20.2174	44.6912	19.1534	0
T2	LongT	11.8862	12.7352	0	3.39605	91.6933	3.39605	24.6213	67.0719	52.6387	1.69802
T3	LongT	7.87159	12.1652	0	3.57799	129.523	9.30279	15.0276	37.2111	56.5323	1.4312
T4	LongT	5.70545	9.12872	0	3.42327	82.1585	10.2698	13.6931	27.3862	29.6683	0
T5	LongT	15.7944	18.0507	0	3.76057	94.7663	57.1606	19.555	60.1691	94.0142	0.752114
T6	LongT	4.76594	15.0922	0	2.38297	111.205	16.6808	24.624	55.6027	160.453	2.38297
T7	ShortT	12.3428	11.2207	0	1.12207	87.5216	1.12207	3.36622	31.418	11.2207	0
T8	ShortT	9.50763	8.55687	0	0.950763	122.648	2.85229	22.8183	49.4397	57.9966	0.950763
T9	ShortT	4.33594	3.25196	0	2.16797	275.332	3.25196	18.4278	52.0313	59.6192	0
T10	ShortT	5.51839	8.82942	1.10368	2.20735	153.411	0	14.3478	33.1103	72.8427	2.20735
T11	ShortT	6.4478	8.59707	0	2.14927	165.494	11.821	15.0449	39.7614	46.2092	0
T12	ShortT	2.46309	7.38926	0	2.46309	77.1767	27.915	22.1678	37.7673	72.2505	0.821028

## Sheet: Fig..4.c. EndoP
	Sample	Mean	SD
	N1	4.80454	1.0304
	T1	19.2631	2.34257
	N2	5.44121	1.76393
	T2	30.3135	4.56035
	N3	8.73812	1.41569
	T3	20.6641	2.74163
	N4	6.56353	0.677287
	T4	8.93329	1.02837
	N7	9.12488	2.39231
	T7	20.3302	1.86424
	N8	3.87893	1.21233
	T8	11.3539	2.03842
	N10	3.07749	0.730169
	T10	7.97662	1.52972
	N5	12.5804	0.468012
	T5	19.3447	2.88975
	N6	9.902	1.12426
	T6	21.1704	3.81889
	N15	2.11511	0.948411
	T15	13.0119	2.34643
	N16	5.89032	0.506642
	T16	8.31781	0.996956
	N11	6.24068	0.463295
	T11	15.8527	2.8945
	N12	5.87761	1.12532
	T12	13.494	1.32517
	N13	10.6213	0.611343
	T13	33.1502	3.16971

## Sheet: Fig.4.c. DPP4
Group	Sample	Mean	SD
long	N1	3.00574	1.17458		LN=8
long	N15	0.751775	1.03625		LT=8
long	N16	3.0776	0.70038		SN=6
long	N2	2.99382	2.12956		ST=6
long	N3	4.24377	1.6917
long	N4	2.65915	0.745616
long	N5	7.54416	0.582198
long	N6	4.36253	1.29782
long	T1	13.4085	3.04283
long	T15	7.56263	2.58976
long	T16	4.03841	1.06646
long	T2	19.7235	5.58178
long	T3	10.1041	3.52356
long	T4	5.89347	1.10381
long	T5	12.4103	3.09782
long	T6	11.7088	5.02324
short	N10	0.760881	1.28215
short	N11	3.07637	0.572155
short	N12	2.95359	1.62382
short	N13	6.55617	1.00193
short	N7	5.62636	2.67991
short	N8	1.54723	1.69672
short	T10	3.48643	1.66415
short	T11	8.98097	4.00561
short	T12	8.38576	1.52546
short	T13	22.6143	4.2024
short	T7	11.0462	3.09292
short	T8	6.5237	2.50419

## Sheet: Fig.4.c. EndoP+Sit (PREP)
Sample	Mean	SD
N1	1.79879	0.144181
T1	5.85468	0.700259
N2	2.44738	0.365626
T2	10.59	1.02143
N3	4.49436	0.276004
T3	10.5601	0.781934
N4	3.90438	0.068329
T4	3.03981	0.075444
N7	3.49852	0.2876
T7	9.28409	1.22868
N8	2.3317	0.484387
T8	4.83017	0.465779
N10	2.31661	0.551985
T10	4.49019	0.134432
N5	5.0362	0.114186
T5	6.93438	0.208069
N6	5.53947	0.173564
T6	9.4617	1.20435
N15	1.36334	0.087843
T15	5.44923	0.243324
N16	2.81273	0.193738
T16	4.2794	0.069507
N11	3.16431	0.10886
T11	6.87168	1.11112
N12	2.92402	0.498496
T12	5.10822	0.200288
N13	4.06516	0.39059
T13	10.5359	1.03268

## Sheet: Fig. 4.d. ELANE
	dd-ABPP			Protease assay
Sample	ELANE protein	ELANE_raddi		Sample	Mean	SD
N1	10.984	0.159903		N1	0.163228	0.034068
N2	10.111	0.46208		T1	0.470459	0.11893
N3	10.4554	0		N2	0.831502	0.359299
N4	10.3102	0		T2	3.37626	0.380526
N5	8.43621	0.260044		N3	0.263273	0.160832
N6	9.73764	0		T3	1.45396	0.089599
T1	6.61902	0.455246		N4	0.176125	0.086725
T2	9.01911	0		T4	0.478768	0.065244
T3	10.0061	0.278071		N7	0.241872	0.118585
T4	11.5618	0.332034		T7	2.14853	0.048872
T5	8.40927	0.75002		N8	0.293856	0.121497
T6	6.98281	0.407814		T8	0.599267	0.16878
N7	10.1008	0		N10	-0.13266	0.047181
N8	10.2444	0.557888		T10	0.468658	0.085474
N9	10.9121	0.496711		N5	0.511791	0.047551
N10	9.48152	0		T5	1.53796	0.184433
N11	9.61849	0.0318064		N6	1.05759	0.374689
N12	10.9416	0.0125753		T6	0.670073	0.03938
T7	9.95276	0.616397		N15	0.561066	0.068672
T8	11.9167	0.59567		T15	2.12785	0.493396
T9	9.45292	0.626725		N16	-0.0868	0.066221
T10	9.28691	0.780797		T16	0.557471	0.089473
T11	6.48732	0		N11	0.246029	0.08393
T12	9.91251	0.651519		T11	1.23895	0.298469
				N12	-0.06099	0.015201
				T12	0.649143	0.048056
				N13	0.374328	0.096418
				T13	0.423013	0.00366

## Sheet: Fig.4.e.
Label	Group	LYPLAL1_SC	LYPLA2_SC	IAH1_SC
N1	LongN	2.9892	8.9676	9.964		SC- spectral counts
N2	LongN	0	0	5
N4	LongN	12.393	15.4913	12.393
N5	LongN	11.9664	15.9552	13.296
N6	LongN	11.4529	11.4529	15.5432
N7	ShortN	18.8284	20.7113	20.7113
N9	ShortN	17.7337	18.916	18.916
N10	ShortN	19.3351	6.44502	20.4092
N11	ShortN	17.9774	16.8539	20.2246
N12	ShortN	19.1702	14.6596	19.1702
T1	LongT	13.833	15.9611	19.1534
T2	LongT	22.9233	22.9233	21.2253
T3	LongT	13.5964	10.734	17.1744
T4	LongT	11.4109	11.4109	13.6931
T5	LongT	18.0507	17.2986	15.0423
T6	LongT	15.0922	22.2411	16.6808
T7	ShortT	50.4932	30.2959	30.2959
T8	ShortT	22.8183	17.1137	25.6706
T9	ShortT	30.3516	14.0918	22.7637
T10	ShortT	22.0735	13.2441	19.8662
T11	ShortT	24.7166	22.5673	23.6419
T12	ShortT	23.8098	16.4206	16.4206

## Sheet: Suppl. Fig 7a
FASN TAMRA / Actin
Long N	LongT	ShortN	ShortT
0.0122253	0.0385225	0.045685	0.114829
0.0129502	0.103298	0.00361628	0.196085
0.0202138	0.100057	0.00709813	0.0775198
0.0124126	0.0599568	0.113567	0.309988
0.107107	0.475217	0.250225	0.080662
0.220923	0.897885	0.341628	0.494098
0.02962	0.0380724	0.12697	0.212197
0.000276637	0.167946
0.0519661	0.235119
