# Supplementary material for: Depletion-dependent activity-based protein profiling using SWATH/DIA-MS detects serine hydrolase lipid remodeling in lung adenocarcinoma progression
Source: Nat Commun. 2025 May 27;16:4889. doi: 10.1038/s41467-025-59564-x (PMC12117057; doi:10.1038/s41467-025-59564-x)
Supplement: Supplementary file 14 — Source Data [file 41467_2025_59564_MOESM14_ESM.zip › source data/Source data Fig.6.xlsx]

## Sheet: Fig. 6a
Samples
	Octanoic acid, C8:0	Decanoic acid, C10:0	Dodecanoic acid, C12:0	Eicosapentaenoic acid, C20:5	alpha-Linolenic Acid, C18:3	Tetradecanoic acid, C14:0	gamma-Linolenic Acid, C18:3	Docosahexaenoic acid, C22:6	Palmitoleic acid, C16:1	Arachidonic Acid, C20:4	Linoleic acid, C18:2	Hexadecanoic acid, C16:0	Vaccenic acid&Oleic acid, C18:1	Octadecanoic acid, C18:0
Long T	1916.18	2087.61	1076.94	4933.62	2120.99	3055.64	892.881	6334.89	10717.7	95719.2	45083.2	185555	113675	248699
Long T	2924.56	2343.6	1538.91	1437.55	773.078	2890.49	620.222	3043.98	4369.87	26612.2	13297.2	147353	32474.9	270300
Long T	822.182	695.364	6625.72	5985.29	4552.85	6070.65	1459.55	7417.33	11339.6	183400	89149.9	71622.2	112675	91960.3
Long T	5889.45	2385.15	1671.36	4961.18	1988.29	4588.07	3639.25	26675.7	12731.2	184604	78798	123162	150670	209559
Long T	5902.33	5020.14	1560.76	1196.25	1023.8	5067.93	493.275	2046.06	7.76723	28441.1	23484.3	494588	43437.9	869833
Short T	6657.18	7038.57	3699.5	10688.8	3531.69	7280.79	2368.27	17180.7	23020.1	150150	72579.2	180228	127815	337204
Short T	3673.75	3528.91	2700.36	9226.61	2770.26	5001.39	1689.98	12820.7	24007.5	118265	69798.8	190059	166293	316251
Short T	3160.24	1889.33	1323.43	17935.7	3541.67	2534.48	1771.06	35859.6	12761.3	410050	115140	122752	166454	123775
Short T	3825.82	2862.96	1252.92	10967	2573.49	6523.31	1693.06	23141.6	19753.9	227486	96177.5	114476	158148	151280
Short T	3031.33	1829.5	975.846	8521.18	10469.2	4502.76	2098.47	9491.4	11206.5	109930	173397	104948	191250	114663
	P value (two-sided T test)	Mean of LongT	Mean of ShortT	Difference	SE of difference	t ratio	df
Octanoic acid, C8:0	0.650815	3491	4070	-578.7	1231	0.4701	8
Decanoic acid, C10:0	0.458377	2506	3430	-923.5	1185	0.779	8
Dodecanoic acid, C12:0	0.675616	2495	1990	504.3	1162	0.4342	8
Tetradecanoic acid, C14:0	0.439714	4335	5169	-834	1026	0.8131	8
Hexadecanoic acid, C16:0	0.443754	204456	142493	61963	76915	0.8056	8
Palmitoleic acid, C16:1	0.020344	7833	18150	-10317	3576	2.885	8
Octadecanoic acid, C18:0	0.397756	338070	208635	129436	144891	0.8933	8
Vaccenic acid&Oleic acid, C18:1	0.020563	90587	161992	-71405	24808	2.878	8
Linoleic acid, C18:2	0.05014	49963	105418	-55456	24067	2.304	8
a-Linolenic Acid, C18:3	0.16571	2092	4577	-2485	1630	1.525	8
g-Linolenic Acid, C18:3	0.42177	1421	1924	-503.1	594.2	0.8467	8
Arachidonic Acid, C20:4	0.169416	103755	203176	-99421	65830	1.51	8
Eicosapentaenoic acid, C20:5	0.00406	3703	11468	-7765	1951	3.98	8
Docosahexaenoic acid, C22:6	0.140031	9104	19699	-10595	6468	1.638	8

## Sheet: Fig. 6b.
SCD1 (A.U.)
sample	short tumor		sample	long tumor
T7	1.54849		T5	0.656128
T8	0.555885		T15	0.426485
T10	2.20596		T16	0.769884
T11	1.11482		T1	0
T12	1.70567		T2	0.259241
T13	1.43559		T4	0.101095
T9	1.47002		T6	1.47002

## Sheet: Fig. 6c-d-e-f
	Normalized to protein content (Fig. 6c-d-e-f)
	Sample_ID	EICOSAPENTANOIC ACID	HEXADECANOIC ACID	OLEIC ACID	PALMITOLEIC ACID
		[µM]/µg Prot	[µM]/µg Prot	[µM]/µg Prot	[µM]/µg Prot
	TS_FFA_072024_LongT	0.00116649	0.326616	0.283223	0.00233297
	TS_FFA_072024_LongT	0.003516	0.2637	0.444774	0.00293
	TS_FFA_072024_LongT	0.0622968	1.4038	1.75633	0.320542
	TS_FFA_072024_LongT	0.0327823	1.82591	1.66848	0.270796
	TS_FFA_072024_LongT	0.00830297	1.5128	1.07399	0.227917
	TS_FFA_072024_ShortT	0.154453	2.64593	2.50107	0.319557
	TS_FFA_072024_ShortT	0.0638852	1.85759	2.14316	0.436822
	TS_FFA_072024_ShortT	0.084554	2.78213	2.64521	0.387575
	TS_FFA_072024_ShortT	0.0349469	1.80701	1.11659	0.00426181
	TS_FFA_072024_ShortT	0.0957505	2.5164	2.33669	0.474036
	* missing value is replaced by 50% value of LOD
		P value	Mean rank of LongT	Mean rank of ShortT	Mean rank diff.	Mann-Whitney U	q value
	EICOSAPENTANOIC ACID	0.015873	3.2	7.8	-4.6	1	0.032063
	HEXADECANOIC ACID	0.015873	3.2	7.8	-4.6	1	0.032063
	OLEIC ACID	0.031746	3.4	7.6	-4.2	2	0.042751
	PALMITOLEIC ACID	0.095238	3.8	7.2	-3.4	4	0.09619
