# Supplementary material for: Depletion-dependent activity-based protein profiling using SWATH/DIA-MS detects serine hydrolase lipid remodeling in lung adenocarcinoma progression
Source: Nat Commun. 2025 May 27;16:4889. doi: 10.1038/s41467-025-59564-x (PMC12117057; doi:10.1038/s41467-025-59564-x)
Supplement: Supplementary file 14 — Source Data [file 41467_2025_59564_MOESM14_ESM.zip › source data/Source data Fig.7.xlsx]

## Sheet: Description
Figure 7 a-b-c. Supplementary Fig. 9 related to Figure 4.
Sheet	Column	Description
Established List of the Chemicals and Chemical Compounds Identified by FDA as Harmful and Potentially Harmful Constituents in Tobacco Products and Tobacco Smoke https://www.fda.gov/tobacco-products/rules-regulations-and-guidance/harmful-and-potentially-harmful-constituents-tobacco-products-and-tobacco-smoke-established-list
	Constituent	Chemical Compounds in Tobacco Products and Tobacco Smoke
	Carcinogen (CA), Respiratory Toxicant (RT), Cardiovascular Toxicant (CT), Reproductive or Developmental Toxicant (RDT), Addictive (AD)	Type of harmful substance effect
Spearman correlation analysis between 9 reactive metal ions from FDA list of harmful substance in Tobacco Products.	N	Number
	Gene
	Metal
	Estim_cor	Spearman correlation
	p.value	p.value - of correlation
	|cor>0.6|	SH / metal corr. >0.6
	av_long	average active fraction in long survivals
	av_short	average active fraction in short survivals
	Fraction	Fraction overall
( Fig. 7c) FisherTestCo-MutationWithKRAS	Fisher's test p-value for the co-occurrence of non-synonimous mutations in KRAS oncogene and respective SH enzyme.
(Extended Fig. 8a) Frequency of non-synonimous mutations in the respective SH gene in LUAD	Nonsynonymous mutation alters the amino acid sequence of a protein. Fraction of LUAD patients with non-synonimus mutation in the SH protein sequence .
Frequency of KRAS mutations in the TCGA cancers
* Proteins form current study occasionally highlighted

## Sheet: FDA_Tobacco_compounds 
Constituent	Carcinogen (CA), Respiratory Toxicant (RT), Cardiovascular Toxicant (CT), Reproductive or Developmental Toxicant (RDT), Addictive (AD)
Acetaldehyde	CA, RT, AD
Acetamide	CA
Acetone	RT
Acrolein	RT, CT
Acrylamide	CA
Acrylonitrile	CA, RT
Aflatoxin B1	CA
4-Aminobiphenyl	CA
1-Aminonaphthalene	CA
2-Aminonaphthalene	CA
Ammonia	RT
Anabasine	AD
o-Anisidine	CA
Arsenic	CA, CT, RDT
A-α-C (2-Amino-9H-pyrido[2,3-b]indole)	CA
Benz[a]anthracene	CA, CT
Benz[j]aceanthrylene	CA
Benzene	CA, CT, RDT
Benzo[b]fluoranthene	CA, CT
Benzo[k]fluoranthene	CA, CT
Benzo[b]furan	CA
Benzo[a]pyrene	CA
Benzo[c]phenanthrene	CA
Beryllium	CA
1,3-Butadiene	CA, RT, RDT
Cadmium	CA, RT, RDT
Caffeic acid	CA
Carbon monoxide	RDT
Catechol	CA
Chlorinated dioxins/furans	CA, RDT
Chromium	CA, RT, RDT
Chrysene	CA, CT
Cobalt	CA, CT
Coumarin	Banned in food
Cresols (o-, m-, and p-cresol)	CA, RT
Crotonaldehyde	CA
Cyclopenta[c,d]pyrene	CA
Dibenz[a,h]anthracene	CA
Dibenzo[a,e]pyrene	CA
Dibenzo[a,h]pyrene	CA
Dibenzo[a,i]pyrene	CA
Dibenzo[a,l]pyrene	CA
2,6-Dimethylaniline	CA
Ethyl carbamate (urethane)	CA, RDT
Ethylbenzene	CA
Ethylene oxide	CA, RT, RDT
Formaldehyde	CA, RT
Furan	CA
Glu-P-1 (2-Amino-6-methyldipyrido[1,2-a:3',2'-d]imidazole)	CA
Glu-P-2 (2-Aminodipyrido[1,2-a:3',2'-d]imidazole)	CA
Hydrazine	CA, RT
Hydrogen cyanide	RT, CT
Indeno[1,2,3-cd]pyrene	CA
IQ (2-Amino-3-methylimidazo[4,5-f]quinoline)	CA
Isoprene	CA
Lead	CA, CT, RDT
MeA-α-C (2-Amino-3-methyl)-9H-pyrido[2,3-b]indole)	CA
Mercury	CA, RDT
Methyl ethyl ketone	RT
5-Methylchrysene	CA
4-(Methylnitrosamino)-1-(3-pyridyl)-1-butanone (NNK)	CA
Naphthalene	CA, RT
Nickel	CA, RT
Nicotine	RDT, AD
Nitrobenzene	CA, RT, RDT
Nitromethane	CA
2-Nitropropane	CA
N-Nitrosodiethanolamine (NDELA)	CA
N-Nitrosodiethylamine	CA
N-Nitrosodimethylamine (NDMA)	CA
N-Nitrosomethylethylamine	CA
N-Nitrosomorpholine (NMOR)	CA
N-Nitrosonornicotine (NNN)	CA
N-Nitrosopiperidine (NPIP)	CA
N-Nitrosopyrrolidine (NPYR)	CA
N-Nitrososarcosine (NSAR)	CA
Nornicotine	AD
Phenol	RT, CT
PhIP (2-Amino-1-methyl-6-phenylimidazo[4,5-b]pyridine)	CA
Polonium-210	CA
Propionaldehyde	RT, CT
Propylene oxide	CA, RT
Quinoline	CA
Selenium	RT
Styrene	CA
o-Toluidine	CA
Toluene	RT, RDT
Trp-P-1 (3-Amino-1,4-dimethyl-5H-pyrido[4,3-b]indole)	CA
Trp-P-2 (1-Methyl-3-amino-5H-pyrido[4,3-b]indole )	CA
Uranium-235	CA, RT
Uranium-238	CA, RT
Vinyl acetate	CA, RT
Vinyl chloride	CA

## Sheet: Fig. 7a
N	Gene	Metal	Estim_cor	p.value	|cor>0.6|	av_long	av_short	Fraction
1	CMA1	Cd	0.76277	0.00632791	CMA1_Cd	0.157488	0.385945	0.271716
2	PRCP	Cd	0.618182	0.0478169	PRCP_Cd	0.552742	0.739848	0.646295
3	F12	Cd	0.601368	0.0503382	F12_Cd	0.203609	0.462063	0.332836
4	PAFAH1B3	Cd	-0.522958	0.0988132	NA	0.258379	0.347523	0.302951
5	CD163	Cd	0.5	0.121429	NA	0.349238	0.324601	0.33692
6	C2	Cd	0.490909	0.129162	NA	0.352001	0.400616	0.376308
7	DDX39A	Cd	-0.477084	0.137852	NA	0.202579	0.178232	0.190406
8	PAFAH1B2	Cd	-0.46059	0.153961	NA	0.147497	0.154517	0.151007
9	KLKB1	Cd	0.432803	0.183649	NA	0.346114	0.451642	0.398878
10	PLD3	Cd	0.427273	0.192625	NA	0.435642	0.353941	0.394791
11	FAAH2	Cd	0.409989	0.210445	NA	0.101636	0.37591	0.238773
12	APEH	Cd	0.4	0.225014	NA	0.480082	0.528416	0.504249
13	F13A1	Cd	0.385337	0.241866	NA	0.25622	0.249888	0.253054
14	AZU1	Cd	0.373577	0.257755	NA	0.217659	0.366712	0.292186
15	ABHD16A	Cd	-0.343247	0.301394	NA	0.415692	0.181861	0.298777
16	LIPA	Cd	0.343247	0.301394	NA	0.197201	0.265647	0.231424
17	FASN	Cd	0.336364	0.313026	NA	0.308531	0.265293	0.286912
18	HP	Cd	0.336364	0.313026	NA	0.349649	0.292418	0.321033
19	PLG	Cd	0.328019	0.324727	NA	0.290695	0.301572	0.296134
20	TPP1	Cd	0.300684	0.368939	NA	0.255728	0.378697	0.317212
21	DPP7	Cd	0.3	0.371068	NA	0.420396	0.427292	0.423844
22	SIAE	Cd	-0.3	0.371068	NA	0.659598	0.467076	0.563337
23	NUP98	Cd	0.26697	0.42743	NA	0.209627	0.213301	0.211464
24	F9	Cd	0.264238	0.432354	NA	0.431642	0.297661	0.364651
25	FAP	Cd	-0.2479	0.462351	NA	0.313549	0.0798777	0.196713
26	TPP2	Cd	0.247717	0.462694	NA	0.435763	0.419349	0.427556
27	CFI	Cd	0.245455	0.468184	NA	0.311299	0.229027	0.270163
28	EFEMP1	Cd	-0.245455	0.468184	NA	0.345511	0.208951	0.277231
29	LTF	Cd	0.245455	0.468184	NA	0.326418	0.269289	0.297854
30	HABP2	Cd	0.241926	0.473553	NA	0.260905	0.230122	0.245513
31	DMBT1	Cd	0.236903	0.483065	NA	0.34867	0.290119	0.319394
32	RNASE3	Cd	-0.229367	0.497492	NA	0.195783	0.249993	0.222888
33	LYPLA1	Cd	-0.227273	0.503067	NA	0.408517	0.546588	0.477553
34	LYPLA2	Cd	-0.218664	0.518303	NA	0.109891	0.309388	0.209639
35	C7	Cd	0.209091	0.539114	NA	0.44714	0.417293	0.432217
36	IAH1	Cd	0.204707	0.545979	NA	0.0256967	0.430671	0.228184
37	F11	Cd	0.2	0.555445	NA	0	0.0834841	0.041742
38	CFB	Cd	0.2	0.557553	NA	0.291834	0.215026	0.25343
39	CPVL	Cd	0.2	0.557553	NA	0.560683	0.428595	0.494639
40	CTSH	Cd	0.195402	0.564757	NA	0.270345	0.243856	0.2571
41	LYPLAL1	Cd	0.190909	0.576258	NA	0.439613	0.629996	0.534804
42	ABHD10	Cd	-0.189526	0.576743	NA	0.105821	0.215269	0.160545
43	DPP9	Cd	0.183494	0.589151	NA	0.486696	0.502217	0.494456
44	MST1	Cd	-0.182233	0.591757	NA	0.496857	0.175458	0.336157
45	SCPEP1	Cd	-0.182233	0.591757	NA	0.496857	0.175458	0.336157
46	DPP4	Cd	0.181818	0.595219	NA	0.671682	0.393326	0.532504
47	ACOT1	Cd	-0.178445	0.599612	NA	0.192031	0.110235	0.151133
48	FBP1	Cd	0.176792	0.603052	NA	0.0672541	0.0494113	0.0583327
49	PSMB9	Cd	-0.172727	0.614426	NA	0.338877	0.187955	0.263416
50	LPA	Cd	0.165145	0.627495	NA	0.320337	0.204258	0.262298
51	CLPP	Cd	0.157938	0.642789	NA	0.00474253	0.0886854	0.046714
52	CD5L	Cd	-0.154898	0.64928	NA	0.321218	0.46048	0.390849
53	ABHD12	Cd	0.147409	0.66536	NA	0.0186731	0.242617	0.130645
54	F2	Cd	0.145786	0.668862	NA	0.244887	0.222613	0.23375
55	NDRG2	Cd	-0.143019	0.674846	NA	0.283663	0.101843	0.192753
56	ELANE	Cd	-0.136675	0.688631	NA	0.370531	0.545185	0.457858
57	CD109	Cd	0.12395	0.716531	NA	0.276958	0.074864	0.175911
58	PREP	Cd	-0.118182	0.734252	NA	0.681324	0.650694	0.666009
59	ACACA	Cd	-0.115624	0.734959	NA	0.262727	0.0046322	0.133679
60	PSMB6	Cd	0.113896	0.738802	NA	0.263221	0.198862	0.231041
61	C1RL	Cd	0.110096	0.747265	NA	0.312173	0.280139	0.296156
62	CDC42	Cd	0.109091	0.75488	NA	0.34219	0.284188	0.313189
63	CTSA	Cd	-0.0956722	0.779617	NA	0.279819	0.232701	0.25626
64	ST14	Cd	0.0930484	0.785538	NA	0.0996329	0.135601	0.117617
65	NCEH1	Cd	-0.091747	0.788478	NA	0.574386	0.438321	0.506354
66	PAFAH1B1	Cd	0.0911164	0.789904	NA	0.227217	0.135444	0.18133
67	BCHE	Cd	0.0909091	0.796592	NA	0.216853	0.159323	0.188088
68	BACH	Cd	0.0865606	0.800221	NA	0.311448	0.25775	0.284599
69	C1R	Cd	0.0733976	0.830185	NA	0.365448	0.389258	0.377353
70	C1S	Cd	-0.0550482	0.872288	NA	0.289642	0.353602	0.321622
71	PSMA6	Cd	0.0454546	0.902918	NA	0.254596	0.109608	0.182102
72	CES1	Cd	-0.0272727	0.945984	NA	0.605526	0.578513	0.592019
73	CPVL	Hg	-0.790909	0.00606083	CPVL_Hg	0.560683	0.428595	0.494639
74	NUP98	Hg	-0.753235	0.0074432	NUP98_Hg	0.209627	0.213301	0.211464
75	BACH	Hg	-0.542143	0.0849115	NA	0.311448	0.25775	0.284599
76	PAFAH1B3	Hg	0.541307	0.0854882	NA	0.258379	0.347523	0.302951
77	PREP	Hg	-0.545455	0.0874531	NA	0.681324	0.650694	0.666009
78	NCEH1	Hg	-0.504608	0.113429	NA	0.574386	0.438321	0.506354
79	F11	Hg	-0.5	0.117307	NA	0	0.0834841	0.041742
80	LIPA	Hg	-0.495801	0.120914	NA	0.197201	0.265647	0.231424
81	C1R	Hg	-0.495434	0.121232	NA	0.365448	0.389258	0.377353
82	ELANE	Hg	0.492029	0.124214	NA	0.370531	0.545185	0.457858
83	DPP7	Hg	-0.481818	0.137219	NA	0.420396	0.427292	0.423844
84	LYPLAL1	Hg	0.481818	0.137219	NA	0.439613	0.629996	0.534804
85	C1RL	Hg	0.477084	0.137852	NA	0.312173	0.280139	0.296156
86	DPP9	Hg	-0.477084	0.137852	NA	0.486696	0.502217	0.494456
87	C1S	Hg	-0.431211	0.185448	NA	0.289642	0.353602	0.321622
88	IAH1	Hg	0.409413	0.21115	NA	0.0256967	0.430671	0.228184
89	F2	Hg	-0.405468	0.216016	NA	0.244887	0.222613	0.23375
90	CD5L	Hg	-0.35991	0.276948	NA	0.321218	0.46048	0.390849
91	LTF	Hg	-0.354545	0.286103	NA	0.326418	0.269289	0.297854
92	F12	Hg	-0.341687	0.303741	NA	0.203609	0.462063	0.332836
93	MST1	Hg	-0.318907	0.339136	NA	0.496857	0.175458	0.336157
94	SCPEP1	Hg	-0.318907	0.339136	NA	0.496857	0.175458	0.336157
95	C2	Hg	-0.318182	0.341355	NA	0.352001	0.400616	0.376308
96	CFB	Hg	-0.318182	0.341355	NA	0.291834	0.215026	0.25343
97	PRCP	Hg	-0.318182	0.341355	NA	0.552742	0.739848	0.646295
98	TPP2	Hg	-0.31194	0.350377	NA	0.435763	0.419349	0.427556
99	ABHD16A	Hg	0.305108	0.361585	NA	0.415692	0.181861	0.298777
100	CTSH	Hg	-0.302407	0.366065	NA	0.270345	0.243856	0.2571
101	CDC42	Hg	-0.3	0.371068	NA	0.34219	0.284188	0.313189
102	F13A1	Hg	-0.29359	0.38089	NA	0.25622	0.249888	0.253054
103	PAFAH1B1	Hg	-0.282461	0.400026	NA	0.227217	0.135444	0.18133
104	PSMB6	Hg	-0.282461	0.400026	NA	0.263221	0.198862	0.231041
105	CFI	Hg	-0.263636	0.434523	NA	0.311299	0.229027	0.270163
106	CD163	Hg	-0.254545	0.451197	NA	0.349238	0.324601	0.33692
107	DMBT1	Hg	0.25057	0.457385	NA	0.34867	0.290119	0.319394
108	FBP1	Hg	-0.237273	0.48236	NA	0.0672541	0.0494113	0.0583327
109	C7	Hg	-0.236364	0.485476	NA	0.44714	0.417293	0.432217
110	DDX39A	Hg	-0.229367	0.497492	NA	0.202579	0.178232	0.190406
111	FASN	Hg	-0.218182	0.520949	NA	0.308531	0.265293	0.286912
112	LYPLA1	Hg	0.218182	0.520949	NA	0.408517	0.546588	0.477553
113	PLG	Hg	-0.214124	0.52724	NA	0.290695	0.301572	0.296134
114	CES1	Hg	-0.209091	0.539114	NA	0.605526	0.578513	0.592019
115	PLD3	Hg	-0.209091	0.539114	NA	0.435642	0.353941	0.394791
116	CTSA	Hg	-0.205012	0.545367	NA	0.279819	0.232701	0.25626
117	F9	Hg	-0.1959	0.563744	NA	0.431642	0.297661	0.364651
118	ABHD12	Hg	0.189526	0.576743	NA	0.0186731	0.242617	0.130645
119	ST14	Hg	0.181444	0.593389	NA	0.0996329	0.135601	0.117617
120	NDRG2	Hg	-0.181158	0.593982	NA	0.283663	0.101843	0.192753
121	DPP4	Hg	-0.181818	0.595219	NA	0.671682	0.393326	0.532504
122	CLPP	Hg	0.178997	0.598465	NA	0.00474253	0.0886854	0.046714
123	RNASE3	Hg	0.174319	0.608212	NA	0.195783	0.249993	0.222888
124	FAAH2	Hg	0.171623	0.613856	NA	0.101636	0.37591	0.238773
125	EFEMP1	Hg	-0.172727	0.614426	NA	0.345511	0.208951	0.277231
126	BCHE	Hg	0.163636	0.63387	NA	0.216853	0.159323	0.188088
127	TPP1	Hg	-0.159454	0.639562	NA	0.255728	0.378697	0.317212
128	PSMB9	Hg	-0.145455	0.673423	NA	0.338877	0.187955	0.263416
129	LPA	Hg	-0.13762	0.686571	NA	0.320337	0.204258	0.262298
130	LYPLA2	Hg	-0.13492	0.692458	NA	0.109891	0.309388	0.209639
131	PSMA6	Hg	-0.136364	0.693511	NA	0.254596	0.109608	0.182102
132	FAP	Hg	0.133485	0.695594	NA	0.313549	0.0798777	0.196713
133	CD109	Hg	-0.12395	0.716531	NA	0.276958	0.074864	0.175911
134	ACACA	Hg	-0.109843	0.74783	NA	0.262727	0.0046322	0.133679
135	HP	Hg	-0.1	0.775665	NA	0.349649	0.292418	0.321033
136	KLKB1	Hg	-0.0956722	0.779617	NA	0.346114	0.451642	0.398878
137	CMA1	Hg	-0.0953463	0.780352	NA	0.157488	0.385945	0.271716
138	AZU1	Hg	0.0911164	0.789904	NA	0.217659	0.366712	0.292186
139	HABP2	Hg	-0.0790912	0.817197	NA	0.260905	0.230122	0.245513
140	ABHD10	Hg	-0.0737046	0.829483	NA	0.105821	0.215269	0.160545
141	PAFAH1B2	Hg	0.0651339	0.849103	NA	0.147497	0.154517	0.151007
142	SIAE	Hg	-0.0545455	0.881472	NA	0.659598	0.467076	0.563337
143	APEH	Hg	0.0272727	0.945984	NA	0.480082	0.528416	0.504249
144	ACOT1	Hg	-0.00495682	0.98846	NA	0.192031	0.110235	0.151133
145	PSMB9	Pb	0.663636	0.0308509	PSMB9_Pb	0.338877	0.187955	0.263416
146	MST1	Pb	0.569478	0.0674434	NA	0.496857	0.175458	0.336157
147	SCPEP1	Pb	0.569478	0.0674434	NA	0.496857	0.175458	0.336157
148	LYPLAL1	Pb	-0.563636	0.0759391	NA	0.439613	0.629996	0.534804
149	CLPP	Pb	-0.54752	0.0812615	NA	0.00474253	0.0886854	0.046714
150	F12	Pb	-0.487473	0.128276	NA	0.203609	0.462063	0.332836
151	ELANE	Pb	-0.478361	0.136651	NA	0.370531	0.545185	0.457858
152	DPP4	Pb	0.445455	0.172787	NA	0.671682	0.393326	0.532504
153	SIAE	Pb	0.436364	0.182532	NA	0.659598	0.467076	0.563337
154	ABHD10	Pb	-0.421169	0.19704	NA	0.105821	0.215269	0.160545
155	ABHD16A	Pb	0.39092	0.234526	NA	0.415692	0.181861	0.298777
156	LYPLA2	Pb	-0.390803	0.234678	NA	0.109891	0.309388	0.209639
157	DMBT1	Pb	0.382689	0.245393	NA	0.34867	0.290119	0.319394
158	ACOT1	Pb	-0.381675	0.246752	NA	0.192031	0.110235	0.151133
159	IAH1	Pb	-0.376846	0.25328	NA	0.0256967	0.430671	0.228184
160	KLKB1	Pb	-0.373577	0.257755	NA	0.346114	0.451642	0.398878
161	C1RL	Pb	0.357813	0.279961	NA	0.312173	0.280139	0.296156
162	C7	Pb	0.354545	0.286103	NA	0.44714	0.417293	0.432217
163	NDRG2	Pb	-0.333712	0.315894	NA	0.283663	0.101843	0.192753
164	PSMA6	Pb	0.327273	0.327016	NA	0.254596	0.109608	0.182102
165	LIPA	Pb	-0.314643	0.345994	NA	0.197201	0.265647	0.231424
166	LPA	Pb	0.284416	0.396631	NA	0.320337	0.204258	0.262298
167	CTSA	Pb	0.277905	0.407993	NA	0.279819	0.232701	0.25626
168	DDX39A	Pb	0.247717	0.462694	NA	0.202579	0.178232	0.190406
169	PAFAH1B3	Pb	-0.238542	0.479951	NA	0.258379	0.347523	0.302951
170	CPVL	Pb	0.236364	0.485476	NA	0.560683	0.428595	0.494639
171	PAFAH1B1	Pb	0.223235	0.50937	NA	0.227217	0.135444	0.18133
172	F13A1	Pb	0.220193	0.515307	NA	0.25622	0.249888	0.253054
173	FAAH2	Pb	-0.209762	0.535886	NA	0.101636	0.37591	0.238773
174	NUP98	Pb	-0.200227	0.554987	NA	0.209627	0.213301	0.211464
175	LYPLA1	Pb	0.190909	0.576258	NA	0.408517	0.546588	0.477553
176	PLD3	Pb	0.190909	0.576258	NA	0.435642	0.353941	0.394791
177	F9	Pb	0.182233	0.591757	NA	0.431642	0.297661	0.364651
178	PLG	Pb	-0.177677	0.60121	NA	0.290695	0.301572	0.296134
179	EFEMP1	Pb	0.172727	0.614426	NA	0.345511	0.208951	0.277231
180	RNASE3	Pb	0.146795	0.666685	NA	0.195783	0.249993	0.222888
181	CFI	Pb	0.145455	0.673423	NA	0.311299	0.229027	0.270163
182	TPP1	Pb	-0.14123	0.678724	NA	0.255728	0.378697	0.317212
183	TPP2	Pb	0.128446	0.706637	NA	0.435763	0.419349	0.427556
184	APEH	Pb	-0.127273	0.713791	NA	0.480082	0.528416	0.504249
185	CDC42	Pb	0.109091	0.75488	NA	0.34219	0.284188	0.313189
186	F2	Pb	-0.104784	0.759141	NA	0.244887	0.222613	0.23375
187	F11	Pb	-0.1	0.769875	NA	0	0.0834841	0.041742
188	ACACA	Pb	-0.0982807	0.773742	NA	0.262727	0.0046322	0.133679
189	PREP	Pb	-0.1	0.775665	NA	0.681324	0.650694	0.666009
190	C2	Pb	0.0818182	0.81765	NA	0.352001	0.400616	0.376308
191	FAP	Pb	0.076277	0.823611	NA	0.313549	0.0798777	0.196713
192	ST14	Pb	-0.0744387	0.827807	NA	0.0996329	0.135601	0.117617
193	CD5L	Pb	-0.0728931	0.831337	NA	0.321218	0.46048	0.390849
194	BCHE	Pb	0.0727273	0.838825	NA	0.216853	0.159323	0.188088
195	PRCP	Pb	0.0727273	0.838825	NA	0.552742	0.739848	0.646295
196	HP	Pb	0.0636364	0.860104	NA	0.349649	0.292418	0.321033
197	BACH	Pb	0.0592257	0.862673	NA	0.311448	0.25775	0.284599
198	ABHD12	Pb	-0.0421169	0.902146	NA	0.0186731	0.242617	0.130645
199	CES1	Pb	0.0454545	0.902918	NA	0.605526	0.578513	0.592019
200	CFB	Pb	0.0454545	0.902918	NA	0.291834	0.215026	0.25343
201	CD163	Pb	0.0363636	0.924426	NA	0.349238	0.324601	0.33692
202	LTF	Pb	0.0363636	0.924426	NA	0.326418	0.269289	0.297854
203	PSMB6	Pb	0.0318907	0.92584	NA	0.263221	0.198862	0.231041
204	CD109	Pb	0.0286039	0.933468	NA	0.276958	0.074864	0.175911
205	CTSH	Pb	0.0279145	0.935068	NA	0.270345	0.243856	0.2571
206	C1R	Pb	-0.0275241	0.935975	NA	0.365448	0.389258	0.377353
207	C1S	Pb	-0.0275241	0.935975	NA	0.289642	0.353602	0.321622
208	FBP1	Pb	0.0186097	0.95669	NA	0.0672541	0.0494113	0.0583327
209	HABP2	Pb	0.0186097	0.95669	NA	0.260905	0.230122	0.245513
210	NCEH1	Pb	0.0183494	0.957296	NA	0.574386	0.438321	0.506354
211	PAFAH1B2	Pb	0.0139573	0.967512	NA	0.147497	0.154517	0.151007
212	DPP7	Pb	0.0181818	0.967576	NA	0.420396	0.427292	0.423844
213	CMA1	Pb	0.00953463	0.977804	NA	0.157488	0.385945	0.271716
214	DPP9	Pb	-0.0091747	0.978641	NA	0.486696	0.502217	0.494456
215	AZU1	Pb	0.00911164	0.978788	NA	0.217659	0.366712	0.292186
216	FASN	Pb	0	1	NA	0.308531	0.265293	0.286912
217	ELANE	Al	0.646927	0.031446	ELANE_Al	0.370531	0.545185	0.457858
218	CPVL	Al	-0.581818	0.0655332	NA	0.560683	0.428595	0.494639
219	PAFAH1B3	Al	0.504608	0.113429	NA	0.258379	0.347523	0.302951
220	PAFAH1B2	Al	0.479199	0.135867	NA	0.147497	0.154517	0.151007
221	NUP98	Al	-0.476731	0.138185	NA	0.209627	0.213301	0.211464
222	IAH1	Al	0.451285	0.163544	NA	0.0256967	0.430671	0.228184
223	C1RL	Al	0.431211	0.185448	NA	0.312173	0.280139	0.296156
224	DPP9	Al	-0.412861	0.206951	NA	0.486696	0.502217	0.494456
225	F11	Al	-0.4	0.222868	NA	0	0.0834841	0.041742
226	DDX39A	Al	-0.376163	0.254212	NA	0.202579	0.178232	0.190406
227	ST14	Al	0.372194	0.259662	NA	0.0996329	0.135601	0.117617
228	CD109	Al	-0.37185	0.260137	NA	0.276958	0.074864	0.175911
229	RNASE3	Al	0.366988	0.266911	NA	0.195783	0.249993	0.222888
230	EFEMP1	Al	0.363636	0.273173	NA	0.345511	0.208951	0.277231
231	BCHE	Al	0.336364	0.313026	NA	0.216853	0.159323	0.188088
232	C7	Al	-0.327273	0.327016	NA	0.44714	0.417293	0.432217
233	CDC42	Al	0.318182	0.341355	NA	0.34219	0.284188	0.313189
234	PRCP	Al	-0.309091	0.35604	NA	0.552742	0.739848	0.646295
235	AZU1	Al	0.30524	0.361366	NA	0.217659	0.366712	0.292186
236	CLPP	Al	0.294819	0.378807	NA	0.00474253	0.0886854	0.046714
237	HP	Al	0.272727	0.418167	NA	0.349649	0.292418	0.321033
238	FAP	Al	0.26697	0.42743	NA	0.313549	0.0798777	0.196713
239	BACH	Al	-0.264238	0.432354	NA	0.311448	0.25775	0.284599
240	HABP2	Al	0.255883	0.447576	NA	0.260905	0.230122	0.245513
241	PSMB9	Al	0.245455	0.468183	NA	0.338877	0.187955	0.263416
242	NCEH1	Al	-0.229367	0.497492	NA	0.574386	0.438321	0.506354
243	CMA1	Al	-0.219296	0.517062	NA	0.157488	0.385945	0.271716
244	LYPLA1	Al	0.218182	0.520949	NA	0.408517	0.546588	0.477553
245	LIPA	Al	-0.209762	0.535886	NA	0.197201	0.265647	0.231424
246	PREP	Al	-0.2	0.557553	NA	0.681324	0.650694	0.666009
247	CFI	Al	0.190909	0.576258	NA	0.311299	0.229027	0.270163
248	PSMA6	Al	-0.190909	0.576258	NA	0.254596	0.109608	0.182102
249	CD5L	Al	0.186789	0.582361	NA	0.321218	0.46048	0.390849
250	TPP1	Al	0.186789	0.582361	NA	0.255728	0.378697	0.317212
251	F13A1	Al	0.165145	0.627495	NA	0.25622	0.249888	0.253054
252	LYPLA2	Al	-0.158182	0.642269	NA	0.109891	0.309388	0.209639
253	ABHD10	Al	-0.157938	0.642789	NA	0.105821	0.215269	0.160545
254	FASN	Al	0.136364	0.693511	NA	0.308531	0.265293	0.286912
255	C1R	Al	0.128446	0.706637	NA	0.365448	0.389258	0.377353
256	C1S	Al	0.128446	0.706637	NA	0.289642	0.353602	0.321622
257	PLG	Al	0.123007	0.718612	NA	0.290695	0.301572	0.296134
258	DMBT1	Al	0.118451	0.728688	NA	0.34867	0.290119	0.319394
259	DPP7	Al	-0.118182	0.734252	NA	0.420396	0.427292	0.423844
260	SIAE	Al	0.118182	0.734252	NA	0.659598	0.467076	0.563337
261	ABHD16A	Al	0.114416	0.737645	NA	0.415692	0.181861	0.298777
262	NDRG2	Al	0.114416	0.737645	NA	0.283663	0.101843	0.192753
263	ACOT1	Al	0.104093	0.760688	NA	0.192031	0.110235	0.151133
264	ACACA	Al	0.0982807	0.773742	NA	0.262727	0.0046322	0.133679
265	F9	Al	-0.0956722	0.779617	NA	0.431642	0.297661	0.364651
266	LPA	Al	0.091747	0.788478	NA	0.320337	0.204258	0.262298
267	CES1	Al	-0.0909091	0.796592	NA	0.605526	0.578513	0.592019
268	CFB	Al	0.0909091	0.796592	NA	0.291834	0.215026	0.25343
269	LTF	Al	0.0909091	0.796592	NA	0.326418	0.269289	0.297854
270	LYPLAL1	Al	-0.0818182	0.81765	NA	0.439613	0.629996	0.534804
271	F12	Al	-0.077449	0.820939	NA	0.203609	0.462063	0.332836
272	F2	Al	0.077449	0.820939	NA	0.244887	0.222613	0.23375
273	PSMB6	Al	0.077449	0.820939	NA	0.263221	0.198862	0.231041
274	FAAH2	Al	0.076277	0.823611	NA	0.101636	0.37591	0.238773
275	KLKB1	Al	-0.0728931	0.831337	NA	0.346114	0.451642	0.398878
276	PAFAH1B1	Al	-0.0637815	0.852206	NA	0.227217	0.135444	0.18133
277	DPP4	Al	-0.0636364	0.860104	NA	0.671682	0.393326	0.532504
278	C2	Al	-0.0545455	0.881472	NA	0.352001	0.400616	0.376308
279	TPP2	Al	-0.0458735	0.893459	NA	0.435763	0.419349	0.427556
280	CTSH	Al	0.0418718	0.902713	NA	0.270345	0.243856	0.2571
281	APEH	Al	-0.0454546	0.902918	NA	0.480082	0.528416	0.504249
282	CTSA	Al	0.0364466	0.915276	NA	0.279819	0.232701	0.25626
283	CD163	Al	0.0363636	0.924426	NA	0.349238	0.324601	0.33692
284	ABHD12	Al	-0.0315877	0.926543	NA	0.0186731	0.242617	0.130645
285	MST1	Al	-0.0273349	0.936414	NA	0.496857	0.175458	0.336157
286	SCPEP1	Al	-0.0273349	0.936414	NA	0.496857	0.175458	0.336157
287	PLD3	Al	0.0272727	0.945984	NA	0.435642	0.353941	0.394791
288	FBP1	Al	-0.0139573	0.967512	NA	0.0672541	0.0494113	0.0583327
289	ELANE	Cr	0.733487	0.0102013	ELANE_Cr	0.370531	0.545185	0.457858
290	PAFAH1B3	Cr	0.633054	0.0365548	PAFAH1B3_Cr	0.258379	0.347523	0.302951
291	C7	Cr	-0.518182	0.106918	NA	0.44714	0.417293	0.432217
292	NUP98	Cr	-0.505335	0.112825	NA	0.209627	0.213301	0.211464
293	ABHD10	Cr	0.473815	0.140956	NA	0.105821	0.215269	0.160545
294	CPVL	Cr	-0.454545	0.163386	NA	0.560683	0.428595	0.494639
295	BACH	Cr	-0.432803	0.183649	NA	0.311448	0.25775	0.284599
296	ABHD12	Cr	0.431699	0.184896	NA	0.0186731	0.242617	0.130645
297	RNASE3	Cr	0.422036	0.196022	NA	0.195783	0.249993	0.222888
298	ST14	Cr	0.400108	0.222732	NA	0.0996329	0.135601	0.117617
299	FAP	Cr	0.362316	0.273513	NA	0.313549	0.0798777	0.196713
300	DPP7	Cr	-0.354545	0.286103	NA	0.420396	0.427292	0.423844
301	PREP	Cr	-0.354545	0.286103	NA	0.681324	0.650694	0.666009
302	APEH	Cr	0.336364	0.313026	NA	0.480082	0.528416	0.504249
303	CDC42	Cr	-0.336364	0.313026	NA	0.34219	0.284188	0.313189
304	CTSA	Cr	-0.323463	0.33189	NA	0.279819	0.232701	0.25626
305	HABP2	Cr	-0.311712	0.350747	NA	0.260905	0.230122	0.245513
306	MST1	Cr	-0.268793	0.424158	NA	0.496857	0.175458	0.336157
307	SCPEP1	Cr	-0.268793	0.424158	NA	0.496857	0.175458	0.336157
308	DMBT1	Cr	0.236903	0.483065	NA	0.34867	0.290119	0.319394
309	C1R	Cr	-0.229367	0.497492	NA	0.365448	0.389258	0.377353
310	CFI	Cr	0.227273	0.503067	NA	0.311299	0.229027	0.270163
311	C1RL	Cr	-0.220193	0.515307	NA	0.312173	0.280139	0.296156
312	F12	Cr	-0.218679	0.518272	NA	0.203609	0.462063	0.332836
313	C1S	Cr	-0.211018	0.53339	NA	0.289642	0.353602	0.321622
314	CD109	Cr	-0.209762	0.535886	NA	0.276958	0.074864	0.175911
315	EFEMP1	Cr	-0.209091	0.539114	NA	0.345511	0.208951	0.277231
316	CD163	Cr	0.2	0.557553	NA	0.349238	0.324601	0.33692
317	ABHD16A	Cr	-0.181158	0.593982	NA	0.415692	0.181861	0.298777
318	ACOT1	Cr	-0.178445	0.599612	NA	0.192031	0.110235	0.151133
319	FBP1	Cr	-0.17214	0.612773	NA	0.0672541	0.0494113	0.0583327
320	HP	Cr	0.172727	0.614426	NA	0.349649	0.292418	0.321033
321	IAH1	Cr	0.167487	0.622551	NA	0.0256967	0.430671	0.228184
322	AZU1	Cr	0.159454	0.639562	NA	0.217659	0.366712	0.292186
323	SIAE	Cr	-0.154545	0.653539	NA	0.659598	0.467076	0.563337
324	PLD3	Cr	-0.145455	0.673423	NA	0.435642	0.353941	0.394791
325	F9	Cr	0.14123	0.678724	NA	0.431642	0.297661	0.364651
326	TPP2	Cr	-0.13762	0.686571	NA	0.435763	0.419349	0.427556
327	LYPLAL1	Cr	0.136364	0.693511	NA	0.439613	0.629996	0.534804
328	PAFAH1B2	Cr	0.130268	0.702638	NA	0.147497	0.154517	0.151007
329	LTF	Cr	-0.127273	0.713791	NA	0.326418	0.269289	0.297854
330	CES1	Cr	-0.118182	0.734252	NA	0.605526	0.578513	0.592019
331	CFB	Cr	0.118182	0.734252	NA	0.291834	0.215026	0.25343
332	FAAH2	Cr	-0.114416	0.737645	NA	0.101636	0.37591	0.238773
333	DPP9	Cr	-0.110096	0.747265	NA	0.486696	0.502217	0.494456
334	DPP4	Cr	-0.109091	0.75488	NA	0.671682	0.393326	0.532504
335	CLPP	Cr	-0.105292	0.758002	NA	0.00474253	0.0886854	0.046714
336	CD5L	Cr	-0.104784	0.759141	NA	0.321218	0.46048	0.390849
337	F2	Cr	-0.100228	0.769362	NA	0.244887	0.222613	0.23375
338	F11	Cr	-0.1	0.769875	NA	0	0.0834841	0.041742
339	PLG	Cr	0.0911164	0.789904	NA	0.290695	0.301572	0.296134
340	LYPLA2	Cr	-0.0837436	0.806614	NA	0.109891	0.309388	0.209639
341	BCHE	Cr	-0.0818182	0.81765	NA	0.216853	0.159323	0.188088
342	F13A1	Cr	-0.0733976	0.830185	NA	0.25622	0.249888	0.253054
343	PSMB9	Cr	-0.0727273	0.838825	NA	0.338877	0.187955	0.263416
344	ACACA	Cr	0.0693746	0.839385	NA	0.262727	0.0046322	0.133679
345	C2	Cr	0.0636364	0.860104	NA	0.352001	0.400616	0.376308
346	FASN	Cr	-0.0636364	0.860104	NA	0.308531	0.265293	0.286912
347	PSMB6	Cr	-0.0546698	0.87316	NA	0.263221	0.198862	0.231041
348	PAFAH1B1	Cr	-0.050114	0.883665	NA	0.227217	0.135444	0.18133
349	LIPA	Cr	-0.0476731	0.889301	NA	0.197201	0.265647	0.231424
350	KLKB1	Cr	-0.0455582	0.894187	NA	0.346114	0.451642	0.398878
351	PSMA6	Cr	0.0454545	0.902918	NA	0.254596	0.109608	0.182102
352	PRCP	Cr	-0.0363636	0.924426	NA	0.552742	0.739848	0.646295
353	TPP1	Cr	0.0273349	0.936414	NA	0.255728	0.378697	0.317212
354	CMA1	Cr	-0.0190693	0.955622	NA	0.157488	0.385945	0.271716
355	DDX39A	Cr	-0.0183494	0.957296	NA	0.202579	0.178232	0.190406
356	NDRG2	Cr	-0.00953463	0.977804	NA	0.283663	0.101843	0.192753
357	LPA	Cr	0.0091747	0.978641	NA	0.320337	0.204258	0.262298
358	NCEH1	Cr	-0.0091747	0.978641	NA	0.574386	0.438321	0.506354
359	CTSH	Cr	0.00465242	0.989168	NA	0.270345	0.243856	0.2571
360	LYPLA1	Cr	0.00909091	0.98919	NA	0.408517	0.546588	0.477553
361	DMBT1	Co	0.724375	0.0116966	DMBT1_Co	0.34867	0.290119	0.319394
362	CMA1	Co	0.533939	0.0906863	NA	0.157488	0.385945	0.271716
363	CD5L	Co	-0.523919	0.0980833	NA	0.321218	0.46048	0.390849
364	PREP	Co	-0.490909	0.129162	NA	0.681324	0.650694	0.666009
365	C1S	Co	-0.477084	0.137852	NA	0.289642	0.353602	0.321622
366	LYPLA2	Co	-0.455937	0.158708	NA	0.109891	0.309388	0.209639
367	APEH	Co	0.454545	0.163386	NA	0.480082	0.528416	0.504249
368	PRCP	Co	0.427273	0.192625	NA	0.552742	0.739848	0.646295
369	BACH	Co	-0.410024	0.210403	NA	0.311448	0.25775	0.284599
370	LYPLAL1	Co	0.409091	0.213864	NA	0.439613	0.629996	0.534804
371	DDX39A	Co	-0.403687	0.218234	NA	0.202579	0.178232	0.190406
372	C1R	Co	-0.394512	0.229873	NA	0.365448	0.389258	0.377353
373	C1RL	Co	0.385337	0.241866	NA	0.312173	0.280139	0.296156
374	PSMA6	Co	0.354545	0.286103	NA	0.254596	0.109608	0.182102
375	ACOT1	Co	-0.351934	0.288506	NA	0.192031	0.110235	0.151133
376	ABHD10	Co	-0.326406	0.327253	NA	0.105821	0.215269	0.160545
377	NUP98	Co	-0.324177	0.330762	NA	0.209627	0.213301	0.211464
378	AZU1	Co	0.30524	0.361366	NA	0.217659	0.366712	0.292186
379	PAFAH1B2	Co	-0.302407	0.366065	NA	0.147497	0.154517	0.151007
380	F11	Co	-0.3	0.370083	NA	0	0.0834841	0.041742
381	DPP4	Co	0.3	0.371068	NA	0.671682	0.393326	0.532504
382	F9	Co	0.296128	0.376592	NA	0.431642	0.297661	0.364651
383	FAAH2	Co	0.295573	0.377529	NA	0.101636	0.37591	0.238773
384	CD163	Co	0.290909	0.386435	NA	0.349238	0.324601	0.33692
385	CD109	Co	0.286039	0.393823	NA	0.276958	0.074864	0.175911
386	HP	Co	0.263636	0.434523	NA	0.349649	0.292418	0.321033
387	PLD3	Co	0.263636	0.434523	NA	0.435642	0.353941	0.394791
388	NCEH1	Co	-0.256892	0.445726	NA	0.574386	0.438321	0.506354
389	CPVL	Co	-0.245455	0.468184	NA	0.560683	0.428595	0.494639
390	ABHD12	Co	0.242172	0.473089	NA	0.0186731	0.242617	0.130645
391	EFEMP1	Co	-0.227273	0.503067	NA	0.345511	0.208951	0.277231
392	CTSA	Co	-0.218679	0.518272	NA	0.279819	0.232701	0.25626
393	NDRG2	Co	-0.200227	0.554987	NA	0.283663	0.101843	0.192753
394	ST14	Co	0.200054	0.555336	NA	0.0996329	0.135601	0.117617
395	CDC42	Co	-0.2	0.557553	NA	0.34219	0.284188	0.313189
396	F13A1	Co	0.192669	0.57032	NA	0.25622	0.249888	0.253054
397	CLPP	Co	-0.189526	0.576743	NA	0.00474253	0.0886854	0.046714
398	C2	Co	0.181818	0.595219	NA	0.352001	0.400616	0.376308
399	PLG	Co	0.159454	0.639562	NA	0.290695	0.301572	0.296134
400	RNASE3	Co	-0.15597	0.646989	NA	0.195783	0.249993	0.222888
401	DPP7	Co	-0.145455	0.673423	NA	0.420396	0.427292	0.423844
402	FAP	Co	0.143019	0.674846	NA	0.313549	0.0798777	0.196713
403	LPA	Co	0.13762	0.686571	NA	0.320337	0.204258	0.262298
404	FASN	Co	0.136364	0.693511	NA	0.308531	0.265293	0.286912
405	PAFAH1B3	Co	-0.128446	0.706637	NA	0.258379	0.347523	0.302951
406	C7	Co	0.118182	0.734252	NA	0.44714	0.417293	0.432217
407	FBP1	Co	0.107006	0.754168	NA	0.0672541	0.0494113	0.0583327
408	LYPLA1	Co	-0.109091	0.75488	NA	0.408517	0.546588	0.477553
409	MST1	Co	-0.100228	0.769362	NA	0.496857	0.175458	0.336157
410	SCPEP1	Co	-0.100228	0.769362	NA	0.496857	0.175458	0.336157
411	CFI	Co	0.1	0.775665	NA	0.311299	0.229027	0.270163
412	F2	Co	-0.0956722	0.779617	NA	0.244887	0.222613	0.23375
413	KLKB1	Co	0.0911164	0.789904	NA	0.346114	0.451642	0.398878
414	PAFAH1B1	Co	0.0911164	0.789904	NA	0.227217	0.135444	0.18133
415	SIAE	Co	-0.0909091	0.796592	NA	0.659598	0.467076	0.563337
416	TPP2	Co	0.0825723	0.809276	NA	0.435763	0.419349	0.427556
417	HABP2	Co	-0.0790912	0.817197	NA	0.260905	0.230122	0.245513
418	CFB	Co	0.0727273	0.838825	NA	0.291834	0.215026	0.25343
419	IAH1	Co	0.0604815	0.859786	NA	0.0256967	0.430671	0.228184
420	BCHE	Co	-0.0636364	0.860104	NA	0.216853	0.159323	0.188088
421	PSMB9	Co	0.0636364	0.860104	NA	0.338877	0.187955	0.263416
422	ACACA	Co	0.0578122	0.865925	NA	0.262727	0.0046322	0.133679
423	LIPA	Co	-0.0476731	0.889301	NA	0.197201	0.265647	0.231424
424	CTSH	Co	0.0418718	0.902713	NA	0.270345	0.243856	0.2571
425	F12	Co	-0.0318907	0.92584	NA	0.203609	0.462063	0.332836
426	TPP1	Co	0.0318907	0.92584	NA	0.255728	0.378697	0.317212
427	DPP9	Co	0.0275241	0.935975	NA	0.486696	0.502217	0.494456
428	ABHD16A	Co	-0.0190693	0.955622	NA	0.415692	0.181861	0.298777
429	ELANE	Co	0.0182233	0.957589	NA	0.370531	0.545185	0.457858
430	CES1	Co	0.00909091	0.98919	NA	0.605526	0.578513	0.592019
431	LTF	Co	0.00909091	0.98919	NA	0.326418	0.269289	0.297854
432	PSMB6	Co	0.00455582	0.989393	NA	0.263221	0.198862	0.231041
433	F12	Ni	-0.724375	0.0116966	F12_Ni	0.203609	0.462063	0.332836
434	ABHD16A	Ni	0.591147	0.0554526	NA	0.415692	0.181861	0.298777
435	C2	Ni	-0.590909	0.0607282	NA	0.352001	0.400616	0.376308
436	CMA1	Ni	-0.572078	0.0659201	NA	0.157488	0.385945	0.271716
437	PLG	Ni	-0.569478	0.0674434	NA	0.290695	0.301572	0.296134
438	KLKB1	Ni	-0.564922	0.0701694	NA	0.346114	0.451642	0.398878
439	TPP1	Ni	-0.551254	0.0787893	NA	0.255728	0.378697	0.317212
440	LIPA	Ni	-0.51487	0.105094	NA	0.197201	0.265647	0.231424
441	AZU1	Ni	-0.505696	0.112526	NA	0.217659	0.366712	0.292186
442	DPP7	Ni	-0.445455	0.172787	NA	0.420396	0.427292	0.423844
443	FBP1	Ni	-0.404761	0.216895	NA	0.0672541	0.0494113	0.0583327
444	IAH1	Ni	-0.400108	0.222732	NA	0.0256967	0.430671	0.228184
445	CLPP	Ni	-0.389582	0.236274	NA	0.00474253	0.0886854	0.046714
446	CTSH	Ni	-0.381499	0.246989	NA	0.270345	0.243856	0.2571
447	F2	Ni	-0.378133	0.251531	NA	0.244887	0.222613	0.23375
448	TPP2	Ni	-0.376163	0.254212	NA	0.435763	0.419349	0.427556
449	FAAH2	Ni	-0.352781	0.287266	NA	0.101636	0.37591	0.238773
450	BACH	Ni	-0.350798	0.290174	NA	0.311448	0.25775	0.284599
451	PRCP	Ni	-0.318182	0.341355	NA	0.552742	0.739848	0.646295
452	NUP98	Ni	-0.314643	0.345994	NA	0.209627	0.213301	0.211464
453	ACOT1	Ni	-0.282539	0.399891	NA	0.192031	0.110235	0.151133
454	CD163	Ni	-0.281818	0.402136	NA	0.349238	0.324601	0.33692
455	SIAE	Ni	0.281818	0.402136	NA	0.659598	0.467076	0.563337
456	CDC42	Ni	-0.263636	0.434523	NA	0.34219	0.284188	0.313189
457	DPP4	Ni	0.263636	0.434523	NA	0.671682	0.393326	0.532504
458	LYPLAL1	Ni	-0.245455	0.468183	NA	0.439613	0.629996	0.534804
459	ST14	Ni	-0.232621	0.49124	NA	0.0996329	0.135601	0.117617
460	HABP2	Ni	-0.227969	0.500191	NA	0.260905	0.230122	0.245513
461	PSMB9	Ni	0.227273	0.503067	NA	0.338877	0.187955	0.263416
462	NDRG2	Ni	-0.219296	0.517062	NA	0.283663	0.101843	0.192753
463	CFB	Ni	-0.2	0.557553	NA	0.291834	0.215026	0.25343
464	C1S	Ni	-0.192669	0.57032	NA	0.289642	0.353602	0.321622
465	BCHE	Ni	-0.190909	0.576258	NA	0.216853	0.159323	0.188088
466	LYPLA2	Ni	-0.186097	0.583784	NA	0.109891	0.309388	0.209639
467	NCEH1	Ni	0.183494	0.589151	NA	0.574386	0.438321	0.506354
468	CTSA	Ni	0.177677	0.60121	NA	0.279819	0.232701	0.25626
469	F13A1	Ni	-0.174319	0.608212	NA	0.25622	0.249888	0.253054
470	FASN	Ni	-0.163636	0.63387	NA	0.308531	0.265293	0.286912
471	LTF	Ni	-0.163636	0.63387	NA	0.326418	0.269289	0.297854
472	APEH	Ni	-0.154545	0.653539	NA	0.480082	0.528416	0.504249
473	PSMB6	Ni	-0.150342	0.659047	NA	0.263221	0.198862	0.231041
474	ABHD10	Ni	0.147409	0.66536	NA	0.105821	0.215269	0.160545
475	HP	Ni	-0.145455	0.673423	NA	0.349649	0.292418	0.321033
476	FAP	Ni	0.143019	0.674846	NA	0.313549	0.0798777	0.196713
477	PAFAH1B1	Ni	-0.132119	0.698582	NA	0.227217	0.135444	0.18133
478	RNASE3	Ni	0.128446	0.706637	NA	0.195783	0.249993	0.222888
479	PSMA6	Ni	0.127273	0.713791	NA	0.254596	0.109608	0.182102
480	PREP	Ni	-0.118182	0.734252	NA	0.681324	0.650694	0.666009
481	C1RL	Ni	-0.100922	0.767804	NA	0.312173	0.280139	0.296156
482	CES1	Ni	0.1	0.775665	NA	0.605526	0.578513	0.592019
483	DPP9	Ni	-0.091747	0.788478	NA	0.486696	0.502217	0.494456
484	ELANE	Ni	-0.0911164	0.789904	NA	0.370531	0.545185	0.457858
485	CPVL	Ni	-0.0727273	0.838825	NA	0.560683	0.428595	0.494639
486	PLD3	Ni	-0.0727273	0.838825	NA	0.435642	0.353941	0.394791
487	PAFAH1B3	Ni	0.0642229	0.851193	NA	0.258379	0.347523	0.302951
488	ABHD12	Ni	-0.0631754	0.853597	NA	0.0186731	0.242617	0.130645
489	CFI	Ni	-0.0636364	0.860104	NA	0.311299	0.229027	0.270163
490	LYPLA1	Ni	-0.0636364	0.860104	NA	0.408517	0.546588	0.477553
491	PAFAH1B2	Ni	-0.0558291	0.87049	NA	0.147497	0.154517	0.151007
492	C1R	Ni	-0.0550482	0.872288	NA	0.365448	0.389258	0.377353
493	LPA	Ni	-0.0550482	0.872288	NA	0.320337	0.204258	0.262298
494	MST1	Ni	0.050114	0.883665	NA	0.496857	0.175458	0.336157
495	SCPEP1	Ni	0.050114	0.883665	NA	0.496857	0.175458	0.336157
496	ACACA	Ni	-0.0231249	0.946194	NA	0.262727	0.0046322	0.133679
497	DMBT1	Ni	0.0227791	0.946998	NA	0.34867	0.290119	0.319394
498	CD5L	Ni	0.0136675	0.968186	NA	0.321218	0.46048	0.390849
499	CD109	Ni	-0.00953463	0.977804	NA	0.276958	0.074864	0.175911
500	C7	Ni	0.00909091	0.98919	NA	0.44714	0.417293	0.432217
501	F9	Ni	-0.00455582	0.989393	NA	0.431642	0.297661	0.364651
502	EFEMP1	Ni	0	1	NA	0.345511	0.208951	0.277231
503	F11	Ni	0	1	NA	0	0.0834841	0.041742
504	ABHD12	As	0.642283	0.0330963	ABHD12_As	0.0186731	0.242617	0.130645
505	CFI	As	-0.636364	0.0403864	CFI_As	0.311299	0.229027	0.270163
506	FAP	As	-0.619751	0.0419721	FAP_As	0.313549	0.0798777	0.196713
507	CMA1	As	0.543474	0.0839981	NA	0.157488	0.385945	0.271716
508	C7	As	0.545455	0.0874531	NA	0.44714	0.417293	0.432217
509	HP	As	-0.545455	0.0874531	NA	0.349649	0.292418	0.321033
510	CD163	As	-0.527273	0.100129	NA	0.349238	0.324601	0.33692
511	FBP1	As	0.446632	0.168471	NA	0.0672541	0.0494113	0.0583327
512	CTSA	As	0.419135	0.199439	NA	0.279819	0.232701	0.25626
513	LYPLAL1	As	0.418182	0.203068	NA	0.439613	0.629996	0.534804
514	CFB	As	-0.409091	0.213864	NA	0.291834	0.215026	0.25343
515	ELANE	As	-0.405468	0.216016	NA	0.370531	0.545185	0.457858
516	IAH1	As	0.395456	0.228659	NA	0.0256967	0.430671	0.228184
517	ACACA	As	-0.393123	0.231666	NA	0.262727	0.0046322	0.133679
518	LYPLA2	As	0.381499	0.246989	NA	0.109891	0.309388	0.209639
519	LYPLA1	As	0.327273	0.327016	NA	0.408517	0.546588	0.477553
520	PRCP	As	0.327273	0.327016	NA	0.552742	0.739848	0.646295
521	AZU1	As	0.323463	0.33189	NA	0.217659	0.366712	0.292186
522	PSMA6	As	-0.309091	0.35604	NA	0.254596	0.109608	0.182102
523	TPP2	As	0.284416	0.396631	NA	0.435763	0.419349	0.427556
524	FASN	As	-0.281818	0.402136	NA	0.308531	0.265293	0.286912
525	PAFAH1B2	As	0.26984	0.422285	NA	0.147497	0.154517	0.151007
526	LTF	As	-0.263636	0.434523	NA	0.326418	0.269289	0.297854
527	C1R	As	-0.256892	0.445726	NA	0.365448	0.389258	0.377353
528	F9	As	0.255126	0.448968	NA	0.431642	0.297661	0.364651
529	C1RL	As	0.247717	0.462694	NA	0.312173	0.280139	0.296156
530	BACH	As	0.246014	0.465874	NA	0.311448	0.25775	0.284599
531	LIPA	As	0.238366	0.480286	NA	0.197201	0.265647	0.231424
532	LPA	As	0.229367	0.497492	NA	0.320337	0.204258	0.262298
533	ABHD10	As	-0.221114	0.513507	NA	0.105821	0.215269	0.160545
534	FAAH2	As	0.219296	0.517062	NA	0.101636	0.37591	0.238773
535	TPP1	As	0.205012	0.545367	NA	0.255728	0.378697	0.317212
536	RNASE3	As	-0.201843	0.55173	NA	0.195783	0.249993	0.222888
537	ACOT1	As	0.198273	0.558936	NA	0.192031	0.110235	0.151133
538	C1S	As	0.192669	0.57032	NA	0.289642	0.353602	0.321622
539	DMBT1	As	0.168565	0.62028	NA	0.34867	0.290119	0.319394
540	CD109	As	-0.152554	0.654299	NA	0.276958	0.074864	0.175911
541	ABHD16A	As	-0.133485	0.695594	NA	0.415692	0.181861	0.298777
542	NDRG2	As	-0.133485	0.695594	NA	0.283663	0.101843	0.192753
543	ST14	As	-0.120963	0.723128	NA	0.0996329	0.135601	0.117617
544	CTSH	As	0.116311	0.733435	NA	0.270345	0.243856	0.2571
545	PLG	As	0.113896	0.738802	NA	0.290695	0.301572	0.296134
546	HABP2	As	0.107006	0.754168	NA	0.260905	0.230122	0.245513
547	PSMB6	As	-0.104784	0.759141	NA	0.263221	0.198862	0.231041
548	F13A1	As	-0.100922	0.767804	NA	0.25622	0.249888	0.253054
549	MST1	As	-0.100228	0.769362	NA	0.496857	0.175458	0.336157
550	PAFAH1B1	As	0.100228	0.769362	NA	0.227217	0.135444	0.18133
551	SCPEP1	As	-0.100228	0.769362	NA	0.496857	0.175458	0.336157
552	PLD3	As	-0.1	0.775665	NA	0.435642	0.353941	0.394791
553	CD5L	As	0.0911164	0.789904	NA	0.321218	0.46048	0.390849
554	DDX39A	As	0.0825723	0.809276	NA	0.202579	0.178232	0.190406
555	BCHE	As	-0.0818182	0.81765	NA	0.216853	0.159323	0.188088
556	DPP7	As	0.0818182	0.81765	NA	0.420396	0.427292	0.423844
557	PREP	As	0.0818182	0.81765	NA	0.681324	0.650694	0.666009
558	NUP98	As	-0.076277	0.823611	NA	0.209627	0.213301	0.211464
559	EFEMP1	As	-0.0727273	0.838825	NA	0.345511	0.208951	0.277231
560	CDC42	As	-0.0636364	0.860104	NA	0.34219	0.284188	0.313189
561	DPP4	As	-0.0636364	0.860104	NA	0.671682	0.393326	0.532504
562	NCEH1	As	-0.0550482	0.872288	NA	0.574386	0.438321	0.506354
563	APEH	As	0.0545455	0.881472	NA	0.480082	0.528416	0.504249
564	C2	As	0.0454545	0.902918	NA	0.352001	0.400616	0.376308
565	PAFAH1B3	As	-0.0366988	0.914692	NA	0.258379	0.347523	0.302951
566	CPVL	As	-0.0363636	0.924426	NA	0.560683	0.428595	0.494639
567	CLPP	As	0.0315877	0.926543	NA	0.00474253	0.0886854	0.046714
568	KLKB1	As	-0.0273349	0.936414	NA	0.346114	0.451642	0.398878
569	SIAE	As	-0.0272727	0.945984	NA	0.659598	0.467076	0.563337
570	F2	As	-0.0227791	0.946998	NA	0.244887	0.222613	0.23375
571	DPP9	As	-0.0183494	0.957296	NA	0.486696	0.502217	0.494456
572	PSMB9	As	0.0181818	0.967576	NA	0.338877	0.187955	0.263416
573	CES1	As	-0.00909091	0.98919	NA	0.605526	0.578513	0.592019
574	F12	As	-0.00455582	0.989393	NA	0.203609	0.462063	0.332836
575	F11	As	0	1	NA	0	0.0834841	0.041742
576	NDRG2	Se	-0.696028	0.0173639	NDRG2_Se	0.283663	0.101843	0.192753
577	FAAH2	Se	0.667424	0.0248463	FAAH2_Se	0.101636	0.37591	0.238773
578	PAFAH1B2	Se	-0.646687	0.0315299	PAFAH1B2_Se	0.147497	0.154517	0.151007
579	CMA1	Se	0.629285	0.0380369	CMA1_Se	0.157488	0.385945	0.271716
580	CD5L	Se	-0.564922	0.0701694	NA	0.321218	0.46048	0.390849
581	ACOT1	Se	-0.56012	0.0731216	NA	0.192031	0.110235	0.151133
582	NCEH1	Se	-0.559657	0.073411	NA	0.574386	0.438321	0.506354
583	EFEMP1	Se	-0.545455	0.0874531	NA	0.345511	0.208951	0.277231
584	C1R	Se	-0.522958	0.0988132	NA	0.365448	0.389258	0.377353
585	PREP	Se	-0.5	0.121429	NA	0.681324	0.650694	0.666009
586	LYPLAL1	Se	0.481818	0.137219	NA	0.439613	0.629996	0.534804
587	DMBT1	Se	0.441915	0.173559	NA	0.34867	0.290119	0.319394
588	PRCP	Se	0.572727	0.0706011	NA	0.552742	0.739848	0.646295
589	C1S	Se	-0.403687	0.218234	NA	0.289642	0.353602	0.321622
590	ACACA	Se	-0.369998	0.262706	NA	0.262727	0.0046322	0.133679
591	MST1	Se	-0.355354	0.283518	NA	0.496857	0.175458	0.336157
592	SCPEP1	Se	-0.355354	0.283518	NA	0.496857	0.175458	0.336157
593	CDC42	Se	-0.345455	0.299388	NA	0.34219	0.284188	0.313189
594	CTSA	Se	-0.341687	0.303741	NA	0.279819	0.232701	0.25626
595	PAFAH1B3	Se	-0.339464	0.307102	NA	0.258379	0.347523	0.302951
596	F2	Se	-0.30524	0.361366	NA	0.244887	0.222613	0.23375
597	KLKB1	Se	0.296128	0.376592	NA	0.346114	0.451642	0.398878
598	ABHD10	Se	-0.284289	0.39685	NA	0.105821	0.215269	0.160545
599	ABHD12	Se	0.284289	0.39685	NA	0.0186731	0.242617	0.130645
600	PLD3	Se	0.281818	0.402136	NA	0.435642	0.353941	0.394791
601	HABP2	Se	-0.279145	0.405816	NA	0.260905	0.230122	0.245513
602	C1RL	Se	0.266066	0.429055	NA	0.312173	0.280139	0.296156
603	LIPA	Se	-0.257435	0.44473	NA	0.197201	0.265647	0.231424
604	BACH	Se	-0.25057	0.457385	NA	0.311448	0.25775	0.284599
605	C7	Se	0.245455	0.468183	NA	0.44714	0.417293	0.432217
606	SIAE	Se	-0.245455	0.468183	NA	0.659598	0.467076	0.563337
607	APEH	Se	0.236364	0.485476	NA	0.480082	0.528416	0.504249
608	PSMB9	Se	-0.236364	0.485476	NA	0.338877	0.187955	0.263416
609	LPA	Se	-0.229367	0.497492	NA	0.320337	0.204258	0.262298
610	CTSH	Se	-0.218664	0.518303	NA	0.270345	0.243856	0.2571
611	FBP1	Se	-0.204707	0.545979	NA	0.0672541	0.0494113	0.0583327
612	LYPLA2	Se	-0.190749	0.57424	NA	0.109891	0.309388	0.209639
613	FAP	Se	-0.181158	0.593982	NA	0.313549	0.0798777	0.196713
614	NUP98	Se	-0.171623	0.613856	NA	0.209627	0.213301	0.211464
615	CFI	Se	-0.172727	0.614426	NA	0.311299	0.229027	0.270163
616	ELANE	Se	-0.168565	0.62028	NA	0.370531	0.545185	0.457858
617	PAFAH1B1	Se	-0.154898	0.64928	NA	0.227217	0.135444	0.18133
618	PSMB6	Se	-0.154898	0.64928	NA	0.263221	0.198862	0.231041
619	CFB	Se	-0.154545	0.653539	NA	0.291834	0.215026	0.25343
620	DPP4	Se	0.154545	0.653539	NA	0.671682	0.393326	0.532504
621	ABHD16A	Se	0.12395	0.716531	NA	0.415692	0.181861	0.298777
622	PLG	Se	-0.123007	0.718612	NA	0.290695	0.301572	0.296134
623	IAH1	Se	0.120963	0.723128	NA	0.0256967	0.430671	0.228184
624	TPP2	Se	-0.119271	0.726872	NA	0.435763	0.419349	0.427556
625	DPP7	Se	-0.118182	0.734252	NA	0.420396	0.427292	0.423844
626	CD109	Se	0.114416	0.737645	NA	0.276958	0.074864	0.175911
627	DPP9	Se	0.110096	0.747265	NA	0.486696	0.502217	0.494456
628	CD163	Se	0.109091	0.75488	NA	0.349238	0.324601	0.33692
629	FASN	Se	0.109091	0.75488	NA	0.308531	0.265293	0.286912
630	CLPP	Se	-0.105292	0.758002	NA	0.00474253	0.0886854	0.046714
631	TPP1	Se	-0.104784	0.759141	NA	0.255728	0.378697	0.317212
632	F11	Se	0.1	0.769875	NA	0	0.0834841	0.041742
633	F9	Se	0.615036	0.0440185	F9_Se	0.431642	0.297661	0.364651
634	PSMA6	Se	0.0727273	0.838825	NA	0.254596	0.109608	0.182102
635	LTF	Se	-0.0636364	0.860104	NA	0.326418	0.269289	0.297854
636	DDX39A	Se	-0.0550482	0.872288	NA	0.202579	0.178232	0.190406
637	AZU1	Se	0.0546698	0.87316	NA	0.217659	0.366712	0.292186
638	BCHE	Se	-0.0545455	0.881472	NA	0.216853	0.159323	0.188088
639	CPVL	Se	0.0545455	0.881472	NA	0.560683	0.428595	0.494639
640	HP	Se	0.0545455	0.881472	NA	0.349649	0.292418	0.321033
641	ST14	Se	0.0465242	0.891955	NA	0.0996329	0.135601	0.117617
642	F12	Se	0.0318907	0.92584	NA	0.203609	0.462063	0.332836
643	LYPLA1	Se	-0.0272727	0.945984	NA	0.408517	0.546588	0.477553
644	C2	Se	0.0181818	0.967576	NA	0.352001	0.400616	0.376308
645	F13A1	Se	0.0091747	0.978641	NA	0.25622	0.249888	0.253054
646	RNASE3	Se	-0.0091747	0.978641	NA	0.195783	0.249993	0.222888
647	CES1	Se	-0.00909091	0.98919	NA	0.605526	0.578513	0.592019

## Sheet: Fig. 7b
Trace elements	Sample	27 Al	53 Cr	59 Co	60 Ni	75 As	78 Se	82 Se	111 Cd	201 Hg	206 (Pb)	207 (Pb)	208 Pb		Protease Inhibitor:	Sample	P03973-SLPI	P01023-A2M	P30740 -SERPINB1
Conc. [ ng/ml ]	N1	0.68862	0.370872	0.00849762	0.186505	0.290007	0.159443	2.9252	0.0530305	1.35288	0.440902	0.35348	0.418972		Log2abundance	N1	8.08923	14.1717	12.5655
	N2	240.593	2.21501	0.0822175	0.976798	0.133816	5.83724	28.4991	3.21495	1.40457	2.51031	2.53352	2.52113			N2	10.1494	15.9279	12.0646
	N3	8.33367	1.46809	0.0148845	0.053976	0.0117326	1.94547	1.50991	2.36647	0.931994	0.841332	0.81374	0.836749			N3	9.96462	14.2502	12.8929
	N4	25.0364	1.76684	0.0169376	0.067186	0.041658	2.43417	3.29158	0.690598	0.909285	0.925078	0.802688	0.882173			N4	9.65659	13.881	12.1834
	N6	35.8319	2.67344	0.0761999	0.665485	0.0923867	7.11426	7.59583	0.504014	0.885448	1.88651	1.76359	1.85162			N6	9.98341	14.1195	12.2512
	N7	6.87333	2.14289	0.0575001	3.4936	0.055056	2.35649	11.6477	0.342502	0.440903	1.86131	1.91569	1.92902			N7	7.69798	14.3576	12.5133
	N8	7.51137	1.52475	0.0387324	1.47045	0.0670985	3.38219	11.2319	0.95843	0.510436	2.45912	2.43131	2.44947			N8	10.3068	13.8275	12.4761
	N9	8.1722	2.4159	0.0615209	0.692395	0.0697212	3.72367	31.3817	10.8352	0.487934	1.78586	1.7667	1.8156			N9	10.5153	14.6963	12.7654
	N10	9.82051	2.20468	0.0196791	0.469885	0.0391294	1.41318	24.7533	1.75357	0.409887	0.51571	0.386514	0.479193			N10	9.96485	14.6838	12.1486
	N11	8.6948	2.2047	0.0338454	0.283923	0.110548	2.78387	31.588	7.96884	0.403989	0.630078	0.626433	0.650054			N11	10.1583	14.3378	12.7067
	N12	34.12	3.33282	0.0376786	0.302391	0.0556305	2.54732	3.63004	1.19673	0.327357	0.515477	0.434213	0.465981			N12	9.82521	14.3154	12.8363
	T1	18.904	3.10098	0.0603124	2.20782	0.0524554	2.36494	18.7185	0.402735	0.218054	2.46219	2.32969	2.37594			T1	7.37226	12.5761	11.429
	T2	12.7247	2.70435	0.103317	2.58982	0.120455	13.0075	67.119	2.41014	0.26205	2.74359	2.69843	2.68092			T2	7.29397	13.6365	12.7597
	T3	21.8771	2.74556	0.0860042	0.542606	0.0878913	6.29886	7.81812	16.9257	0.178565	1.82137	1.67909	1.71128			T3	10.1343	14.057	12.6031
	T4	46.4374	2.62193	0.0401297	1.65123	0.096915	2.19837	2.09726	0.07118	0.254391	2.40438	2.35422	2.35963			T4	9.84964	14.9056	12.1536
	T5	42.3959	3.29672	0.0701227	0.871037	0.0751841	4.42448	10.9388	0.280395	0.28858	0.562241	0.528601	0.534973			T5	8.81343	12.7498	12.7558
	T6	21.5022	2.65799	0.0406495	1.92306	0.0798557	6.46866	8.1891	0.180567	0.183062	1.27699	1.16631	1.18119			T6	7.23893	12.4977	11.3275
	T7	54.5148	4.28578	0.106339	0.673418	0.161192	6.42994	30.7158	2.64939	0.303501	1.6068	1.60119	1.6583			T7	10.0753	13.7016	12.3216
	T8	7.06881	2.71465	0.0450355	0.862377	0.0882918	4.78529	23.3578	2.99907	0.116422	1.19112	1.14675	1.22277			T8	7.44442	15.091	13.1262
	T10	96.3584	3.03401	0.0736788	0.714027	0.0630694	4.19264	23.8167	5.61584	0.269992	0.793146	0.745033	0.799127			T10	11.3685	14.8416	11.9176
	T11	5.48651	2.47256	0.0649094	0.239966	0.102525	4.69166	40.0424	7.15602	0.21745	0.364721	0.257981	0.362988			T11	11.2299	12.5181	12.6345
	T12	33.6676	4.13638	0.0563706	0.787774	0.0981008	6.45647	7.0496	0.574627	0.256802	0.337642	0.24638	0.3079			T12	8.93766	12.8169	12.6477

## Sheet: Fig. 7c.Co-MutationWithKRAS
Uniprot ID	Protein name	Number of times the patient with the mutation also had a KRAS mutation	Number of times the patient with the mutation did not have a KRAS mutation	Fraction of patients with the mutation that also had KRAS mutated	Fisher's test p-value for the co-occurrence of two mutations	BH adjusted p-value
O95372	LYPLA2	5	4	0.56	0.000139201	0.0028934
Q9BV23	ABHD6	6	12	0.33	0.000858876	0.00961281
Q6P988	NOTUM	6	12	0.33	0.000858876	0.00961281
Q9H6B9	EPHX3	5	10	0.33	0.00235038	0.017099
Q9H4I8	SERHL	4	8	0.33	0.00655346	0.0340546
Q96AD5	PNPLA2	6	13	0.32	0.00118347	0.0111093
Q99685	MGLL	5	11	0.31	0.00322921	0.0218535
Q9UMR5	PPT2	7	16	0.3	0.000594539	0.00752221
O00154	ACOT7/BACH	7	16	0.3	0.000594539	0.00752221
Q9BZJ3	TPSD1	8	20	0.29	0.000393658	0.0057025
Q13093	PLA2G7	12	31	0.28	1.96072e-05	0.00107229
P48740	MASP1	11	28	0.28	3.85837e-05	0.00112279
Q8IUS5	EPHX4	7	18	0.28	0.0010336	0.0100259
Q8NEL9	DDHD1	13	37	0.26	2.07472e-05	0.00107229
Q9UKR3	KLK13	9	25	0.26	0.00032528	0.00525869
O14773	TPP1	9	26	0.26	0.000411521	0.0057025
P20160	AZU1	7	20	0.26	0.00169354	0.012969
Q8N9L9	ACOT4	7	20	0.26	0.00169354	0.012969
Q9NP80	PNPLA8	13	38	0.25	2.60987e-05	0.00107229
O94830	DDHD2	12	36	0.25	6.45839e-05	0.00170854
Q14520	HABP2	11	33	0.25	0.000128429	0.00287484
Q6UWW8	CES3	11	33	0.25	0.000128429	0.00287484
O43464	HTRA2	6	18	0.25	0.00437955	0.0271159
Q6NTF9	RHBDD2	5	15	0.25	0.00913516	0.0415364
Q7Z5M8	ABHD12B	5	16	0.24	0.0113322	0.047063
Q96SE0	ABHD1	5	16	0.24	0.0113322	0.047063
P06858	LPL	11	36	0.23	0.00024111	0.00412723
P08709	F7	9	30	0.23	0.000964134	0.0100259
Q9P2D6	FAM135A	15	52	0.22	3.45668e-05	0.00111766
Q9H3G5	CPVL	9	32	0.22	0.00140882	0.0124232
Q8N8W4	PNPLA1	9	32	0.22	0.00140882	0.0124232
P07098	LIPF	8	29	0.22	0.00282488	0.0200498
Q86WS5	TMPRSS12	6	21	0.22	0.00808852	0.0398942
P42658	DPP6	22	84	0.21	2.40443e-06	0.000233229
P22303	ACHE	8	31	0.21	0.0039881	0.0252648
P83105	HTRA4	6	22	0.21	0.00971444	0.0434908
Q9NZ94	NLGN3	14	55	0.2	0.000189298	0.00367238
Q17RR3	PNLIPRP3	14	56	0.2	0.000221802	0.00403402
Q6ZWK6	TMPRSS11F	11	44	0.2	0.000999291	0.0100259
P57727	TMPRSS3	8	32	0.2	0.00469274	0.0278691
P09958	FURIN	8	32	0.2	0.00469274	0.0278691
P52948	NUP98	21	92	0.19	2.35567e-05	0.00107229
P02788	LTF	13	57	0.19	0.000765918	0.00928675
P23141	CES1	11	47	0.19	0.00157468	0.012969
Q9BYE2	TMPRSS13	11	47	0.19	0.00157468	0.012969
Q86TI2	DPP9	8	34	0.19	0.00638366	0.0337754
P08311	CTSG	7	30	0.19	0.0108323	0.047063
P29144	TPP2	13	59	0.18	0.00100693	0.0100259
Q6ZMR5	TMPRSS11A	11	49	0.18	0.00209054	0.0155987
Q8NFZ4	NLGN2	9	41	0.18	0.00579982	0.0312546
Q7Z410	TMPRSS9	9	41	0.18	0.00579982	0.0312546
Q8N608	DPP10	23	109	0.17	2.94788e-05	0.00107229
P49327	FASN	18	91	0.17	0.000391428	0.0057025
Q6ZV29	PNPLA7	13	63	0.17	0.00168062	0.012969
P02787	TF	11	53	0.17	0.00353164	0.023357
P00740	F9	11	54	0.17	0.00399375	0.0252648
O60235	TMPRSS11D	9	44	0.17	0.00854464	0.0401047
P56730	PRSS12	9	44	0.17	0.00854464	0.0401047
P54315	PNLIPRP1	8	38	0.17	0.0110975	0.047063
P03951	F11	8	38	0.17	0.0110975	0.047063
P01266	TG	39	206	0.16	1.15986e-06	0.000168759
Q75T13	PGAP1	11	57	0.16	0.00567398	0.0312546
P78509	RELN	46	260	0.15	8.94913e-07	0.000168759
Q8N2Q7	NLGN1	16	92	0.15	0.00298156	0.0206579
Q8IY17	PNPLA6	11	60	0.15	0.00786494	0.0394603
Q6UXH9	PAMR1	11	61	0.15	0.00872491	0.0403008
Q68DD2	PLA2G4F	10	55	0.15	0.0114827	0.047063
Q8N0W4	NLGN4X	17	106	0.14	0.00553283	0.0312546
P08519	LPA	20	135	0.13	0.00546663	0.0312546
Q9UGM3	DMBT1	25	189	0.12	0.00831857	0.0401047
Q49AJ0	FAM135B	31	249	0.11	0.00760512	0.0388261
Q53H76	PLA1A	8	39	0.17	0.0125966	0.0509113
P10144	GZMB	5	17	0.23	0.0138626	0.0530793
P22891	PROZ	5	17	0.23	0.0138626	0.0530793
P04180	LCAT	5	17	0.23	0.0138626	0.0530793
Q14118	DAG1	9	48	0.16	0.0136075	0.0530793
P36776	LONP1	8	40	0.17	0.0142385	0.0538105
Q9UP65	PLA2G4C	8	41	0.16	0.0160303	0.0564431
P05156	CFI	8	41	0.16	0.0160303	0.0564431
Q16549	PCSK7	8	41	0.16	0.0160303	0.0564431
P47712	PLA2G4A	11	63	0.15	0.0160142	0.0564431
P29120	PCSK1	11	63	0.15	0.0160142	0.0564431
Q7RTY7	OVCH1	12	75	0.14	0.0160989	0.0564431
Q9HB40	SCPEP1	5	18	0.22	0.0167461	0.0576562
P09871	C1S	9	50	0.15	0.0168412	0.0576562
P24158	PRTN3	3	6	0.33	0.0187899	0.0614367
Q9BUJ0	ABHD14A	3	6	0.33	0.0187899	0.0614367
P42785	PRCP	6	26	0.19	0.0185488	0.0614367
Q9Y5Q5	CORIN	12	77	0.13	0.018365	0.0614367
Q5VST6	FAM108B1	4	12	0.25	0.0193953	0.0627113
P06870	KLK1	5	19	0.21	0.0200004	0.0628661
Q8N3Z0	PRSS35	8	43	0.16	0.0200912	0.0628661
P16233	PNLIP	8	43	0.16	0.0200912	0.0628661
Q86XP0	PLA2G4D	9	52	0.15	0.0206012	0.0637759
P07477	PRSS1	10	57	0.15	0.0229234	0.0702181
Q9NRS4	TMPRSS4	5	20	0.2	0.0236415	0.0716633
Q8NFZ3	NLGN4Y	6	28	0.18	0.0245434	0.0736301
Q96LU5	IMMP1L	3	7	0.3	0.0255134	0.0757592
Q9Y6M0	PRSS21	5	21	0.19	0.0276829	0.0813711
O00187	MASP2	7	38	0.16	0.0298668	0.0869125
P00734	F2	8	47	0.15	0.0303007	0.087302
P40313	CTRL	3	8	0.27	0.0333506	0.0942235
Q9HB75	PIDD1	7	39	0.15	0.0332357	0.0942235
Q5VXJ0		4	15	0.21	0.0351606	0.0974451
Q8TB40	ABHD4	4	15	0.21	0.0351606	0.0974451
Q9NV23	THEDC1	5	23	0.18	0.0370105	0.0988079
P09093	CELA3A	5	23	0.18	0.0370105	0.0988079
P00748	F12	5	23	0.18	0.0370105	0.0988079
Q05469	LIPE	9	54	0.14	0.036762	0.0988079
Q9NX52	RHBDL2	4	16	0.2	0.041667	0.109235
Q5EB52	MEST	4	16	0.2	0.041667	0.109235
P00747	PLG	12	87	0.12	0.0422788	0.109849
Q14032	BAAT	7	42	0.14	0.0448205	0.11441
Q04756	HGFAC	7	42	0.14	0.0448205	0.11441
Q15661	TPSAB1	4	17	0.19	0.0488046	0.121386
Q8IVS2	FABD	4	17	0.19	0.0488046	0.121386
P13798	APEH	5	25	0.17	0.0480476	0.121386
O60259	KLK8	6	34	0.15	0.0497761	0.122753
P00738	HP	3	10	0.23	0.0522786	0.127841
P49863	GZMK	5	26	0.16	0.0542176	0.130391
A1L453	PRSS38	5	26	0.16	0.0542176	0.130391
P67812	SEC11A	2	4	0.33	0.0564893	0.130648
Q15102	PAFAH1B3	2	4	0.33	0.0564893	0.130648
Q9UNI1	CELA1	4	18	0.18	0.0565694	0.130648
P10619	CTSA	4	18	0.18	0.0565694	0.130648
Q9NQE7	PRSS16	6	35	0.15	0.0551045	0.130648
P10768	ESD	3	11	0.21	0.0632947	0.139541
Q9Y570	PPME1	3	11	0.21	0.0632947	0.139541
Q5W064	LIPJ	4	19	0.17	0.0649533	0.139541
Q7Z6Z6	PNPLA5	4	19	0.17	0.0649533	0.139541
Q9UHL4	DPP7	4	19	0.17	0.0649533	0.139541
Q2T9J0	TYSND1	4	19	0.17	0.0649533	0.139541
P15941	MUC1	4	19	0.17	0.0649533	0.139541
Q7RTY8	TMPRSS7	8	52	0.13	0.0621625	0.139541
Q14703	MBTPS1	8	53	0.13	0.0652151	0.139541
P98073	TMPRSS15	13	103	0.11	0.0619635	0.139541
Q92824	PCSK5	14	111	0.11	0.0687369	0.146003
P27487	DPP4	8	55	0.13	0.0721658	0.152176
Q9UL52	TMPRSS11E	5	29	0.15	0.0753306	0.15658
Q6PJF5	RHBDF2	5	29	0.15	0.0753306	0.15658
P16519	PCSK2	8	56	0.12	0.0760587	0.156972
Q86WA8	LONP2	7	45	0.13	0.0847242	0.173625
Q5VYY2	LIPM	2	6	0.25	0.0964279	0.196227
Q8WWY8	LIPH	5	32	0.14	0.10025	0.202588
P28039	AOAH	7	50	0.12	0.105478	0.211684
P07099	EPHX1	5	33	0.13	0.109363	0.217977
Q9C000	NLRP1	11	92	0.11	0.112849	0.223395
P50897	PPT1	3	15	0.17	0.116449	0.224414
Q8WTS1	ABHD5	3	15	0.17	0.116449	0.224414
P10323	ACR	4	24	0.14	0.11561	0.224414
P83111	LACTB	4	24	0.14	0.11561	0.224414
Q2TAA2	IAH1	2	7	0.22	0.11861	0.226143
Q96CC6	RHBDF1	6	38	0.14	0.1189	0.226143
Q4J6C6	PREPL	6	39	0.13	0.122455	0.228426
Q6UW60	PCSK4	6	39	0.13	0.122455	0.228426
Q5K4E3	PRSS36	6	39	0.13	0.122455	0.228426
Q9NRR2	TPSG1	4	25	0.14	0.127337	0.228736
Q6PEW0	PRSS54	4	25	0.14	0.127337	0.228736
P49753	ACOT2	4	25	0.14	0.127337	0.228736
O95870	ABHD16A	4	25	0.14	0.127337	0.228736
Q8NCG7	DAGLb	4	25	0.14	0.127337	0.228736
P00742	F10	6	40	0.13	0.126545	0.228736
P00746	CFD	1	1	0.5	0.129792	0.231715
Q9ULP0	NDRG4	3	16	0.16	0.13169	0.232254
Q9H300	PARL	3	16	0.16	0.13169	0.232254
P08582	MFI2	6	42	0.12	0.136256	0.238858
O15393	TMPRSS2	4	26	0.13	0.139536	0.243143
O43240	KLK10	3	17	0.15	0.147577	0.255624
Q92876	KLK6	4	27	0.13	0.152176	0.260489
P04070	PROC	4	27	0.13	0.152176	0.260489
O75884	RBBP9	2	9	0.18	0.166003	0.277626
Q9BQR3	PRSS27	2	9	0.18	0.166003	0.277626
Q9Y2G2	CARD8	3	18	0.14	0.164039	0.277626
O43866	CD5L	8	67	0.11	0.164543	0.277626
P00751	CFB	6	47	0.11	0.168619	0.280389
Q9NST1	PNPLA3	3	19	0.14	0.181007	0.299279
P34913	EPHX2	5	34	0.13	0.184244	0.302909
Q99487	PAFAH2	3	20	0.13	0.198416	0.322564
Q9HAT2	SIAE	3	20	0.13	0.198416	0.322564
P68402	PAFAH1B2	2	11	0.15	0.215923	0.340072
Q86TX2	ACOT1	2	11	0.15	0.215923	0.340072
P41247	PNPLA4	3	21	0.12	0.216197	0.340072
P20151	KLK2	3	21	0.12	0.216197	0.340072
Q7L211	ABHD13	3	21	0.12	0.216197	0.340072
P06276	BCHE	9	83	0.1	0.213025	0.340072
Q8WYK0	ACO12	5	39	0.11	0.217754	0.34068
Q6NT32	CES5A	5	40	0.11	0.226136	0.348177
Q8WXI4	ACOT11	5	40	0.11	0.226136	0.348177
Q9Y5Y6	ST14	5	40	0.11	0.226136	0.348177
Q9UBX7	KLK11	3	22	0.12	0.234289	0.351267
P38571	LIPA	3	22	0.12	0.234289	0.351267
P22760	AADAC	5	41	0.11	0.234997	0.351267
Q6P093	AADACL2	5	41	0.11	0.234997	0.351267
Q6P1J6	PLB1	10	93	0.1	0.231281	0.351267
Q6XZB0	LIPI	7	63	0.1	0.235385	0.351267
P49862	KLK7	3	23	0.12	0.252629	0.373173
Q9Y4D2	DAGLa	8	71	0.1	0.252056	0.373173
Q96JX3	SERAC1	4	30	0.12	0.285589	0.419729
Q8WZ82	OVCA2	1	4	0.2	0.293534	0.420781
P20718	GZMH	2	14	0.12	0.292446	0.420781
Q6UWY2	PRSS57	2	14	0.12	0.292446	0.420781
Q8WU67	ABHD3	2	14	0.12	0.292446	0.420781
Q9NZP8	C1RL	4	31	0.11	0.293415	0.420781
Q5JUR7	TEX30	2	15	0.12	0.317849	0.446831
Q86WA6	BPHL	2	15	0.12	0.317849	0.446831
Q8NCC3	PLA2G15	2	15	0.12	0.317849	0.446831
Q9H3S3	TMPRSS5	2	15	0.12	0.317849	0.446831
Q92743	HTRA1	4	35	0.1	0.331168	0.463317
Q8N2K0	ABHD12	2	16	0.11	0.343024	0.470849
P03952	KLKB1	2	16	0.11	0.343024	0.470849
Q9Y5X9	LIPG	4	36	0.1	0.341932	0.470849
P48147	PREP	4	36	0.1	0.341932	0.470849
Q9UN36	NDRG2	2	17	0.11	0.367887	0.502606
Q16651	PRSS8	1	6	0.14	0.385165	0.523752
Q9GZN4	PRSS22	2	18	0.1	0.392366	0.531062
P29122	PCSK6	5	48	0.09	0.402702	0.538279
P08218	CELA2B	0	24	0	0.403247	0.538279
Q8TEB9	RHBDD1	0	24	0	0.403247	0.538279
Q9Y6Y8	SEC23IP	5	50	0.09	0.416825	0.553863
P51124	GZMM	1	7	0.12	0.426413	0.553956
Q8NF86	PRSS33	1	7	0.12	0.426413	0.553956
P35030	PRSS3	3	24	0.11	0.4235	0.553956
P58872	RHBDL4~withdrawn	3	24	0.11	0.4235	0.553956
Q6PIU2	NCEH1	3	24	0.11	0.4235	0.553956
Q9Y5K2	KLK4	3	25	0.11	0.431932	0.55616
O95084	PRSS23	3	25	0.11	0.431932	0.55616
Q9Y337	KLK5	3	28	0.1	0.461479	0.583872
P08910	ABHD2	3	28	0.1	0.461479	0.583872
P83110	HTRA3	3	28	0.1	0.461479	0.583872
Q12884	FAP	6	61	0.09	0.456408	0.583872
O00748	CES2	3	29	0.09	0.472448	0.595162
P00739	HPR	3	32	0.09	0.507626	0.633988
Q92597	NDRG1	3	32	0.09	0.507626	0.633988
P12544	GZMA	4	38	0.1	0.527211	0.655635
P00750	PLAT	4	41	0.09	0.542502	0.67178
Q86T26	TMPRSS11B	4	43	0.09	0.555005	0.684349
Q5VUY2	AADACL4	4	44	0.08	0.561827	0.689838
Q6V1X1	DPP8	4	45	0.08	0.568978	0.695684
Q6GMR7	FAAH2	4	46	0.08	0.576423	0.701838
Q9H3Z7	ABHD16B	1	12	0.08	0.594613	0.720968
Q8IU80	TMPRSS6	5	59	0.08	0.617568	0.743341
Q9UKQ9	KLK9	0	14	0	0.618867	0.743341
P06681	C2	0	16	0	0.620728	0.743341
Q99895	CTRC	0	18	0	0.628462	0.749518
P23946	CMA1	2	19	0.1	0.648423	0.764336
Q63HM1	AFMID	2	19	0.1	0.648423	0.764336
Q86VB7	CD163	13	163	0.07	0.648766	0.764336
Q9UGV2	NDRG3	2	20	0.09	0.656395	0.770205
P08246	ELANE	2	21	0.09	0.664875	0.773915
Q9NUJ1	ABHD10	2	21	0.09	0.664875	0.773915
Q9H6V9	c2orf43	2	22	0.08	0.673762	0.778034
Q9H0R6	QRSL1	2	22	0.08	0.673762	0.778034
A4D1T9	PRSS37	2	23	0.08	0.68296	0.785539
Q5VXI9	LIPN	2	24	0.08	0.692389	0.793249
P00749	PLAU	2	25	0.07	0.701976	0.797949
Q5XG92	CES4A	2	25	0.07	0.701976	0.797949
P05981	HPN	1	28	0.03	0.719223	0.814373
Q9H2R5	KLK15	3	34	0.08	0.735766	0.829875
Q3MJ16	PLA2G4E	3	35	0.08	0.739797	0.831201
P11150	LIPC	2	44	0.04	0.767793	0.859337
Q3I5F7	ACOT6	1	13	0.07	1	1
Q5VWZ2	LYPLAL1	1	13	0.07	1	1
Q96I13	ABHD8	1	16	0.06	1	1
Q9Y305	ACOT9	1	16	0.06	1	1
Q8IYP2	PRSS58	2	34	0.06	1	1
P14210	HGF	6	93	0.06	1	1
Q9UKR0	KLK12	1	15	0.06	1	1
Q7RTY3	PRSS45P	1	15	0.06	1	1
O60733	PLA2G6	3	46	0.06	1	1
Q9P0G3	KLK14	1	15	0.06	1	1
Q96GS6	FAM108A1	1	15	0.06	1	1
Q2L4Q9	PRSS53	1	17	0.06	1	1
Q8NBP7	PCSK9	2	40	0.05	1	1
Q96T52	IMMP2L	1	20	0.05	1	1
Q6UWB4	PRSS55	2	37	0.05	1	1
P08217	CELA2A	1	20	0.05	1	1
O14734	PRSS42P	1	18	0.05	1	1
Q7RTY5	PRSS48	1	18	0.05	1	1
Q8IV08	PLD3	1	19	0.05	1	1
P08861	CELA3B	1	23	0.04	1	1
O00519	FAAH	1	23	0.04	1	1
P17538	CTRB1	0	5	0	1	1
Q9BY50	SEC11C	0	7	0	1	1
Q16740	CLPP	0	10	0	1	1
O75608	LYPLA1	0	8	0	1	1
P07288	KLK3	0	8	0	1	1
Q96IU4	ABHD14B	0	6	0	1	1
Q8NFV4	ABHD11	0	9	0	1	1
Q6PCB6	FAM108C1	0	8	0	1	1
Q6GPI1	CTRB2	0	6	0	1	1
P0C869	PLA2G4B	0	3	0	1	1

## Sheet: Suppl. Fig.9. Mutatio LUAD
Protein name	Number of patients with a non-synonimous mutation	Frequency of mutations (number of mutations divided with a gene length)	% patients with non-synonimus SH mutation in LUAD	Number of times the patient with the mutation also had a KRAS mutation	Number of patients that also had a KRAS mutation divided by all patients with a mutation	Fraction of patients with non-synonimus SH mutatiom in KRAS LUAD
DMBT1	15	0.0062	0.0652174	7	0.47	0.0972222
LPA	16	0.0035	0.0695652	7	0.44	0.0972222
PCSK5	6	0.0032	0.026087	5	0.83	0.0694444
DPP10	8	0.0101	0.0347826	5	0.62	0.0694444
NUP98	8	0.0044	0.0347826	4	0.5	0.0555556
F9	9	0.0195	0.0391304	4	0.44	0.0555556
PNLIPRP1	6	0.0128	0.026087	3	0.5	0.0416667
PLB1	7	0.0048	0.0304348	3	0.43	0.0416667
TG	15	0.0054	0.0652174	6	0.4	0.0833333
RELN	31	0.009	0.134783	12	0.39	0.166667
CD163	8	0.0069	0.0347826	3	0.38
PRSS1	14	0.0567	0.0608696	5	0.36
FAM135B	27	0.0192	0.117391	9	0.33
LIPI	6	0.013	0.026087	2	0.33
PNLIPRP3	6	0.0128	0.026087	2	0.33
F2	6	0.0096	0.026087	2	0.33
F11	6	0.0096	0.026087	2	0.33
PREPL	6	0.0083	0.026087	2	0.33
PLA2G4A	6	0.008	0.026087	2	0.33
CORIN	6	0.0058	0.026087	2	0.33
NLGN4X	13	0.0159	0.0565217	4	0.31
CD5L	10	0.0288	0.0434783	3	0.3
TMPRSS11F	7	0.016	0.0304348	2	0.29
AOAH	7	0.0122	0.0304348	2	0.29
BCHE	8	0.0133	0.0347826	2	0.25
PLG	9	0.0111	0.0391304	2	0.22
TMPRSS15	14	0.0137	0.0608696	3	0.21
OVCH1	10	0.0088	0.0434783	2	0.2
FAP	6	0.0079	0.026087	1	0.17
DAGLa	6	0.0058	0.026087	1	0.17
NLGN1	13	0.0151	0.0565217	2	0.15
DPP6	7	0.0081	0.0304348	1	0.14
HGF	19	0.0261	0.0826087	2	0.11
CTSG	5	0.0196	0.0217391	4	0.8
TMPRSS11A	5	0.0119	0.0217391	1	0.2
PNLIP	5	0.0108	0.0217391	1	0.2
PAMR1	5	0.0069	0.0217391	4	0.8
PNPLA8	5	0.0064	0.0217391	1	0.2
DDHD1	5	0.0056	0.0217391	2	0.4
LONP1	5	0.0052	0.0217391	0	0
PNPLA6	5	0.0036	0.0217391	0	0
FAM135A	5	0.0033	0.0217391	2	0.4
PRSS58	4	0.0166	0.0173913	2	0.5
TPSD1	4	0.0165	0.0173913	4	1
KLK2	4	0.0153	0.0173913	1	0.25
ABHD10	4	0.0131	0.0173913	0	0
PRSS38	4	0.0123	0.0173913	2	0.5
TMPRSS11D	4	0.0096	0.0173913	3	0.75
TMPRSS11B	4	0.0096	0.0173913	1	0.25
ABHD2	4	0.0094	0.0173913	1	0.25
PLA1A	4	0.0088	0.0173913	1	0.25
PNPLA1	4	0.0075	0.0173913	2	0.5
ACO12	4	0.0072	0.0173913	1	0.25
TPP1	4	0.0071	0.0173913	3	0.75
CES5A	4	0.007	0.0173913	0	0
PCSK2	4	0.0063	0.0173913	0	0
DPP4	4	0.0052	0.0173913	1	0.25
FURIN	4	0.005	0.0173913	1	0.25
PLA2G4D	4	0.0049	0.0173913	0	0
NLGN2	4	0.0048	0.0173913	1	0.25
PRSS36	4	0.0047	0.0173913	2	0.5
NLGN3	4	0.0047	0.0173913	1	0.25
PLA2G4F	4	0.0047	0.0173913	1	0.25
NLRP1	4	0.0027	0.0173913	1	0.25
FASN	4	0.0016	0.0173913	2	0.5
IMMP2L	3	0.0171	0.0130435	1	0.33
KLK7	3	0.0119	0.0130435	2	0.67
KLK8	3	0.0115	0.0130435	2	0.67
THEDC1	3	0.0113	0.0130435	1	0.33
CELA3A	3	0.0111	0.0130435	1	0.33
TPSAB1	3	0.0109	0.0130435	0	0
KLK13	3	0.0108	0.0130435	1	0.33
PRSS22	3	0.0095	0.0130435	2	0.67
LIPF	3	0.0075	0.0130435	1	0.33
ABHD1	3	0.0074	0.0130435	0	0
BAAT	3	0.0072	0.0130435	1	0.33
HPN	3	0.0072	0.0130435	0	0
PNPLA5	3	0.007	0.0130435	0	0
HTRA4	3	0.0063	0.0130435	3	1
CPVL	3	0.0063	0.0130435	2	0.67
PRCP	3	0.006	0.0130435	1	0.33
LIPG	3	0.006	0.0130435	0	0
PRSS16	3	0.0058	0.0130435	0	0
PLA2G4C	3	0.0055	0.0130435	1	0.33
HGFAC	3	0.0046	0.0130435	1	0.33
LTF	3	0.0042	0.0130435	2	0.67
CFB	3	0.0039	0.0130435	1	0.33
PCSK7	3	0.0038	0.0130435	0	0
PCSK6	3	0.0031	0.0130435	2	0.67
PNPLA7	3	0.0023	0.0130435	3	1
	3	0.0075	0.0130435	1	0.33

## Sheet: Freq of KRAS mutation
	In LUAD:
	Kras: 72 od 230 patients
	0.313
	In all adenocarcinomas:
	Kras: 334 od 1285 patients
	0.26
	In all tcga:
	Kras: 466 od 6953 patients
	0.067
